# Supplementary material for: Expression of microRNA in human retinal pigment epithelial cells following infection with Zaire ebolavirus
Source: BMC Res Notes. 2019 Oct 1;12:639. doi: 10.1186/s13104-019-4671-8 (PMC6771106; doi:10.1186/s13104-019-4671-8)
Supplement: Supplementary file 2 — Additional file 2. Lists of total and differentially expressed host miRNAs expressed in human RPE cells at 24 h following infection with EBOV or mock-infection. [file 13104_2019_4671_MOESM2_ESM.xlsx]

## Sheet: Raw_counts
gene	1-24C	2-24C	3-24C	1-24E	2-24E	3-24E
hsa-miR-495-3p	0	3	2	2	0	4
hsa-miR-1976	0	0	0	0	0	0
hsa-miR-6879-5p	0	0	0	0	0	0
hsa-miR-1973	0	0	0	0	0	0
hsa-miR-1972	0	0	0	0	0	0
hsa-miR-3065-3p	0	0	0	0	0	0
hsa-miR-548am-5p	0	0	0	0	0	0
hsa-miR-4778-3p	0	0	0	0	0	0
hsa-miR-15a-3p	8	7	7	17	7	25
hsa-miR-1914-3p	2	1	2	5	0	3
hsa-miR-4999-3p	2	0	0	1	1	1
hsa-miR-6873-3p	0	0	0	0	0	0
hsa-miR-6841-5p	0	0	0	0	0	0
hsa-miR-552-5p	0	0	0	0	0	0
hsa-miR-6817-5p	0	0	0	0	0	0
hsa-miR-4633-5p	0	0	0	0	0	0
hsa-miR-4704-3p	1	0	0	0	1	0
hsa-miR-671-3p	3695	2852	3687	4573	1778	5241
hsa-miR-514a-3p	0	0	0	0	0	0
hsa-miR-6864-5p	1	0	0	0	0	2
hsa-miR-4529-3p	0	0	0	0	0	0
hsa-miR-216b-3p	0	0	0	0	0	0
hsa-miR-592	10	12	9	33	22	50
hsa-miR-509-3p	0	0	0	0	0	0
hsa-miR-6749-5p	0	0	1	0	0	2
hsa-miR-526b-3p	0	0	0	0	0	0
hsa-miR-29b-1-5p	382	314	415	955	558	1720
hsa-miR-32-5p	88	178	183	430	281	959
hsa-miR-504-3p	2	0	2	0	0	0
hsa-miR-5587-5p	11	5	15	11	11	22
hsa-miR-4775	246	241	245	348	186	551
hsa-miR-33b-3p	68	53	72	268	109	371
hsa-miR-5688	1	2	4	0	2	3
hsa-miR-302c-3p	0	0	0	0	0	0
hsa-miR-4477b	0	0	0	0	0	0
hsa-miR-4477a	0	0	0	0	0	0
hsa-miR-542-5p	0	0	0	0	0	0
hsa-miR-96-3p	3	9	2	6	6	9
hsa-miR-4715-3p	0	0	0	0	0	0
hsa-miR-5004-3p	0	0	0	0	0	0
hsa-miR-4482-5p	0	0	0	0	1	1
hsa-miR-1273g-5p	0	0	0	0	0	0
hsa-miR-151b	42	52	66	73	43	104
hsa-miR-4497	0	0	0	0	0	2
hsa-miR-4496	0	0	0	0	0	0
hsa-miR-4495	0	0	0	0	0	0
hsa-miR-4494	0	0	0	0	0	0
hsa-miR-4493	0	0	0	0	0	0
hsa-miR-4492	1	1	0	0	0	1
hsa-miR-4491	0	0	0	0	0	0
hsa-miR-4490	0	0	0	0	0	0
hsa-miR-514b-5p	0	0	0	0	0	0
hsa-miR-1251-3p	0	0	0	0	0	0
hsa-miR-4499	0	0	0	0	0	0
hsa-miR-4498	2	0	0	0	1	0
hsa-miR-4654	4	4	7	8	6	21
hsa-miR-4657	4	0	0	0	0	2
hsa-miR-4656	0	0	0	0	0	0
hsa-miR-4651	2	2	0	0	0	0
hsa-miR-6795-3p	2	0	0	0	0	0
hsa-miR-205-3p	0	0	0	0	0	0
hsa-miR-5704	0	0	0	0	0	0
hsa-miR-5705	0	0	0	0	0	0
hsa-miR-5706	17	10	6	20	18	24
hsa-miR-4787-3p	57	46	41	76	56	117
hsa-miR-5700	0	0	0	0	0	0
hsa-miR-4658	0	0	0	0	0	0
hsa-miR-5702	0	1	1	0	0	0
hsa-miR-5703	0	0	0	2	0	0
hsa-miR-4708-3p	0	0	0	0	0	0
hsa-miR-527	0	0	0	0	0	0
hsa-miR-521	0	0	0	0	0	0
hsa-miR-652-3p	2009	1964	2121	2359	1244	3243
hsa-miR-6815-5p	6	5	1	5	4	6
hsa-miR-4447	0	0	0	0	0	0
hsa-miR-8074	0	0	0	0	0	0
hsa-miR-510-3p	0	0	0	0	0	0
hsa-miR-8077	0	2	0	0	0	2
hsa-miR-8076	0	0	0	0	0	0
hsa-miR-6789-3p	3	5	3	6	4	1
hsa-miR-6773-5p	0	0	0	0	0	0
hsa-miR-4796-3p	3	2	3	4	1	6
hsa-miR-3678-3p	0	1	0	2	1	2
hsa-miR-630	0	0	1	0	0	0
hsa-miR-631	0	0	0	0	0	0
hsa-miR-632	1	0	0	0	1	0
hsa-miR-633	0	0	0	0	0	0
hsa-miR-634	0	0	0	0	0	0
hsa-miR-635	0	0	0	0	0	0
hsa-miR-449a	6	7	22	14	5	29
hsa-miR-637	0	0	0	0	0	0
hsa-miR-638	0	0	0	0	0	0
hsa-miR-639	0	1	1	0	0	0
hsa-miR-6819-5p	0	0	3	0	1	5
hsa-let-7g-5p	92891	89150	113506	128156	67540	194682
hsa-miR-6762-3p	35	12	21	34	10	45
hsa-miR-6787-5p	2	6	6	6	4	7
hsa-miR-18b-5p	25	27	43	68	33	75
hsa-miR-5588-5p	6	3	10	7	3	10
hsa-miR-139-3p	3	3	6	6	5	14
hsa-miR-6764-5p	0	0	0	2	3	1
hsa-miR-433-3p	0	0	6	0	1	0
hsa-miR-455-5p	374	435	518	888	415	1227
hsa-miR-6882-3p	1	0	1	1	0	1
hsa-miR-454-3p	6319	5968	8609	11159	6530	15927
hsa-miR-3141	0	0	0	0	0	0
hsa-miR-3142	0	0	0	0	0	0
hsa-miR-2682-5p	3	2	0	0	0	8
hsa-miR-532-5p	2496	2590	3332	3942	1885	3960
hsa-miR-3136-3p	0	0	0	0	0	0
hsa-miR-3147	0	0	0	0	0	0
hsa-miR-3148	0	0	0	0	0	0
hsa-miR-3149	0	0	0	1	0	2
hsa-miR-369-5p	0	0	0	0	1	2
hsa-miR-208b-5p	0	0	0	0	0	0
hsa-miR-939-5p	4	11	12	18	15	32
hsa-miR-6878-5p	1	0	2	0	0	0
hsa-miR-450a-5p	0	0	0	0	0	0
hsa-miR-485-5p	0	0	0	0	0	0
hsa-miR-3617-5p	10	14	14	25	11	32
hsa-miR-4716-3p	0	0	0	0	0	0
hsa-miR-6831-5p	0	0	0	0	0	0
hsa-miR-128-1-5p	432	408	398	581	289	782
hsa-miR-4746-5p	431	352	452	506	253	687
hsa-miR-6739-5p	0	0	0	1	0	0
hsa-miR-3922-3p	43	59	63	70	43	99
hsa-miR-4638-5p	0	1	0	2	0	2
hsa-miR-5100	0	0	0	0	0	0
hsa-miR-708-5p	3901	3751	4870	6896	3918	9945
hsa-miR-2467-3p	2	1	1	1	0	2
hsa-miR-668-3p	0	0	0	0	0	0
hsa-miR-6784-5p	1	1	1	1	0	0
hsa-miR-214-5p	0	0	0	0	0	0
hsa-miR-215-5p	325	384	428	694	274	760
hsa-miR-6785-5p	0	0	0	2	0	0
hsa-miR-655-3p	0	0	0	3	0	0
hsa-miR-193b-3p	6128	5760	6517	9744	5234	13929
hsa-miR-6726-5p	0	0	1	0	0	0
hsa-miR-6727-5p	3	3	2	6	2	9
hsa-miR-3158-5p	0	0	0	0	0	0
hsa-miR-515-5p	0	0	0	0	0	0
hsa-miR-5196-3p	0	0	0	0	0	0
hsa-miR-29c-3p	4664	5110	7274	9421	5215	15670
hsa-miR-6821-3p	0	0	0	0	0	0
hsa-miR-6834-3p	0	0	0	0	0	0
hsa-miR-627-3p	15	8	14	22	12	25
hsa-miR-140-5p	734	827	894	1250	708	1607
hsa-miR-4259	0	0	0	0	0	0
hsa-miR-4258	0	0	0	0	0	0
hsa-miR-3920	0	0	0	0	0	0
hsa-miR-3921	0	0	1	3	0	0
hsa-miR-3926	0	2	2	2	1	2
hsa-miR-3924	0	0	0	0	0	0
hsa-let-7d-5p	35880	31474	39821	45384	21992	65492
hsa-miR-4251	0	0	0	0	0	0
hsa-miR-6761-3p	0	0	0	1	0	0
hsa-miR-4253	0	0	0	0	0	0
hsa-miR-3929	11	8	13	20	4	14
hsa-miR-3156-3p	0	0	0	0	0	0
hsa-miR-4254	0	3	0	5	0	0
hsa-miR-4257	0	0	0	0	0	0
hsa-miR-4256	0	0	0	0	0	0
hsa-miR-16-1-3p	20	26	35	80	47	114
hsa-miR-6790-3p	4	3	4	3	1	7
hsa-miR-4735-5p	3	1	2	1	1	3
hsa-miR-4757-3p	4	2	6	2	0	6
hsa-let-7a-3p	74	45	57	72	28	83
hsa-miR-3167	22	11	15	15	11	23
hsa-miR-4725-3p	9	4	8	15	6	22
hsa-miR-3187-5p	3	5	1	3	3	6
hsa-miR-539-3p	0	0	0	1	0	5
hsa-miR-1285-5p	0	0	0	0	0	0
hsa-miR-3145-5p	3	4	1	9	2	8
hsa-miR-125a-5p	220597	176705	203849	261777	160761	381790
hsa-miR-3144-5p	0	0	0	0	0	1
hsa-miR-4700-3p	0	0	0	1	0	0
hsa-miR-7856-5p	0	0	0	0	0	0
hsa-miR-593-3p	0	0	0	0	0	0
hsa-miR-204-5p	7570	5251	7563	5044	2666	6579
hsa-miR-6794-5p	0	0	0	0	0	0
hsa-miR-6771-5p	0	0	0	0	0	0
hsa-miR-6891-5p	0	0	0	0	0	0
hsa-miR-6866-5p	24	15	18	9	5	18
hsa-miR-7-2-3p	0	0	0	0	0	0
hsa-miR-6867-3p	0	0	0	1	0	0
hsa-miR-5197-3p	0	0	0	0	0	0
hsa-miR-544b	0	0	0	0	0	0
hsa-miR-544a	0	0	0	0	0	0
hsa-miR-338-3p	0	0	0	0	0	0
hsa-miR-23a-3p	24031	23003	27157	37344	19566	55058
hsa-miR-148b-5p	2506	2289	3041	4004	2394	7040
hsa-miR-6732-5p	0	0	0	2	0	0
hsa-miR-6826-3p	0	0	0	0	0	1
hsa-miR-3922-5p	4	1	3	2	0	1
hsa-miR-4786-5p	21	23	19	19	8	26
hsa-miR-6786-5p	0	0	0	1	1	1
hsa-miR-4753-3p	0	4	3	2	2	5
hsa-miR-548ar-3p	7	8	7	10	12	24
hsa-miR-7-1-3p	220	198	261	432	236	659
hsa-miR-133a-5p	0	0	0	0	0	0
hsa-miR-6779-5p	3	3	3	2	1	9
hsa-miR-3200-5p	13	6	14	25	5	26
hsa-miR-2277-3p	77	63	85	114	58	173
hsa-miR-6509-5p	4	0	1	2	2	7
hsa-miR-7109-3p	3	1	0	0	1	0
hsa-miR-6778-5p	0	0	0	0	1	1
hsa-miR-372-3p	0	0	0	0	0	0
hsa-miR-365b-5p	107	123	120	208	82	247
hsa-miR-374a-5p	1818	2339	2940	3965	2456	7091
hsa-miR-6839-5p	0	2	2	0	1	1
hsa-miR-362-5p	135	129	148	238	134	335
hsa-miR-6724-5p	0	0	0	0	0	0
hsa-miR-193a-3p	3102	3182	3365	7221	4898	13801
hsa-miR-6838-3p	0	0	0	0	0	0
hsa-miR-6863	0	0	0	0	0	0
hsa-miR-541-5p	1	0	3	4	0	5
hsa-miR-6791-3p	4	2	5	6	8	7
hsa-miR-130b-5p	2508	1914	2388	3129	1174	2879
hsa-miR-30a-5p	1688382	1781207	2018022	2278770	1564835	3844022
hsa-miR-151a-5p	2000	1857	1648	3251	1505	3518
hsa-miR-619-3p	0	0	0	0	0	0
hsa-miR-656-3p	0	0	0	0	0	0
hsa-miR-3591-3p	0	0	0	0	0	0
hsa-miR-6833-5p	0	0	0	0	0	0
hsa-miR-4710	2	0	0	0	1	0
hsa-miR-6736-3p	3	0	0	0	0	0
hsa-miR-6744-3p	0	0	0	0	0	0
hsa-miR-6737-3p	58	31	47	55	34	42
hsa-miR-4718	0	0	0	0	0	0
hsa-miR-4719	0	0	0	0	0	0
hsa-miR-34c-3p	34	25	44	50	17	70
hsa-miR-1306-5p	80	71	108	148	67	168
hsa-miR-1307-3p	5905	4547	6181	7559	3757	9799
hsa-miR-4652-3p	0	0	0	0	0	0
hsa-miR-570-3p	0	0	0	0	0	0
hsa-miR-6843-3p	0	2	1	0	0	1
hsa-miR-7151-5p	3	2	2	4	5	8
hsa-miR-3184-5p	0	0	0	0	0	0
hsa-miR-6889-5p	2	0	0	2	1	5
hsa-miR-1292-3p	3	6	3	7	6	5
hsa-miR-6508-3p	0	0	0	0	0	1
hsa-miR-548ao-5p	0	0	0	0	0	0
hsa-miR-5572	0	0	0	0	0	0
hsa-miR-642b-3p	0	0	0	0	0	0
hsa-miR-6516-5p	18	24	17	25	23	52
hsa-miR-376c-3p	2	2	6	5	1	8
hsa-miR-374b-5p	0	0	0	0	0	0
hsa-miR-487a-3p	0	0	0	0	0	0
hsa-miR-3912-3p	47	67	52	67	40	121
hsa-miR-18a-5p	1713	1977	2352	4232	2301	6211
hsa-miR-5008-5p	3	4	3	5	2	1
hsa-miR-152-3p	5538	6073	6559	7546	3950	9275
hsa-miR-520c-3p	0	0	0	0	0	0
hsa-miR-7843-5p	0	0	0	0	0	0
hsa-miR-5003-5p	2	4	0	2	0	2
hsa-miR-6088	0	0	0	0	0	0
hsa-miR-6089	0	0	0	0	0	0
hsa-miR-30c-5p	126	64	111	116	113	190
hsa-miR-6087	0	0	0	0	0	0
hsa-miR-6084	0	1	0	0	0	3
hsa-miR-6085	0	0	0	0	0	0
hsa-miR-16-5p	404	344	459	706	409	912
hsa-miR-6083	0	0	0	0	0	0
hsa-miR-6080	0	0	0	0	0	0
hsa-miR-6081	0	0	0	0	0	0
hsa-miR-6847-3p	0	0	0	0	0	3
hsa-miR-548ae-5p	0	0	0	0	0	0
hsa-miR-5006-3p	14	7	4	5	2	11
hsa-miR-6752-5p	0	0	0	0	0	0
hsa-miR-604	0	0	0	0	0	0
hsa-miR-607	2	0	0	0	0	1
hsa-miR-1296-3p	0	0	1	18	10	43
hsa-miR-4538	0	0	0	0	0	0
hsa-miR-4539	0	0	0	0	0	0
hsa-miR-603	0	0	0	0	0	0
hsa-miR-602	1	2	2	5	0	5
hsa-miR-4534	0	0	0	0	0	0
hsa-miR-4535	0	0	0	0	0	0
hsa-miR-4537	0	0	0	0	0	0
hsa-miR-4530	0	0	0	0	0	0
hsa-miR-4531	0	0	0	0	0	0
hsa-miR-4532	0	0	0	0	0	0
hsa-miR-4533	0	0	0	0	0	0
hsa-miR-5000-5p	4	2	5	5	4	2
hsa-miR-466	0	1	2	3	3	1
hsa-miR-198	0	0	1	2	0	0
hsa-miR-624-3p	8	16	10	29	9	38
hsa-miR-7153-5p	0	0	0	0	0	0
hsa-miR-561-5p	829	908	982	1631	704	2319
hsa-miR-7515	0	0	0	0	0	0
hsa-miR-3153	0	0	0	2	1	0
hsa-miR-513c-3p	0	0	0	0	0	0
hsa-miR-3154	0	0	0	0	0	0
hsa-miR-4646-5p	0	0	0	0	0	0
hsa-miR-3159	6	4	5	5	1	9
hsa-miR-6747-3p	36	32	48	62	27	59
hsa-miR-208a-3p	0	0	0	0	0	0
hsa-miR-6870-5p	0	0	0	0	0	0
hsa-miR-548e-5p	71	62	65	108	63	180
hsa-miR-548d-3p	0	0	0	0	0	0
hsa-miR-381-3p	14	14	9	37	30	34
hsa-miR-892c-3p	0	0	0	0	0	0
hsa-miR-6733-5p	5	3	2	9	2	2
hsa-miR-5189-3p	3	2	3	3	6	5
hsa-miR-942-3p	5	2	9	6	3	17
hsa-miR-185-5p	547	535	661	901	456	1119
hsa-miR-195-5p	71	62	103	101	48	131
hsa-miR-510-5p	0	0	0	0	0	0
hsa-miR-6813-3p	0	0	1	0	0	0
hsa-miR-6769b-3p	17	18	18	13	6	34
hsa-miR-3126-5p	35	8	27	20	8	34
hsa-miR-342-5p	107	44	99	129	85	199
hsa-miR-374c-5p	0	0	0	0	0	0
hsa-miR-1271-5p	3170	4632	1548	5398	2094	2390
hsa-miR-1238-5p	0	0	0	0	0	0
hsa-miR-4665-3p	0	2	0	0	1	2
hsa-miR-186-5p	99402	85410	125981	140896	71820	211375
hsa-miR-1915-5p	5	4	3	8	4	5
hsa-miR-499a-3p	0	0	0	0	0	0
hsa-miR-4712-5p	1	0	0	0	0	1
hsa-miR-378a-5p	55	59	67	94	47	145
hsa-miR-4697-5p	0	0	0	0	0	0
hsa-miR-4777-5p	0	0	0	0	0	1
hsa-miR-6763-3p	0	0	1	1	1	1
hsa-miR-3189-3p	1	0	0	0	0	0
hsa-miR-874-5p	146	133	224	193	104	314
hsa-miR-125b-5p	3003	3568	1678	4819	2068	2722
hsa-miR-3939	40	30	44	49	23	92
hsa-miR-3938	61	56	66	83	32	140
hsa-miR-3935	28	31	34	24	9	37
hsa-miR-219a-2-3p	0	0	0	1	0	0
hsa-miR-3937	0	0	0	0	0	0
hsa-miR-3936	2	1	7	4	3	9
hsa-miR-4632-5p	0	0	0	0	0	0
hsa-miR-4684-5p	1	0	2	3	0	5
hsa-miR-4685-3p	11	9	13	12	3	11
hsa-miR-548aj-3p	0	0	0	0	0	0
hsa-miR-431-3p	0	0	0	0	0	0
hsa-miR-296-3p	388	299	406	534	246	646
hsa-miR-4661-3p	6	9	19	12	11	22
hsa-miR-1179	12	9	5	9	5	18
hsa-miR-4790-3p	0	0	0	0	0	0
hsa-miR-5580-3p	0	2	0	3	2	10
hsa-miR-5708	0	0	0	0	0	0
hsa-miR-6893-3p	0	0	0	0	0	0
hsa-miR-3665	0	0	0	0	0	0
hsa-miR-767-5p	107	63	98	118	53	159
hsa-miR-1273h-3p	0	0	0	0	0	0
hsa-miR-548av-3p	0	0	0	0	0	0
hsa-miR-766-3p	115	126	154	229	93	253
hsa-miR-6872-5p	2	1	2	1	2	0
hsa-miR-181d-5p	2211	1763	2105	2596	1476	3935
hsa-miR-3621	0	0	0	0	0	0
hsa-miR-5707	0	0	0	0	0	0
hsa-miR-548f-5p	0	0	0	0	0	0
hsa-miR-124-3p	0	0	0	0	0	0
hsa-miR-6890-3p	1	0	0	0	0	0
hsa-miR-4694-5p	4	6	19	11	14	23
hsa-miR-6825-3p	0	0	1	1	1	0
hsa-miR-181a-3p	10555	9874	10838	9556	4874	13227
hsa-miR-206	0	0	0	0	0	0
hsa-miR-376b-5p	0	0	0	0	0	0
hsa-miR-6830-5p	0	0	1	0	1	1
hsa-miR-4695-5p	2	0	0	0	0	1
hsa-miR-550b-3p	0	0	0	0	0	0
hsa-miR-3171	0	0	0	0	0	0
hsa-miR-200c-3p	114	78	75	100	73	190
hsa-miR-5571-3p	0	0	0	0	0	0
hsa-miR-3689f	0	0	0	0	0	0
hsa-miR-3689e	0	0	0	0	0	0
hsa-miR-3689d	0	0	0	0	0	0
hsa-miR-3689c	0	0	0	0	0	0
hsa-miR-545-3p	0	1	0	2	4	2
hsa-miR-4799-5p	8	11	8	14	4	14
hsa-miR-3065-5p	0	0	0	0	0	0
hsa-miR-136-3p	4	2	3	4	3	16
hsa-miR-4798-5p	0	1	0	0	0	0
hsa-miR-4778-5p	0	0	0	0	0	0
hsa-miR-4707-5p	4	5	5	5	5	6
hsa-miR-4433b-3p	0	0	0	0	0	0
hsa-miR-624-5p	61	71	65	83	39	85
hsa-miR-548ap-3p	0	0	0	0	0	0
hsa-miR-3714	0	0	0	0	0	0
hsa-miR-302b-5p	0	0	0	0	0	0
hsa-miR-3713	0	0	0	0	0	0
hsa-miR-664b-3p	0	0	0	0	0	0
hsa-miR-549a	0	0	0	0	0	1
hsa-miR-5584-3p	2	1	7	1	0	3
hsa-miR-4704-5p	0	1	0	0	0	4
hsa-miR-188-3p	4	10	19	18	12	34
hsa-miR-6881-3p	12	9	23	11	4	21
hsa-miR-4529-5p	0	0	0	0	0	0
hsa-miR-6749-3p	2	3	2	6	2	4
hsa-miR-664a-3p	285	267	338	440	246	597
hsa-miR-6865-5p	3	0	5	0	2	6
hsa-miR-4706	3	2	2	1	1	2
hsa-miR-4705	0	1	0	0	0	0
hsa-miR-3120-3p	0	0	0	0	0	0
hsa-miR-518a-3p	0	0	0	0	0	0
hsa-miR-5587-3p	30	28	30	48	22	48
hsa-miR-6811-3p	0	0	0	0	0	0
hsa-miR-6760-3p	0	0	0	0	0	0
hsa-miR-138-1-3p	115	93	131	146	86	268
hsa-miR-2392	0	0	0	0	0	0
hsa-miR-497-5p	93	83	97	101	50	117
hsa-miR-371b-3p	0	0	0	0	0	0
hsa-miR-5089-3p	0	0	0	0	0	0
hsa-miR-519b-3p	0	0	0	0	0	0
hsa-miR-330-3p	416	341	443	507	291	661
hsa-miR-6502-5p	0	0	0	0	0	0
hsa-miR-6806-5p	0	0	0	0	0	0
hsa-miR-6511a-3p	0	0	0	0	0	0
hsa-miR-514b-3p	0	0	0	0	0	0
hsa-miR-654-3p	0	2	1	4	2	6
hsa-miR-6795-5p	0	0	0	0	0	0
hsa-miR-205-5p	3	9	9	6	0	5
hsa-miR-4637	0	0	0	0	0	4
hsa-miR-4636	18	22	26	27	18	45
hsa-miR-4635	0	0	0	0	0	0
hsa-miR-4634	0	0	0	0	0	0
hsa-miR-367-3p	0	0	0	0	0	0
hsa-miR-518e-3p	0	0	0	0	0	0
hsa-miR-652-5p	80	93	126	200	120	241
hsa-miR-6815-3p	11	3	6	1	2	11
hsa-miR-298	0	0	1	0	0	3
hsa-miR-297	0	0	0	0	0	0
hsa-miR-6512-5p	0	1	0	0	0	0
hsa-miR-1468-3p	0	0	0	0	0	0
hsa-miR-3152-5p	3	2	6	6	3	14
hsa-miR-6090	0	0	0	0	0	0
hsa-miR-618	5	5	5	6	3	11
hsa-miR-488-3p	3	1	9	12	7	19
hsa-miR-744-3p	282	222	273	369	154	518
hsa-miR-612	1	1	0	1	2	1
hsa-miR-613	0	0	0	0	0	0
hsa-miR-610	0	0	3	0	2	1
hsa-miR-611	1	2	1	3	0	0
hsa-miR-450b-5p	11	18	27	17	13	34
hsa-miR-617	0	0	0	0	0	0
hsa-miR-614	0	0	3	0	0	1
hsa-miR-6508-5p	1	1	0	0	0	0
hsa-miR-329-5p	0	0	0	0	0	0
hsa-miR-4520-2-3p	0	0	0	0	0	0
hsa-miR-4528	0	0	0	0	0	0
hsa-miR-4527	0	0	0	0	0	0
hsa-miR-4526	0	0	2	1	0	0
hsa-miR-4525	0	0	0	0	0	0
hsa-miR-4523	26	5	12	36	22	46
hsa-miR-4522	7	2	0	2	2	2
hsa-miR-4521	257	173	285	841	584	1155
hsa-miR-520g-3p	0	0	0	0	0	0
hsa-miR-4709-3p	10	11	1	4	1	13
hsa-miR-373-5p	0	0	0	0	0	0
hsa-miR-3675-5p	0	0	0	0	0	0
hsa-miR-184	1629	1423	1743	1867	1143	3313
hsa-miR-4751	0	0	0	2	0	1
hsa-miR-548h-3p	0	0	0	0	0	0
hsa-let-7e-5p	72877	56880	68579	77127	37574	114024
hsa-miR-6828-3p	1	0	1	0	0	1
hsa-miR-4722-5p	8	5	2	3	8	4
hsa-miR-4758-5p	0	0	0	0	0	0
hsa-miR-3168	0	1	0	0	0	0
hsa-miR-3169	0	0	0	0	0	0
hsa-miR-3166	0	0	3	0	0	4
hsa-miR-454-5p	604	404	753	643	303	917
hsa-miR-3164	0	1	2	0	3	1
hsa-miR-3165	0	2	12	11	1	8
hsa-miR-3163	5	1	3	1	3	8
hsa-miR-3161	0	0	0	0	0	0
hsa-miR-3136-5p	17	11	23	18	5	30
hsa-miR-6799-3p	5	0	3	5	5	4
hsa-miR-4429	0	2	1	5	1	7
hsa-miR-140-3p	21187	19566	18607	25829	13997	33145
hsa-miR-507	0	0	0	0	0	0
hsa-miR-1225-5p	0	0	0	0	0	0
hsa-miR-605-3p	18	27	5	30	7	13
hsa-miR-636	25	25	30	29	21	62
hsa-miR-1224-3p	2	0	1	1	5	6
hsa-miR-19b-3p	88	90	156	200	103	327
hsa-miR-6716-3p	160	80	181	90	56	144
hsa-miR-1277-3p	0	1	5	8	7	14
hsa-miR-6845-3p	0	0	1	0	0	0
hsa-miR-6883-5p	0	0	0	0	0	2
hsa-miR-4711-5p	1	0	0	0	0	0
hsa-miR-3064-5p	2	7	6	4	2	10
hsa-miR-4427	0	0	0	0	0	0
hsa-miR-6739-3p	3	2	2	6	4	9
hsa-miR-6504-3p	0	0	0	0	0	0
hsa-miR-197-5p	26	2	13	41	16	48
hsa-miR-299-5p	2	0	0	0	0	0
hsa-miR-199b-3p	0	0	0	0	0	0
hsa-miR-1-5p	0	0	0	0	0	0
hsa-miR-7157-3p	0	0	0	0	0	0
hsa-miR-2467-5p	220	240	294	475	319	823
hsa-miR-8055	0	0	0	0	0	0
hsa-miR-215-3p	3	4	1	0	1	4
hsa-miR-6785-3p	1	0	1	1	0	1
hsa-miR-4802-5p	5	8	6	14	5	17
hsa-miR-770-5p	0	0	0	0	0	0
hsa-miR-143-3p	461	516	527	581	232	765
hsa-miR-7156-3p	0	0	0	0	0	0
hsa-miR-1288-3p	0	0	2	0	0	1
hsa-miR-6727-3p	0	0	0	0	0	0
hsa-miR-7855-5p	1	0	0	0	0	1
hsa-miR-7159-3p	0	0	0	0	0	0
hsa-miR-1265	0	0	0	0	2	8
hsa-miR-4768-5p	38	38	36	45	21	76
hsa-miR-548au-5p	0	0	0	0	0	0
hsa-miR-1228-3p	74	70	64	107	80	148
hsa-miR-3941	0	2	1	4	1	3
hsa-miR-3943	0	0	0	0	0	0
hsa-miR-3945	0	0	0	0	0	0
hsa-miR-8053	0	0	0	0	0	0
hsa-miR-8052	0	0	0	0	0	0
hsa-miR-6761-5p	1	2	1	1	0	0
hsa-miR-8057	0	0	0	0	0	0
hsa-miR-8056	0	0	0	0	0	0
hsa-miR-211-3p	0	0	0	0	0	0
hsa-miR-6781-3p	3	3	1	4	2	2
hsa-miR-8059	0	0	0	0	0	0
hsa-miR-8058	0	0	0	0	0	0
hsa-miR-7161-3p	0	0	0	0	0	0
hsa-miR-3677-5p	2	4	4	6	3	9
hsa-miR-4666a-5p	0	1	0	0	0	1
hsa-miR-181a-2-3p	51254	42674	53828	53423	27008	69721
hsa-miR-196b-5p	0	0	0	2	1	1
hsa-miR-6856-3p	1	0	0	1	0	0
hsa-miR-6796-5p	0	0	0	0	0	0
hsa-miR-519e-3p	0	0	0	0	0	0
hsa-miR-3144-3p	0	0	0	0	0	0
hsa-miR-513b-5p	0	0	0	0	0	0
hsa-miR-4756-3p	0	0	0	0	0	0
hsa-miR-148a-3p	17398	19454	22428	29707	16031	39542
hsa-miR-6510-3p	2	3	6	9	3	6
hsa-miR-6730-5p	21	5	3	15	2	9
hsa-miR-1260a	20	9	22	29	13	19
hsa-miR-1260b	2	0	3	4	1	1
hsa-miR-517a-3p	0	0	0	0	0	0
hsa-miR-6867-5p	0	0	0	0	0	0
hsa-miR-93-5p	49104	44774	50716	64965	36066	95590
hsa-miR-574-5p	0	0	0	0	1	0
hsa-miR-449b-5p	3	2	2	3	5	10
hsa-miR-655-5p	0	0	0	0	0	0
hsa-miR-6824-3p	30	13	33	30	13	44
hsa-miR-4755-3p	3	1	1	3	5	7
hsa-miR-4655-5p	8	0	1	3	1	4
hsa-miR-148b-3p	39770	34434	43182	50980	28803	78264
hsa-miR-6826-5p	3	0	0	0	1	1
hsa-miR-4786-3p	2	0	0	1	0	2
hsa-miR-3140-3p	17	14	8	12	12	23
hsa-miR-4753-5p	5	3	19	6	4	3
hsa-miR-146a-5p	2	0	0	1	1	9
hsa-miR-589-5p	5917	5406	6787	8138	4045	12988
hsa-miR-597-5p	5	2	15	9	12	25
hsa-miR-133a-3p	0	0	0	0	0	0
hsa-miR-138-5p	438	353	502	702	432	987
hsa-miR-6778-3p	0	1	1	0	0	1
hsa-miR-1236-3p	0	0	0	0	0	0
hsa-miR-1266-5p	179	179	181	199	120	364
hsa-miR-323a-3p	0	1	0	0	0	0
hsa-miR-4536-5p	0	0	0	0	0	0
hsa-miR-6838-5p	4	1	0	1	1	2
hsa-miR-6844	3	8	2	10	13	36
hsa-miR-132-3p	2217	1789	2610	2721	1198	3414
hsa-miR-203a-3p	0	0	0	0	0	0
hsa-miR-28-5p	7137	5967	8530	8686	4433	14179
hsa-miR-671-5p	911	789	957	1286	921	1968
hsa-miR-4763-5p	7	0	1	4	1	7
hsa-miR-4436a	0	0	0	0	0	0
hsa-miR-151a-3p	161221	146178	185345	200703	107617	283725
hsa-miR-1304-5p	93	81	85	140	61	154
hsa-miR-4762-3p	2	0	2	1	0	6
hsa-miR-4650-3p	0	0	0	0	0	0
hsa-miR-4730	3	2	1	0	0	1
hsa-miR-4736	0	0	0	0	0	0
hsa-miR-4737	0	0	0	0	0	0
hsa-miR-4734	0	0	0	0	0	0
hsa-miR-2116-3p	490	379	448	472	223	647
hsa-miR-4728-5p	0	1	0	2	3	1
hsa-miR-4739	0	0	0	0	0	0
hsa-miR-1301-3p	1385	1360	910	1804	817	1243
hsa-miR-3143	16	7	8	10	4	13
hsa-miR-944	65	69	81	98	66	158
hsa-miR-5195-5p	0	0	0	0	0	0
hsa-miR-1307-5p	3496	4690	5536	12912	10727	40504
hsa-miR-21-3p	83369	91438	62330	171463	90188	243604
hsa-miR-3146	4	0	0	3	0	7
hsa-miR-6825-5p	0	3	5	0	0	3
hsa-miR-4667-5p	2	1	5	8	0	1
hsa-miR-2115-3p	3	8	5	3	1	14
hsa-miR-1199-5p	0	0	0	0	0	0
hsa-miR-6751-3p	2	0	2	2	1	4
hsa-miR-548n	0	0	0	0	0	0
hsa-miR-548m	0	0	0	0	0	0
hsa-miR-548l	21	27	37	38	19	56
hsa-miR-548k	1574	1406	2281	2454	1202	3562
hsa-miR-548i	0	0	0	0	0	0
hsa-miR-642b-5p	0	0	0	0	0	0
hsa-miR-376c-5p	0	0	0	0	0	0
hsa-miR-548z	0	0	0	0	0	0
hsa-miR-424-5p	2	1	4	2	1	2
hsa-miR-548w	0	0	0	0	0	0
hsa-miR-548v	0	0	0	0	1	0
hsa-miR-548u	0	1	0	0	0	2
hsa-miR-548s	41	49	58	81	30	123
hsa-miR-548q	0	0	0	0	0	0
hsa-miR-425-3p	570	578	645	951	501	1369
hsa-miR-9-5p	0	0	0	0	0	0
hsa-miR-598-5p	4	2	4	3	4	9
hsa-miR-4793-5p	0	0	0	0	0	0
hsa-miR-23a-5p	423	276	424	882	337	1139
hsa-miR-7641	0	0	0	0	0	0
hsa-miR-6068	0	0	0	0	0	0
hsa-miR-6069	0	0	0	0	0	0
hsa-miR-665	0	0	0	0	0	0
hsa-miR-6743-5p	0	1	0	0	0	0
hsa-miR-662	0	0	0	0	0	0
hsa-miR-661	0	0	0	0	0	0
hsa-miR-4518	0	0	0	0	0	0
hsa-miR-4519	4	1	3	2	0	2
hsa-miR-4512	1	2	0	11	5	12
hsa-miR-4513	0	0	0	0	0	0
hsa-miR-4510	5	1	5	5	2	5
hsa-miR-4511	32	18	25	16	14	42
hsa-miR-4516	0	0	0	0	0	0
hsa-miR-4517	108	54	78	102	67	153
hsa-miR-4514	0	0	0	0	0	0
hsa-miR-4515	2	6	0	0	1	0
hsa-miR-550a-5p	0	0	0	0	0	0
hsa-miR-6716-5p	0	0	1	0	1	0
hsa-miR-409-5p	0	0	0	1	0	0
hsa-miR-4436b-3p	0	0	0	0	0	0
hsa-miR-4677-5p	0	0	0	0	0	0
hsa-miR-6503-5p	0	0	0	0	0	0
hsa-miR-6755-3p	0	0	0	0	0	0
hsa-miR-7153-3p	0	0	0	0	0	0
hsa-miR-7160-5p	0	0	0	0	0	0
hsa-miR-4445-3p	0	0	0	0	0	0
hsa-miR-5002-5p	69	61	98	86	28	97
hsa-miR-3179	0	0	0	0	0	0
hsa-miR-3178	0	0	0	0	0	0
hsa-miR-128-3p	1735	1478	2278	2390	1009	2037
hsa-miR-95-3p	26	28	28	36	17	43
hsa-miR-451b	0	0	0	0	1	0
hsa-miR-3170	0	1	0	2	0	5
hsa-miR-642a-5p	0	0	0	0	0	0
hsa-miR-451a	77	99	88	93	51	189
hsa-miR-3175	10	20	14	26	10	23
hsa-miR-3174	26	11	34	23	9	23
hsa-miR-3176	863	845	1003	1378	629	1991
hsa-miR-4720-5p	0	0	1	1	1	1
hsa-miR-4646-3p	0	0	0	0	0	0
hsa-miR-514a-5p	0	0	0	0	0	0
hsa-miR-6753-5p	0	0	0	0	0	0
hsa-miR-885-3p	0	0	0	0	0	0
hsa-miR-208a-5p	0	0	0	0	0	0
hsa-miR-4781-3p	15	18	24	21	9	39
hsa-miR-541-3p	0	0	0	0	0	0
hsa-miR-6735-3p	8	6	9	4	0	3
hsa-miR-106a-5p	204	239	259	415	225	512
hsa-miR-7155-3p	37	30	48	26	15	35
hsa-miR-548d-5p	0	0	0	0	0	0
hsa-miR-381-5p	0	0	0	0	0	0
hsa-miR-3117-5p	0	0	0	0	0	0
hsa-miR-548o-5p	0	0	0	0	0	0
hsa-miR-519a-5p	0	2	0	0	0	0
hsa-miR-5189-5p	10	10	5	6	7	11
hsa-miR-942-5p	300	177	378	322	162	433
hsa-miR-6848-3p	0	0	0	0	0	0
hsa-miR-30c-1-3p	1185	849	1377	1455	616	2025
hsa-miR-548j-3p	0	0	0	0	0	0
hsa-miR-6741-5p	0	0	2	1	0	0
hsa-miR-3126-3p	7	6	9	10	5	11
hsa-miR-4691-3p	2	1	2	2	0	2
hsa-miR-103b	0	0	0	0	0	0
hsa-miR-342-3p	2242	1803	2120	2664	1662	4241
hsa-miR-5187-3p	0	0	1	0	0	0
hsa-miR-4774-3p	3	0	0	0	1	0
hsa-miR-1238-3p	0	0	0	0	0	0
hsa-miR-4520-5p	0	0	0	0	0	0
hsa-miR-6852-3p	0	0	4	3	1	0
hsa-miR-501-5p	81	52	82	82	48	145
hsa-miR-219a-5p	0	0	0	0	0	0
hsa-miR-452-3p	439	477	606	646	365	1171
hsa-miR-6133	0	0	0	0	0	0
hsa-miR-3130-3p	0	0	0	0	0	1
hsa-miR-6734-3p	2	2	4	1	0	7
hsa-miR-23b-5p	134	163	127	170	54	130
hsa-miR-4777-3p	1	0	0	0	0	1
hsa-miR-4766-3p	10	4	6	24	10	24
hsa-miR-4713-5p	0	0	0	0	0	0
hsa-miR-18a-3p	624	378	768	738	373	814
hsa-miR-524-3p	0	0	0	0	0	0
hsa-miR-3691-5p	97	49	60	91	45	166
hsa-miR-8069	0	0	0	0	0	0
hsa-miR-4632-3p	0	0	0	0	0	0
hsa-miR-8067	0	0	0	0	0	0
hsa-miR-548x-3p	0	0	0	0	0	0
hsa-miR-382-5p	0	1	0	1	0	2
hsa-miR-520f-5p	0	0	0	0	0	0
hsa-miR-8063	0	0	0	0	0	0
hsa-miR-8060	0	0	0	0	0	0
hsa-miR-519e-5p	0	0	0	0	0	0
hsa-miR-383-5p	0	0	0	0	0	0
hsa-miR-4283	0	0	0	0	0	0
hsa-miR-4280	0	0	0	0	0	0
hsa-miR-4281	0	0	0	0	0	0
hsa-miR-4286	1	0	0	0	1	0
hsa-miR-4287	0	0	0	0	0	0
hsa-miR-4284	0	0	0	0	0	0
hsa-miR-4285	0	0	0	0	0	0
hsa-miR-4282	0	0	0	0	0	0
hsa-miR-4288	0	0	0	0	0	0
hsa-miR-4289	0	0	0	0	0	0
hsa-miR-3692-5p	0	0	0	0	0	0
hsa-miR-127-5p	0	1	0	1	0	1
hsa-miR-6718-5p	0	1	0	0	1	0
hsa-miR-5088-5p	1	1	0	0	0	1
hsa-miR-30e-3p	13612	11430	14283	14214	7891	21886
hsa-miR-4482-3p	9	6	11	18	12	14
hsa-miR-766-5p	3	1	0	11	0	5
hsa-miR-6886-3p	0	1	1	2	1	2
hsa-miR-6758-5p	0	3	0	1	0	0
hsa-miR-888-3p	0	0	0	0	0	0
hsa-miR-6759-3p	0	0	0	0	0	0
hsa-miR-3664-5p	0	3	2	4	1	9
hsa-miR-6818-3p	8	4	5	4	11	17
hsa-miR-548f-3p	0	0	0	0	0	0
hsa-miR-124-5p	0	0	0	0	0	0
hsa-let-7b-3p	4145	3321	3813	5339	2554	7344
hsa-miR-5589-5p	0	0	0	0	0	0
hsa-miR-5591-5p	0	0	0	0	0	0
hsa-miR-4695-3p	3	5	0	3	0	2
hsa-miR-4743-5p	6	4	6	7	5	7
hsa-miR-6722-3p	0	0	0	0	0	0
hsa-miR-6748-5p	0	1	1	3	0	0
hsa-miR-5571-5p	0	0	0	0	0	0
hsa-miR-491-3p	23	13	20	35	16	17
hsa-miR-4470	2	0	3	0	0	0
hsa-miR-6846-5p	0	0	0	0	0	0
hsa-miR-6742-5p	1	0	0	1	0	0
hsa-miR-760	83	55	69	105	48	129
hsa-miR-6880-5p	5	0	3	0	1	1
hsa-miR-6804-5p	1	0	6	3	5	3
hsa-miR-548a-3p	0	0	0	0	0	0
hsa-miR-4798-3p	0	0	0	0	0	0
hsa-miR-6805-3p	5	4	0	2	4	5
hsa-miR-764	0	0	0	0	0	0
hsa-miR-6763-5p	0	2	0	4	1	1
hsa-miR-25-3p	102635	91424	111011	125457	64134	167188
hsa-miR-4476	0	0	0	0	0	0
hsa-miR-1911-3p	0	0	0	0	0	0
hsa-miR-590-3p	470	679	925	1647	890	2901
hsa-miR-664b-5p	5	0	6	21	5	20
hsa-miR-6840-3p	1	3	3	5	2	2
hsa-miR-6869-3p	0	0	1	0	0	0
hsa-miR-6733-3p	6	6	6	6	2	14
hsa-miR-493-3p	0	0	1	0	0	0
hsa-miR-548b-3p	11	15	30	30	16	53
hsa-miR-548t-3p	0	0	0	0	0	0
hsa-miR-7706	1883	1326	1763	1853	1069	2682
hsa-miR-7704	0	0	0	0	0	0
hsa-miR-7705	27	47	48	91	58	180
hsa-miR-7702	0	0	0	0	0	0
hsa-miR-7703	17	9	20	19	15	28
hsa-miR-6865-3p	1	1	0	0	0	0
hsa-miR-5579-3p	27	20	21	22	11	25
hsa-miR-4729	0	0	0	0	0	0
hsa-miR-6872-3p	5	4	1	5	0	7
hsa-miR-20a-3p	75	85	112	156	102	192
hsa-miR-4721	0	2	0	1	0	0
hsa-miR-380-5p	0	0	0	0	0	0
hsa-miR-518a-5p	0	0	0	0	0	0
hsa-miR-6814-5p	0	1	0	1	0	1
hsa-miR-200a-3p	90	143	130	159	111	274
hsa-miR-5010-3p	25	16	28	19	18	36
hsa-miR-181d-3p	6	10	2	19	5	16
hsa-miR-660-3p	7	3	11	14	4	14
hsa-miR-6767-3p	0	0	1	0	0	0
hsa-miR-497-3p	0	1	0	0	0	0
hsa-miR-1207-3p	0	0	0	0	0	0
hsa-miR-6832-5p	0	0	0	0	0	0
hsa-miR-6884-5p	0	0	2	0	2	1
hsa-miR-6502-3p	0	0	0	0	0	0
hsa-miR-6885-3p	2	1	3	8	2	1
hsa-miR-615-5p	0	0	0	0	0	0
hsa-miR-3151-3p	0	0	0	2	0	0
hsa-miR-3607-5p	3	0	4	8	4	8
hsa-miR-6861-3p	0	0	0	1	0	0
hsa-miR-6774-5p	0	0	0	0	0	0
hsa-miR-6822-3p	0	0	0	0	0	0
hsa-miR-519d-3p	0	0	0	0	0	0
hsa-miR-367-5p	0	0	0	0	0	0
hsa-miR-222-5p	657	647	775	1357	511	1634
hsa-miR-223-3p	2	4	2	0	3	1
hsa-miR-3622a-5p	0	0	0	0	0	0
hsa-miR-526a	0	0	0	0	0	0
hsa-miR-3152-3p	0	0	0	0	0	0
hsa-miR-7109-5p	3	2	1	7	0	7
hsa-miR-6077	0	0	0	0	0	0
hsa-miR-551b-5p	2	0	0	0	0	6
hsa-miR-6075	0	0	0	0	0	0
hsa-miR-6074	0	0	0	0	0	0
hsa-miR-6073	0	0	0	0	0	0
hsa-miR-6072	0	0	0	0	0	0
hsa-miR-6071	0	0	0	0	0	0
hsa-miR-6070	0	0	0	0	0	0
hsa-miR-6079	0	0	0	0	0	0
hsa-miR-6078	0	0	0	0	0	0
hsa-miR-6829-3p	1	2	3	4	0	2
hsa-miR-6807-5p	1	0	2	0	0	0
hsa-miR-6894-5p	5	2	2	0	1	6
hsa-miR-5580-5p	3	4	1	6	2	5
hsa-miR-516b-5p	0	0	1	0	0	0
hsa-miR-4505	0	0	0	0	0	0
hsa-miR-4504	0	2	0	1	1	4
hsa-miR-4507	0	0	0	0	0	0
hsa-miR-4506	0	0	0	0	0	0
hsa-miR-4474-3p	6	11	22	23	8	38
hsa-miR-4500	0	0	0	0	0	0
hsa-miR-4503	2	0	0	1	0	1
hsa-miR-4502	1	0	0	0	0	0
hsa-miR-487b-3p	0	0	0	0	0	3
hsa-miR-4509	0	0	0	0	0	0
hsa-miR-4508	0	0	0	0	0	0
hsa-miR-525-3p	0	0	0	0	0	0
hsa-miR-4709-5p	5	6	12	6	8	10
hsa-miR-582-3p	36	49	45	73	48	100
hsa-miR-1227-5p	0	0	0	0	0	0
hsa-let-7e-3p	871	608	1054	993	441	1226
hsa-miR-876-5p	0	3	3	6	1	12
hsa-miR-149-3p	7	3	1	8	4	12
hsa-miR-3185	0	0	0	0	0	0
hsa-miR-3180	0	0	0	0	0	0
hsa-miR-3181	29	13	19	24	11	48
hsa-miR-3182	0	0	0	0	0	0
hsa-miR-3183	0	0	0	0	0	0
hsa-miR-3188	63	62	58	38	31	79
hsa-miR-6503-3p	0	0	0	0	0	0
hsa-miR-5581-5p	0	0	0	0	0	5
hsa-miR-324-5p	412	522	559	919	535	1383
hsa-miR-1224-5p	4	7	4	6	5	18
hsa-miR-300	0	0	0	0	0	0
hsa-miR-3160-3p	0	0	0	0	0	0
hsa-miR-2681-5p	0	0	4	0	0	1
hsa-miR-670-3p	0	0	0	0	0	0
hsa-miR-4639-3p	0	0	1	0	2	0
hsa-miR-5583-5p	0	0	0	0	0	0
hsa-miR-1271-3p	0	0	0	0	0	0
hsa-miR-5582-5p	0	0	0	2	0	5
hsa-miR-1915-3p	3	4	4	3	0	4
hsa-miR-503-5p	0	0	0	0	0	0
hsa-miR-512-5p	0	0	0	0	0	0
hsa-miR-6862-3p	0	0	0	0	0	0
hsa-miR-7114-3p	15	7	7	10	5	24
hsa-miR-6836-3p	2	1	2	1	1	2
hsa-miR-502-3p	138	127	89	195	82	149
hsa-miR-345-3p	9	9	13	12	5	17
hsa-miR-10b-3p	0	0	0	0	0	0
hsa-miR-890	0	0	0	0	0	0
hsa-miR-365a-5p	39	26	37	107	73	196
hsa-miR-154-5p	0	0	0	0	0	2
hsa-miR-584-5p	9008	9048	9654	11547	4478	10153
hsa-miR-576-5p	840	687	1021	1214	631	1516
hsa-miR-6827-5p	2	0	1	2	1	3
hsa-miR-7159-5p	0	0	0	0	0	0
hsa-miR-4768-3p	1	0	0	2	0	0
hsa-miR-136-5p	0	0	1	2	0	2
hsa-miR-6505-3p	0	1	0	1	0	0
hsa-miR-627-5p	59	57	63	91	38	119
hsa-miR-8079	0	0	0	0	0	0
hsa-miR-8078	0	0	0	0	0	0
hsa-miR-4299	0	0	0	0	0	0
hsa-miR-4298	0	0	0	0	0	0
hsa-miR-3194-3p	3	4	1	7	6	17
hsa-miR-4295	0	0	0	0	0	0
hsa-miR-4294	0	0	0	0	0	0
hsa-miR-4297	0	0	0	0	0	0
hsa-miR-4296	0	0	0	0	0	0
hsa-miR-4291	0	0	0	0	0	0
hsa-miR-4290	0	0	0	0	0	0
hsa-miR-4293	0	0	0	0	0	0
hsa-miR-4292	0	0	0	0	0	0
hsa-miR-5701	0	0	0	0	0	0
hsa-miR-7161-5p	0	0	0	0	0	0
hsa-miR-4782-3p	0	0	0	0	0	0
hsa-miR-6780a-3p	0	0	2	4	2	4
hsa-miR-625-3p	2	0	0	0	0	0
hsa-miR-548bb-5p	0	0	0	0	0	0
hsa-miR-6506-3p	0	0	0	0	0	0
hsa-miR-4714-3p	14	11	21	16	12	21
hsa-miR-6894-3p	17	9	13	15	10	16
hsa-miR-3925-3p	1	2	3	2	1	1
hsa-miR-6856-5p	0	2	0	0	0	0
hsa-miR-335-5p	5419	5942	7855	9830	5107	13223
hsa-miR-155-3p	1	4	5	31	10	51
hsa-miR-520g-5p	0	0	0	0	0	0
hsa-miR-4732-5p	0	0	0	0	0	0
hsa-miR-1229-3p	36	37	49	46	24	85
hsa-miR-7111-5p	0	2	3	0	0	1
hsa-miR-6515-5p	1	5	10	12	5	18
hsa-miR-4756-5p	0	0	0	0	0	0
hsa-miR-328-3p	1270	899	1430	1289	618	1702
hsa-miR-7110-3p	0	0	2	1	2	1
hsa-miR-6820-3p	2	1	2	3	0	4
hsa-miR-3606-5p	0	0	0	0	0	0
hsa-miR-1287-3p	7	1	5	8	0	8
hsa-miR-3663-3p	2	0	3	1	1	1
hsa-miR-3614-3p	0	0	0	0	0	0
hsa-miR-1231	1	0	1	1	1	0
hsa-miR-5197-5p	0	0	0	0	0	0
hsa-miR-4255	0	0	0	0	0	0
hsa-miR-19b-2-5p	0	0	0	0	0	1
hsa-let-7f-2-3p	645	690	973	1483	714	2082
hsa-miR-376b-3p	0	0	1	1	0	4
hsa-miR-93-3p	759	686	1004	1087	557	1229
hsa-miR-1203	0	0	0	0	0	0
hsa-miR-2909	0	0	0	0	0	0
hsa-miR-4645-5p	0	1	0	3	0	0
hsa-miR-6806-3p	10	9	15	13	10	39
hsa-miR-6797-5p	1	1	1	2	1	1
hsa-miR-146a-3p	0	0	0	0	0	0
hsa-miR-6750-5p	0	0	0	0	2	2
hsa-miR-597-3p	16	19	16	16	9	29
hsa-miR-4315	0	0	0	0	0	0
hsa-miR-181b-3p	165	164	138	170	106	242
hsa-miR-363-3p	2455	2476	2995	3994	1827	5347
hsa-miR-4800-5p	0	0	0	0	0	0
hsa-miR-3944-5p	4	3	2	1	5	9
hsa-miR-6731-5p	0	0	0	0	0	0
hsa-miR-323a-5p	0	0	0	0	0	0
hsa-miR-6798-3p	66	45	67	72	36	85
hsa-miR-520d-5p	0	0	0	0	0	0
hsa-miR-6765-3p	0	2	4	5	0	0
hsa-miR-670-5p	0	0	0	0	0	0
hsa-miR-4762-5p	39	21	47	45	17	37
hsa-miR-4759	0	0	0	0	0	0
hsa-miR-4676-5p	0	0	0	3	0	1
hsa-miR-22-5p	0	0	0	0	0	0
hsa-miR-216a-5p	22	34	31	51	38	107
hsa-miR-4752	0	0	0	0	0	0
hsa-miR-4754	2	0	3	3	1	0
hsa-miR-6130	5	5	9	5	6	16
hsa-miR-4701-3p	0	0	3	0	1	0
hsa-miR-2116-5p	27	39	52	57	37	85
hsa-miR-219a-1-3p	0	0	0	0	0	0
hsa-miR-4699-5p	0	2	0	2	0	0
hsa-miR-4795-3p	0	0	1	0	0	1
hsa-miR-30b-5p	22463	26051	23901	35884	19972	53194
hsa-miR-1295a	0	0	0	0	0	0
hsa-miR-7108-3p	7	3	4	11	3	16
hsa-miR-21-5p	1177372	1212336	1443842	2005405	1191124	3216539
hsa-miR-199a-5p	0	0	0	0	0	2
hsa-miR-1909-3p	2	3	2	9	9	5
hsa-miR-144-5p	8	4	6	5	8	9
hsa-miR-122-3p	0	0	0	0	0	0
hsa-miR-34a-5p	16230	18364	18910	29365	16805	46862
hsa-miR-145-5p	5	3	3	5	0	8
hsa-miR-449c-5p	11	9	21	18	18	44
hsa-miR-876-3p	8	14	13	19	15	33
hsa-miR-1295b-3p	0	0	0	1	0	0
hsa-miR-6824-5p	0	0	0	0	0	2
hsa-miR-190b	40	59	55	65	43	131
hsa-miR-3186-3p	2	1	4	0	0	4
hsa-miR-106b-3p	5602	4475	6161	5812	2888	7528
hsa-miR-7152-5p	0	0	0	0	0	0
hsa-miR-425-5p	10125	7896	12028	13432	7747	21376
hsa-miR-7158-5p	1	5	3	8	1	12
hsa-miR-5692c	0	0	0	1	0	0
hsa-miR-3613-3p	132	135	168	222	107	286
hsa-miR-598-3p	901	1006	1154	1565	851	2186
hsa-miR-3653-5p	14	8	10	11	6	26
hsa-miR-3928-5p	16	13	16	25	5	23
hsa-miR-6842-3p	51	55	41	69	33	80
hsa-miR-641	528	440	673	731	373	1025
hsa-miR-640	0	0	0	0	0	0
hsa-miR-643	25	26	31	32	14	56
hsa-miR-645	0	0	0	0	0	0
hsa-miR-647	0	0	0	0	0	0
hsa-miR-646	0	0	0	0	0	0
hsa-miR-649	0	0	0	0	0	0
hsa-miR-2114-5p	1	2	4	9	7	2
hsa-miR-29a-5p	712	732	953	1952	1050	2764
hsa-miR-5001-3p	22	21	41	38	18	42
hsa-miR-3620-5p	2	0	1	4	1	0
hsa-miR-518c-5p	0	0	0	0	0	0
hsa-miR-409-3p	12	12	3	14	8	16
hsa-miR-337-5p	0	0	0	0	0	0
hsa-miR-6855-5p	0	2	1	1	1	3
hsa-miR-19b-1-5p	17	22	32	53	25	73
hsa-miR-4436b-5p	0	0	0	0	0	0
hsa-miR-3127-5p	29	22	37	36	19	41
hsa-miR-4423-5p	7	10	5	11	4	12
hsa-miR-221-5p	18623	17145	12455	35007	20139	34052
hsa-miR-5002-3p	2	1	2	0	2	2
hsa-miR-519c-3p	0	0	0	0	0	0
hsa-miR-98-5p	64187	63481	73857	92821	47758	148550
hsa-miR-3197	2	2	1	3	3	3
hsa-miR-3196	0	0	0	0	0	0
hsa-miR-3195	0	0	0	0	0	0
hsa-miR-3193	8	11	12	11	4	15
hsa-miR-4761-5p	2	1	0	2	0	2
hsa-miR-644a	0	0	0	0	0	0
hsa-miR-548az-3p	0	0	0	0	0	0
hsa-miR-4764-3p	1	0	0	0	0	0
hsa-miR-6809-3p	0	0	0	0	0	0
hsa-miR-3199	10	2	10	12	10	12
hsa-miR-3198	1	0	0	0	0	0
hsa-miR-6753-3p	1	2	2	2	0	1
hsa-miR-4670-3p	0	0	0	0	0	0
hsa-miR-4781-5p	3	0	1	0	0	0
hsa-miR-523-5p	0	0	0	0	0	0
hsa-miR-6512-3p	0	0	0	0	0	0
hsa-miR-132-5p	156	145	235	225	146	388
hsa-miR-203a-5p	0	0	0	0	0	0
hsa-miR-4731-3p	5	9	13	19	3	26
hsa-miR-520a-3p	0	0	0	0	0	0
hsa-miR-675-3p	0	0	0	0	0	0
hsa-miR-376a-5p	0	0	1	0	0	2
hsa-miR-7114-5p	1	2	0	3	0	1
hsa-miR-6132	0	0	0	0	0	0
hsa-miR-196b-3p	0	0	0	0	0	0
hsa-miR-3190-3p	0	0	0	0	0	0
hsa-miR-6131	0	0	0	0	0	0
hsa-miR-6850-3p	10	13	15	13	11	10
hsa-miR-219b-3p	0	0	0	0	0	0
hsa-miR-6134	0	0	0	0	0	0
hsa-miR-3619-5p	67	56	74	80	41	115
hsa-miR-6741-3p	26	9	14	15	10	23
hsa-miR-1587	0	0	0	0	0	0
hsa-miR-5590-5p	0	0	0	1	0	0
hsa-miR-429	93	88	126	137	53	181
hsa-miR-676-3p	13	12	17	19	12	25
hsa-miR-4742-5p	10	6	13	14	4	13
hsa-miR-421	7383	5665	9418	8917	4704	13490
hsa-miR-187-3p	9	7	11	9	2	14
hsa-miR-596	0	0	0	0	0	0
hsa-miR-196a-3p	0	0	0	0	0	0
hsa-miR-323b-5p	0	0	0	0	0	0
hsa-miR-4789-3p	0	0	0	0	0	0
hsa-miR-3942-3p	0	7	10	9	10	15
hsa-miR-6769a-3p	0	1	0	1	0	0
hsa-miR-23b-3p	38532	35088	41056	50810	29558	71998
hsa-miR-5739	0	0	0	0	0	0
hsa-miR-500a-5p	0	0	0	0	0	0
hsa-miR-7106-3p	0	3	0	1	0	1
hsa-miR-506-3p	0	0	0	0	0	0
hsa-miR-5009-3p	0	0	0	0	1	0
hsa-miR-1537-3p	0	0	6	5	4	6
hsa-miR-4783-5p	0	0	0	0	0	0
hsa-miR-203b-5p	0	0	0	0	0	0
hsa-miR-548p	0	0	0	0	0	0
hsa-miR-3691-3p	10	8	9	10	6	9
hsa-miR-8085	2	0	0	0	0	0
hsa-miR-3973	0	0	0	0	0	0
hsa-miR-3972	0	0	0	0	0	0
hsa-miR-3975	0	0	0	0	0	0
hsa-miR-3974	0	0	0	0	0	0
hsa-miR-3977	0	0	0	0	0	0
hsa-miR-3976	0	0	0	0	0	0
hsa-miR-3978	0	0	0	0	0	0
hsa-miR-383-3p	0	0	0	0	0	0
hsa-miR-8088	0	0	0	0	0	0
hsa-miR-8089	0	0	0	0	0	0
hsa-miR-3940-3p	89	102	73	134	67	138
hsa-miR-218-1-3p	81	58	74	101	55	193
hsa-miR-6504-5p	0	1	0	0	0	0
hsa-miR-885-5p	0	0	1	0	0	0
hsa-miR-7977	150	158	141	234	82	202
hsa-miR-4664-3p	0	0	0	0	0	0
hsa-miR-376a-2-5p	0	0	0	0	0	0
hsa-miR-146b-5p	1456	1312	1822	2336	1425	4213
hsa-miR-4680-3p	1	3	1	0	0	0
hsa-miR-933	8	1	10	14	3	20
hsa-miR-3667-3p	0	0	0	0	0	0
hsa-miR-4687-5p	25	15	12	24	4	32
hsa-miR-934	0	0	0	0	0	0
hsa-miR-940	405	387	389	562	271	821
hsa-miR-4738-5p	0	0	0	0	0	0
hsa-miR-130a-5p	48	31	39	203	62	159
hsa-miR-6877-5p	5	8	4	3	3	3
hsa-miR-6759-5p	0	1	1	1	0	0
hsa-miR-6886-5p	6	7	11	20	8	18
hsa-miR-3664-3p	9	18	13	23	8	31
hsa-let-7b-5p	91979	73782	89217	100801	54060	160093
hsa-miR-1-3p	0	0	0	0	0	0
hsa-miR-301b-5p	4	1	12	13	3	15
hsa-miR-4524a-5p	0	0	0	0	0	0
hsa-miR-6819-3p	62	30	73	62	39	116
hsa-miR-192-5p	33879	37341	41666	51235	26832	78148
hsa-miR-183-3p	455	393	433	658	291	833
hsa-miR-6846-3p	1	0	0	0	0	0
hsa-miR-888-5p	0	0	0	1	0	1
hsa-miR-7162-3p	0	0	0	0	0	0
hsa-miR-126-5p	1318	1512	1769	2587	1304	4139
hsa-miR-548a-5p	4	16	11	27	14	38
hsa-miR-651-5p	69	92	115	137	79	198
hsa-miR-6805-5p	2	2	2	2	4	12
hsa-miR-664a-5p	54	60	54	91	35	100
hsa-miR-4749-5p	2	2	3	0	2	4
hsa-miR-1914-5p	24	33	25	43	23	22
hsa-miR-580-3p	38	32	44	69	27	81
hsa-miR-590-5p	32	34	53	112	69	162
hsa-miR-874-3p	1499	1245	1817	2120	1278	3560
hsa-miR-1825	0	0	0	0	0	0
hsa-miR-1827	0	0	0	0	1	0
hsa-miR-889-5p	0	0	0	0	0	0
hsa-miR-6891-3p	0	0	0	0	0	0
hsa-miR-548t-5p	0	0	1	0	0	2
hsa-miR-4433a-3p	0	0	0	0	0	0
hsa-miR-4659a-3p	0	0	0	0	0	0
hsa-miR-586	9	8	8	9	5	10
hsa-miR-509-5p	0	0	0	0	0	0
hsa-miR-200b-3p	1882	2425	1916	2179	1044	1813
hsa-miR-526b-5p	0	0	0	0	0	0
hsa-miR-5579-5p	23	24	12	50	14	35
hsa-miR-32-3p	150	184	242	468	165	531
hsa-miR-3622b-3p	0	0	0	0	0	0
hsa-miR-4748	0	1	0	0	3	4
hsa-miR-494-5p	0	0	0	0	0	0
hsa-miR-4741	32	17	27	24	11	39
hsa-miR-4744	0	0	0	2	1	1
hsa-miR-5693	0	0	0	0	0	0
hsa-miR-5690	12	8	16	17	10	31
hsa-miR-5691	0	0	0	0	0	0
hsa-miR-5696	9	10	9	2	6	13
hsa-miR-5088-3p	1	0	2	0	1	0
hsa-miR-5694	0	0	0	0	0	0
hsa-miR-5695	12	2	5	6	0	0
hsa-miR-5698	2	0	0	0	0	0
hsa-miR-33b-5p	51	79	77	162	121	384
hsa-miR-6734-5p	5	6	6	14	8	16
hsa-miR-4772-5p	0	0	0	0	0	2
hsa-miR-629-5p	241	232	321	361	179	514
hsa-miR-6782-3p	1	4	7	2	1	2
hsa-miR-212-3p	93	66	131	101	72	193
hsa-miR-1913	5	3	4	2	0	2
hsa-miR-1912	0	0	0	0	0	0
hsa-miR-26a-1-3p	40	37	38	98	45	157
hsa-miR-103a-3p	0	0	0	0	0	0
hsa-miR-548ah-5p	12	21	16	20	15	41
hsa-miR-1185-1-3p	0	0	0	0	0	0
hsa-miR-103a-2-5p	32	29	22	40	15	66
hsa-miR-134-3p	0	0	0	0	0	0
hsa-miR-2110	228	147	208	196	134	261
hsa-miR-548c-5p	0	0	0	0	0	0
hsa-miR-2113	0	0	0	2	1	0
hsa-miR-8086	0	0	0	0	0	0
hsa-miR-2117	0	0	0	0	0	0
hsa-miR-6885-5p	0	1	0	1	0	0
hsa-miR-8087	0	0	0	0	0	0
hsa-miR-6722-5p	0	0	0	0	0	0
hsa-miR-6754-3p	1	1	1	0	1	1
hsa-miR-3607-3p	671	676	1017	854	434	895
hsa-miR-4692	0	0	0	0	0	0
hsa-miR-8081	0	0	0	0	0	0
hsa-miR-4453	0	0	0	2	0	2
hsa-miR-100-3p	2101	2755	2622	8959	4552	13330
hsa-miR-217	67	64	74	108	78	186
hsa-miR-8083	0	0	0	0	0	0
hsa-miR-653-3p	0	0	1	1	1	1
hsa-miR-648	0	0	0	0	0	0
hsa-miR-5586-3p	0	0	0	1	0	0
hsa-miR-4662b	0	0	0	0	0	0
hsa-miR-4750-3p	2	0	0	1	0	1
hsa-miR-6757-3p	3	1	2	2	1	4
hsa-miR-6789-5p	0	1	1	0	1	1
hsa-miR-483-3p	0	0	0	0	0	0
hsa-miR-6773-3p	0	0	0	0	0	0
hsa-miR-6751-5p	0	2	4	2	1	3
hsa-miR-361-3p	2278	1649	2565	3176	1710	4345
hsa-miR-6807-3p	9	5	11	6	1	11
hsa-miR-657	0	0	0	1	0	1
hsa-miR-548am-3p	0	0	0	0	0	0
hsa-miR-4659b-3p	0	0	0	0	0	0
hsa-miR-6895-3p	5	3	8	1	1	13
hsa-miR-129-1-3p	7	5	6	12	1	7
hsa-miR-658	0	0	2	1	0	0
hsa-miR-1250-3p	0	0	0	0	0	0
hsa-miR-6775-5p	0	1	0	0	0	0
hsa-miR-582-5p	15	8	27	29	18	47
hsa-miR-139-5p	89	82	80	128	66	169
hsa-miR-125b-2-3p	9485	8444	9134	10585	5482	16280
hsa-miR-6800-3p	9	4	4	9	3	18
hsa-miR-4769-5p	0	0	0	0	0	0
hsa-miR-3960	0	0	0	0	0	0
hsa-miR-6835-3p	0	0	0	0	1	0
hsa-miR-1178-5p	0	0	0	0	0	0
hsa-miR-6720-3p	33	29	59	34	28	51
hsa-miR-4740-3p	1	0	0	0	0	0
hsa-miR-15b-5p	14244	13790	14738	21458	10338	28611
hsa-miR-744-5p	5796	4103	7035	6938	2922	8757
hsa-miR-6511a-5p	0	0	0	0	0	0
hsa-miR-6803-3p	25	11	20	25	18	34
hsa-miR-4418	0	0	0	0	0	0
hsa-miR-4417	0	0	0	0	0	0
hsa-miR-324-3p	737	662	740	995	519	1387
hsa-miR-4419b	0	0	0	0	0	0
hsa-miR-4419a	0	0	0	0	0	0
hsa-miR-3160-5p	0	0	0	0	0	0
hsa-miR-326	145	189	174	217	141	358
hsa-miR-325	0	0	0	0	0	0
hsa-miR-564	0	0	0	0	0	0
hsa-miR-6878-3p	0	0	1	0	0	2
hsa-miR-6125	9	8	5	9	2	5
hsa-miR-4668-5p	2	6	4	12	5	16
hsa-miR-6127	0	0	0	0	0	0
hsa-miR-6126	0	0	0	0	0	0
hsa-miR-663a	0	0	0	0	0	0
hsa-miR-6760-5p	0	0	0	0	0	0
hsa-miR-3617-3p	3	3	7	4	5	8
hsa-miR-663b	0	0	0	0	0	0
hsa-miR-6129	0	1	0	1	0	0
hsa-miR-6128	0	0	0	0	0	0
hsa-miR-1226-5p	10	5	6	9	1	18
hsa-miR-4252	0	0	0	0	0	0
hsa-miR-3180-5p	0	0	0	0	0	0
hsa-miR-423-3p	0	0	0	0	0	0
hsa-miR-371a-5p	0	0	0	0	0	0
hsa-miR-4428	0	0	0	1	0	0
hsa-miR-5582-3p	10	8	12	18	7	13
hsa-miR-4684-3p	2	9	6	8	4	12
hsa-miR-512-3p	0	0	0	0	0	0
hsa-miR-6862-5p	0	0	0	0	0	0
hsa-miR-502-5p	26	32	44	53	28	99
hsa-miR-542-3p	0	0	2	6	2	1
hsa-miR-99b-3p	2661	2029	2621	2739	1386	3941
hsa-miR-936	0	0	0	0	0	0
hsa-miR-935	2	0	5	2	2	3
hsa-miR-5007-5p	0	0	0	0	0	0
hsa-miR-6793-3p	3	9	3	8	5	7
hsa-miR-4685-5p	0	0	0	1	0	0
hsa-miR-3192-3p	0	1	0	3	2	3
hsa-miR-659-3p	4	2	3	2	1	1
hsa-miR-6505-5p	3	3	9	4	0	2
hsa-miR-3927-3p	0	0	0	0	0	0
hsa-miR-6738-3p	0	1	3	6	1	7
hsa-miR-3194-5p	28	20	28	34	19	43
hsa-miR-3162-5p	3	1	0	2	1	1
hsa-miR-3156-5p	0	0	0	0	0	0
hsa-miR-579-3p	0	8	8	11	7	12
hsa-miR-937-3p	0	0	0	0	0	0
hsa-miR-3157-5p	9	15	19	36	10	30
hsa-miR-450a-1-3p	0	0	0	0	0	0
hsa-miR-873-5p	955	1019	1073	1729	869	2726
hsa-let-7a-5p	3713	2965	4379	4878	2790	7831
hsa-miR-4735-3p	0	0	0	1	1	1
hsa-miR-6831-3p	0	0	1	1	0	0
hsa-miR-450a-2-3p	0	0	0	0	0	0
hsa-miR-920	0	0	0	0	0	0
hsa-miR-921	0	0	0	0	0	0
hsa-miR-922	0	0	0	0	0	0
hsa-miR-924	0	0	0	0	0	0
hsa-miR-4725-5p	2	2	3	8	7	10
hsa-miR-6783-5p	3	3	3	6	3	5
hsa-miR-155-5p	25763	18999	27722	37007	20204	55017
hsa-miR-6762-5p	0	0	0	0	0	0
hsa-miR-125b-1-3p	16182	12406	19127	20712	8749	28214
hsa-miR-6875-5p	22	8	22	19	7	14
hsa-miR-18b-3p	4	6	11	2	6	13
hsa-miR-6768-5p	0	0	1	0	0	2
hsa-miR-6874-3p	0	0	1	1	0	0
hsa-miR-1229-5p	0	0	0	0	0	0
hsa-miR-3690	0	0	0	0	0	0
hsa-miR-1249-5p	0	2	0	4	1	4
hsa-miR-7110-5p	0	0	0	0	1	0
hsa-miR-4653-3p	0	1	0	0	0	0
hsa-miR-141-3p	39	50	78	128	66	245
hsa-miR-3663-5p	0	0	0	0	0	0
hsa-miR-204-3p	8	1	2	1	1	0
hsa-miR-6794-3p	0	0	2	0	0	0
hsa-miR-6728-3p	1	0	1	0	0	0
hsa-miR-6866-3p	0	1	3	1	2	2
hsa-miR-5196-5p	0	0	0	0	0	0
hsa-miR-379-5p	0	0	0	0	0	0
hsa-miR-6514-3p	1	0	1	5	0	1
hsa-miR-6507-5p	0	0	0	0	0	0
hsa-miR-6732-3p	52	21	54	53	29	77
hsa-miR-548bb-3p	0	0	0	0	0	0
hsa-miR-135b-5p	119	125	152	297	189	486
hsa-miR-6797-3p	13	14	12	21	7	24
hsa-miR-6786-3p	15	6	15	14	7	30
hsa-miR-6500-5p	1	0	0	1	0	0
hsa-miR-3689a-5p	0	0	0	0	0	0
hsa-miR-6888-3p	10	7	2	7	2	14
hsa-miR-3200-3p	475	411	508	577	290	934
hsa-miR-181b-5p	8134	5610	6821	8669	5491	13153
hsa-miR-6509-3p	0	0	0	0	0	0
hsa-miR-4662a-3p	0	0	0	0	0	0
hsa-miR-374a-3p	2189	3649	3950	7825	5001	14581
hsa-miR-3944-3p	19	22	23	33	12	24
hsa-miR-3529-5p	0	0	0	0	0	0
hsa-miR-6839-3p	0	0	0	0	0	0
hsa-miR-135a-5p	0	0	0	0	0	0
hsa-miR-6731-3p	0	0	0	0	0	0
hsa-miR-6884-3p	0	0	3	0	1	3
hsa-miR-1255a	43	32	62	51	21	62
hsa-miR-548ar-5p	0	0	0	0	0	0
hsa-miR-3907	0	0	0	0	1	4
hsa-miR-345-5p	11641	10129	15935	13008	5818	18762
hsa-miR-379-3p	1	0	0	0	0	0
hsa-miR-6854-5p	3	2	6	5	12	15
hsa-miR-548ba	12	15	27	16	9	22
hsa-miR-4676-3p	4	2	7	8	3	12
hsa-miR-216a-3p	92	92	88	112	53	127
hsa-miR-5689	2	2	0	4	1	8
hsa-miR-4773	0	0	0	0	0	0
hsa-miR-4770	0	0	0	0	0	0
hsa-miR-4771	0	0	0	0	0	0
hsa-miR-5685	0	3	2	4	2	2
hsa-miR-5684	0	1	0	0	1	0
hsa-miR-5687	0	0	0	0	0	0
hsa-miR-4701-5p	1	1	2	1	0	1
hsa-miR-5680	0	0	2	3	1	0
hsa-miR-5683	8	0	2	6	4	8
hsa-miR-4779	0	0	0	0	0	0
hsa-miR-585-5p	334	316	316	388	239	657
hsa-miR-34c-5p	2920	2895	3843	4881	2684	8098
hsa-miR-556-5p	73	98	106	130	56	155
hsa-miR-1306-3p	23	14	41	32	15	55
hsa-miR-4760-5p	0	0	0	0	0	0
hsa-miR-9500	0	0	0	0	0	0
hsa-miR-522-5p	0	0	0	0	0	0
hsa-miR-6511b-5p	0	0	0	0	0	0
hsa-miR-5093	0	0	0	0	0	0
hsa-miR-3614-5p	7	6	4	8	5	12
hsa-miR-145-3p	0	6	3	2	0	1
hsa-miR-449c-3p	0	1	0	0	0	0
hsa-miR-1292-5p	39	47	39	106	38	57
hsa-miR-4446-3p	0	0	0	0	0	0
hsa-miR-190a-5p	2490	3283	3889	6213	4150	11719
hsa-miR-2276-3p	11	11	14	16	9	15
hsa-miR-6777-3p	7	4	20	8	4	16
hsa-let-7i-5p	161921	135793	221789	205854	105958	304828
hsa-miR-6858-3p	22	5	15	30	10	17
hsa-miR-7113-5p	0	3	1	0	1	2
hsa-miR-1234-3p	11	6	20	10	9	13
hsa-miR-106b-5p	4736	5672	7466	9994	5257	15334
hsa-miR-1273a	0	0	0	0	0	0
hsa-miR-3912-5p	0	0	0	1	0	4
hsa-miR-1273c	0	0	0	0	0	0
hsa-miR-1273d	0	0	0	0	0	0
hsa-miR-1273e	0	0	0	0	0	0
hsa-miR-1273f	0	0	0	0	0	0
hsa-miR-3913-5p	0	0	0	0	0	0
hsa-miR-758-5p	0	0	0	0	0	0
hsa-miR-125a-3p	1224	1013	1434	1512	711	1884
hsa-miR-1184	0	0	0	0	0	0
hsa-miR-3613-5p	212	310	335	739	347	940
hsa-miR-6847-5p	9	4	4	16	6	4
hsa-miR-2355-5p	746	725	789	1221	573	1680
hsa-miR-5006-5p	0	0	0	0	0	0
hsa-miR-4703-5p	0	0	0	0	0	0
hsa-miR-2114-3p	0	2	0	3	4	6
hsa-miR-3202	2	0	0	1	0	0
hsa-miR-3201	0	0	0	0	0	0
hsa-miR-1255b-5p	0	1	0	0	1	0
hsa-miR-3620-3p	38	28	42	50	26	68
hsa-miR-6746-5p	0	2	2	1	0	5
hsa-miR-548ab	0	0	0	0	0	0
hsa-miR-4794	1	0	0	0	0	1
hsa-miR-4791	1	5	4	1	1	3
hsa-miR-4792	0	0	0	1	1	0
hsa-miR-137	1	0	1	2	0	3
hsa-miR-4423-3p	15	15	14	7	13	16
hsa-miR-221-3p	118950	107526	149401	184383	93103	251798
hsa-miR-519c-5p	0	0	0	0	0	0
hsa-miR-6501-3p	1	0	0	1	1	1
hsa-miR-3150a-3p	0	0	0	0	0	0
hsa-miR-6881-5p	0	3	7	2	0	5
hsa-miR-7849-3p	0	0	0	0	0	0
hsa-miR-320e	0	0	0	0	0	0
hsa-miR-320d	0	0	1	1	0	0
hsa-miR-320c	3	2	3	3	2	11
hsa-miR-320b	8	3	11	11	8	10
hsa-miR-320a	22680	17457	24639	26444	15016	39763
hsa-miR-4422	0	0	1	4	0	0
hsa-miR-4420	0	0	0	0	0	0
hsa-miR-4421	0	0	0	0	0	0
hsa-miR-4426	0	0	0	0	0	0
hsa-miR-27b-3p	925654	996671	1033640	1301405	617613	1912616
hsa-miR-4424	0	6	0	9	2	4
hsa-miR-4425	0	0	0	0	0	1
hsa-miR-4731-5p	6	10	5	8	8	5
hsa-miR-675-5p	0	0	0	0	0	0
hsa-miR-3173-5p	25	9	21	17	11	17
hsa-miR-376a-3p	0	0	0	0	0	0
hsa-miR-6769b-5p	0	0	0	0	0	0
hsa-miR-6715b-3p	2	0	0	1	1	2
hsa-miR-195-3p	6	8	9	15	2	27
hsa-miR-6876-5p	4	3	4	7	4	8
hsa-miR-6729-5p	1	0	0	0	0	1
hsa-miR-153-3p	0	0	0	0	0	0
hsa-miR-1343-3p	196	186	129	189	95	173
hsa-miR-3619-3p	11	12	8	15	6	11
hsa-miR-891a-3p	0	0	0	0	0	0
hsa-miR-5590-3p	1	0	0	0	0	0
hsa-miR-4742-3p	13	15	18	19	6	32
hsa-miR-4671-3p	54	46	64	101	24	95
hsa-miR-517b-3p	0	0	0	0	0	0
hsa-miR-4789-5p	0	0	0	0	0	0
hsa-miR-301a-3p	11788	13481	16575	28511	16075	46572
hsa-miR-4693-5p	0	0	0	0	0	0
hsa-miR-4757-5p	0	2	1	2	0	1
hsa-miR-138-2-3p	2	0	0	2	0	2
hsa-miR-411-5p	14	20	15	27	9	38
hsa-miR-6769a-5p	2	0	0	2	0	0
hsa-miR-3189-5p	0	0	0	0	0	0
hsa-miR-495-5p	0	0	0	0	0	0
hsa-miR-410-3p	36	34	29	41	25	73
hsa-miR-302f	0	0	0	0	0	0
hsa-miR-302e	0	0	0	0	0	0
hsa-miR-7106-5p	1	0	0	0	0	1
hsa-miR-1298-5p	0	1	0	0	0	0
hsa-miR-4524b-3p	0	0	0	0	0	0
hsa-miR-4783-3p	6	0	0	3	1	2
hsa-miR-7848-3p	0	0	0	0	0	0
hsa-miR-431-5p	0	0	0	0	0	2
hsa-miR-302d-3p	0	0	0	0	0	0
hsa-miR-508-5p	0	0	0	0	0	0
hsa-miR-4661-5p	75	58	90	82	61	122
hsa-miR-6860	0	0	0	0	0	0
hsa-miR-4687-3p	3	3	2	1	0	5
hsa-miR-767-3p	1	4	0	3	1	3
hsa-miR-4776-3p	0	0	0	0	0	0
hsa-miR-7107-5p	0	1	1	0	0	0
hsa-miR-1245b-3p	0	1	6	4	2	7
hsa-miR-7850-5p	0	0	0	0	0	0
hsa-let-7i-3p	499	620	590	1058	528	1430
hsa-miR-7851-3p	2	0	0	0	1	0
hsa-miR-3683	0	0	0	0	0	0
hsa-miR-532-3p	171	165	203	259	135	312
hsa-miR-7113-3p	0	0	0	0	0	0
hsa-miR-3687	0	0	0	0	0	0
hsa-miR-3686	0	0	0	0	0	0
hsa-miR-3685	4	3	23	7	3	17
hsa-miR-3684	17	16	29	26	9	46
hsa-miR-1208	0	0	0	0	0	0
hsa-miR-6776-5p	0	0	0	0	0	0
hsa-miR-1205	0	0	0	0	0	0
hsa-miR-1204	0	0	0	0	0	0
hsa-miR-181a-5p	105	32	73	127	122	223
hsa-miR-1206	0	0	0	0	0	0
hsa-miR-1200	0	0	0	0	0	0
hsa-miR-3689b-5p	0	0	0	0	0	0
hsa-miR-1202	0	0	0	0	0	0
hsa-miR-4310	0	0	0	0	0	0
hsa-miR-4311	0	0	0	0	0	0
hsa-miR-4312	0	0	0	0	0	0
hsa-miR-4313	0	0	0	0	0	0
hsa-miR-4314	0	0	0	0	0	0
hsa-miR-17-3p	770	700	1146	1648	933	2789
hsa-miR-4316	0	0	0	0	0	0
hsa-miR-4317	0	0	0	0	0	0
hsa-miR-4318	0	0	0	0	0	0
hsa-miR-4319	0	0	0	0	0	0
hsa-miR-183-5p	31845	26468	28028	38699	21862	59500
hsa-let-7c-5p	3869	3244	3928	3766	2148	6438
hsa-miR-6870-3p	2	2	2	1	1	0
hsa-miR-548e-3p	499	639	579	959	402	771
hsa-miR-126-3p	300	365	400	474	243	718
hsa-miR-891a-5p	3	2	2	0	1	0
hsa-miR-6850-5p	2	4	2	2	2	10
hsa-miR-3934-5p	83	58	99	117	62	155
hsa-miR-616-5p	0	1	0	2	0	3
hsa-miR-6833-3p	0	0	0	0	0	0
hsa-miR-516a-5p	0	0	0	0	0	0
hsa-miR-6788-5p	0	0	0	0	0	0
hsa-miR-218-5p	18	14	12	28	22	53
hsa-miR-877-3p	0	0	0	0	0	0
hsa-miR-3688-3p	0	0	0	0	0	0
hsa-miR-548g-3p	0	0	0	0	0	0
hsa-miR-2861	0	0	0	0	0	0
hsa-miR-188-5p	96	103	134	230	115	319
hsa-miR-92a-3p	41975	28779	45699	56235	27114	60772
hsa-miR-182-5p	279688	223261	289793	297713	191673	439162
hsa-miR-4433a-5p	0	0	0	0	0	0
hsa-miR-550a-3-5p	10	16	26	16	9	18
hsa-miR-511-5p	7	2	2	7	1	5
hsa-miR-6837-3p	23	17	12	5	13	15
hsa-miR-4765	0	1	2	0	0	0
hsa-miR-4767	27	27	28	26	15	73
hsa-miR-3622b-5p	0	0	0	0	0	0
hsa-miR-6811-5p	0	1	0	0	0	0
hsa-miR-499b-5p	0	0	0	0	0	0
hsa-miR-92b-3p	228229	185529	236251	276832	128934	333279
hsa-miR-548aj-5p	0	0	0	0	0	0
hsa-miR-4772-3p	0	0	0	0	0	0
hsa-miR-6782-5p	1	0	0	1	0	1
hsa-miR-212-5p	88	105	57	158	65	111
hsa-miR-518c-3p	0	0	0	0	0	0
hsa-miR-422a	0	0	0	0	0	0
hsa-miR-551b-3p	6	2	3	7	1	28
hsa-miR-548c-3p	0	0	0	0	0	0
hsa-miR-3679-3p	0	1	3	2	2	2
hsa-miR-6086	0	0	0	0	0	0
hsa-miR-6754-5p	1	1	0	1	0	3
hsa-miR-7976	137	228	113	221	103	172
hsa-miR-3123	0	0	0	0	0	0
hsa-miR-654-5p	0	0	0	0	0	0
hsa-miR-6864-3p	0	0	0	0	0	0
hsa-miR-129-5p	0	0	4	1	2	5
hsa-miR-24-3p	2	6	8	21	12	26
hsa-miR-6082	0	0	0	0	0	0
hsa-miR-15a-5p	7680	8543	10742	14716	7557	23220
hsa-miR-6887-5p	0	0	0	0	0	0
hsa-miR-548ae-3p	0	0	0	0	0	0
hsa-miR-6823-3p	0	0	2	2	0	1
hsa-miR-1468-5p	842	666	835	859	403	1260
hsa-miR-580-5p	2	0	1	2	0	3
hsa-miR-548ak	0	0	0	0	0	0
hsa-miR-548ai	0	0	0	0	0	0
hsa-miR-4999-5p	3	10	6	12	10	7
hsa-miR-548an	0	0	0	0	0	0
hsa-miR-548al	17	14	19	32	8	46
hsa-miR-548ac	0	0	0	0	0	0
hsa-miR-483-5p	0	0	0	0	0	0
hsa-miR-548aa	0	0	0	0	0	0
hsa-miR-548ag	0	0	0	0	0	0
hsa-miR-552-3p	0	0	0	0	0	0
hsa-miR-548ax	0	0	0	0	0	0
hsa-miR-488-5p	4	8	10	18	10	11
hsa-miR-4633-3p	0	0	0	0	0	0
hsa-miR-450b-3p	0	0	0	0	0	0
hsa-miR-548aw	5	3	11	4	14	15
hsa-miR-29b-3p	32	36	44	120	107	267
hsa-miR-216b-5p	0	0	1	2	0	4
hsa-miR-4540	0	0	0	0	0	0
hsa-miR-4433b-5p	0	0	0	0	0	0
hsa-miR-1250-5p	0	0	0	0	1	0
hsa-miR-4659b-5p	0	0	0	0	0	0
hsa-miR-6775-3p	36	21	31	52	17	68
hsa-miR-545-5p	26	25	30	55	44	135
hsa-miR-4788	1	0	1	0	0	0
hsa-miR-4785	0	0	0	0	0	0
hsa-miR-4784	0	0	0	0	1	0
hsa-miR-4780	0	0	0	0	0	0
hsa-miR-3675-3p	0	0	0	0	0	0
hsa-miR-6800-5p	0	2	2	0	0	0
hsa-miR-4746-3p	0	0	0	0	0	0
hsa-miR-4717-3p	0	0	0	0	0	0
hsa-miR-6835-5p	0	0	1	1	2	0
hsa-miR-6828-5p	0	1	0	0	0	1
hsa-miR-5699-3p	75	72	97	96	56	189
hsa-miR-6720-5p	19	26	31	53	16	48
hsa-miR-4722-3p	0	0	0	0	0	0
hsa-miR-4740-5p	1	3	0	3	0	2
hsa-miR-6756-5p	0	0	0	0	0	0
hsa-miR-15b-3p	1905	1919	2145	3418	1469	4360
hsa-miR-191-3p	408	321	469	523	218	650
hsa-miR-8068	0	0	0	0	0	0
hsa-miR-6743-3p	5	2	4	6	3	4
hsa-miR-5004-5p	0	0	0	0	0	0
hsa-miR-1225-3p	0	0	0	0	0	0
hsa-miR-4435	0	0	0	0	0	0
hsa-miR-4434	0	0	0	0	0	0
hsa-miR-4437	0	0	0	0	0	0
hsa-miR-3124-5p	9	4	5	4	4	2
hsa-miR-4431	0	0	0	0	0	0
hsa-miR-4430	0	0	0	0	0	0
hsa-miR-4724-5p	0	0	0	0	0	0
hsa-miR-4432	0	0	0	0	0	0
hsa-miR-601	0	0	0	0	0	0
hsa-miR-4439	0	1	0	2	1	2
hsa-miR-4438	0	0	0	0	0	0
hsa-miR-600	1	0	0	1	0	0
hsa-miR-346	53	21	51	57	26	100
hsa-miR-8065	0	0	0	0	0	0
hsa-miR-8062	0	0	0	0	0	0
hsa-miR-3064-3p	3	5	2	4	2	8
hsa-miR-4668-3p	2	0	2	3	5	5
hsa-miR-4708-5p	0	0	0	0	0	0
hsa-miR-377-5p	0	0	0	0	0	0
hsa-miR-1226-3p	175	220	138	274	122	232
hsa-miR-3180-3p	0	0	0	0	0	0
hsa-miR-5697	4	5	5	10	3	15
hsa-miR-4329	0	0	0	0	0	0
hsa-miR-1908-3p	144	113	131	160	47	149
hsa-miR-1251-5p	0	0	0	0	0	0
hsa-miR-6889-3p	21	15	16	24	18	22
hsa-miR-8084	0	0	0	0	0	0
hsa-miR-23c	0	1	1	0	0	0
hsa-miR-1252-5p	21	22	29	49	18	57
hsa-miR-4796-5p	0	1	0	0	2	6
hsa-miR-6816-5p	0	0	0	0	1	1
hsa-miR-4797-3p	15	21	22	29	5	41
hsa-miR-3678-5p	4	2	2	5	0	6
hsa-miR-1233-5p	0	0	0	0	0	0
hsa-miR-6836-5p	3	3	15	7	3	6
hsa-miR-548au-3p	0	0	0	0	0	0
hsa-miR-6837-5p	1	1	0	0	0	3
hsa-miR-1288-5p	2	1	0	0	1	1
hsa-miR-3135a	3	9	4	4	3	13
hsa-miR-3135b	0	0	0	0	0	0
hsa-miR-33a-3p	60	67	106	169	97	246
hsa-miR-548as-5p	0	0	0	0	0	0
hsa-miR-7845-5p	6	3	5	10	7	9
hsa-miR-4327	0	0	0	0	0	0
hsa-miR-433-5p	0	0	0	0	0	0
hsa-miR-432-3p	0	0	0	0	0	0
hsa-miR-3162-3p	0	0	1	0	0	0
hsa-miR-211-5p	0	0	0	0	0	0
hsa-miR-6781-5p	0	1	0	1	0	5
hsa-miR-486-3p	0	0	0	0	0	0
hsa-miR-937-5p	0	0	0	0	0	0
hsa-miR-3157-3p	23	25	32	32	23	51
hsa-miR-3650	0	0	0	0	0	0
hsa-miR-369-3p	27	56	27	56	26	40
hsa-miR-4745-3p	20	9	7	5	10	11
hsa-miR-208b-3p	5	5	2	5	2	10
hsa-miR-6723-5p	0	0	0	0	0	0
hsa-miR-8080	0	0	0	0	0	0
hsa-miR-7852-3p	0	0	0	0	0	0
hsa-miR-939-3p	3	1	1	0	0	5
hsa-miR-485-3p	0	0	1	0	0	0
hsa-miR-101-5p	138	130	185	430	226	704
hsa-miR-4666a-3p	3	0	0	0	0	0
hsa-miR-3681-3p	0	0	0	0	0	0
hsa-miR-378b	0	0	0	0	0	0
hsa-miR-378c	1	1	2	0	1	2
hsa-miR-378f	0	0	0	0	0	0
hsa-miR-378g	0	0	0	0	0	0
hsa-miR-378d	0	0	0	0	0	0
hsa-miR-378e	0	0	0	0	0	0
hsa-miR-378j	0	0	0	0	0	0
hsa-miR-378h	1	0	0	0	0	1
hsa-miR-4653-5p	8	1	4	1	1	1
hsa-miR-24-2-5p	1915	1620	2490	3381	2074	5645
hsa-miR-2053	0	0	0	0	0	0
hsa-miR-193a-5p	2220	1770	2073	2765	1261	3732
hsa-miR-1278	10	20	20	29	13	30
hsa-miR-1279	0	0	0	0	0	0
hsa-miR-1270	66	43	61	53	49	91
hsa-miR-1272	8	4	4	9	4	10
hsa-miR-6784-3p	53	22	53	43	31	92
hsa-miR-214-3p	0	0	0	0	0	0
hsa-miR-1276	134	103	125	176	89	247
hsa-miR-4303	0	0	0	0	0	0
hsa-miR-4302	0	0	0	0	0	0
hsa-miR-4301	0	0	0	0	0	0
hsa-miR-4300	0	0	0	0	0	0
hsa-miR-4307	0	0	0	0	0	0
hsa-miR-4306	0	0	0	0	0	0
hsa-miR-4305	0	0	0	0	0	0
hsa-miR-4304	0	0	0	0	0	0
hsa-miR-4309	0	0	0	0	0	0
hsa-miR-4308	0	0	0	0	0	0
hsa-miR-4645-3p	13	9	17	30	15	39
hsa-miR-7112-5p	0	0	0	0	1	1
hsa-miR-6822-5p	5	0	0	1	1	1
hsa-miR-6832-3p	0	0	0	0	0	0
hsa-miR-4755-5p	0	0	0	0	0	0
hsa-miR-6507-3p	0	0	0	0	0	0
hsa-miR-6726-3p	8	10	9	4	7	13
hsa-miR-135b-3p	28	27	30	28	20	53
hsa-miR-520b	0	0	0	0	0	0
hsa-miR-520e	0	0	0	0	0	0
hsa-miR-3140-5p	3	1	0	0	0	0
hsa-miR-520h	0	0	0	0	0	0
hsa-miR-6869-5p	8	3	2	7	1	3
hsa-miR-6868-5p	0	0	0	1	0	0
hsa-miR-6888-5p	0	0	0	0	0	0
hsa-miR-29c-5p	535	523	590	1014	524	1484
hsa-miR-5681a	0	0	0	0	0	0
hsa-miR-5681b	0	0	0	0	0	0
hsa-miR-1305	49	77	93	215	130	368
hsa-miR-4536-3p	0	0	0	0	0	0
hsa-miR-1302	0	0	0	0	0	0
hsa-miR-4662a-5p	0	0	0	0	0	0
hsa-miR-181c-5p	6419	6011	7109	9232	5219	15128
hsa-miR-4802-3p	22	19	28	30	21	40
hsa-miR-6854-3p	2	3	3	1	2	5
hsa-miR-548ay-3p	7	22	21	20	19	19
hsa-miR-4650-5p	0	0	0	0	0	0
hsa-miR-509-3-5p	0	0	0	0	0	0
hsa-miR-625-5p	1	0	1	4	0	2
hsa-miR-6873-5p	0	0	0	0	0	0
hsa-miR-4782-5p	0	2	2	0	0	0
hsa-miR-548ao-3p	6	8	6	6	2	9
hsa-miR-1285-3p	0	0	1	0	1	2
hsa-miR-6772-3p	22	7	23	20	15	57
hsa-miR-1301-5p	0	0	1	2	1	1
hsa-miR-3145-3p	5	10	7	13	8	33
hsa-miR-6808-3p	1	2	0	6	0	4
hsa-miR-556-3p	37	51	50	100	48	137
hsa-miR-7-5p	12	14	20	35	38	79
hsa-miR-3658	0	0	0	0	0	0
hsa-miR-3659	1	2	2	6	2	4
hsa-miR-3654	0	0	0	0	0	0
hsa-miR-3655	1	1	0	1	0	0
hsa-miR-3656	0	0	0	0	0	0
hsa-miR-3657	2	3	1	1	1	8
hsa-miR-4700-5p	1	2	0	0	3	0
hsa-miR-3651	40	43	36	55	33	54
hsa-miR-3652	2	0	1	1	1	0
hsa-miR-522-3p	0	0	1	0	0	0
hsa-miR-6719-3p	0	0	0	0	0	0
hsa-miR-518d-3p	0	0	0	0	0	0
hsa-miR-2115-5p	1	0	0	1	0	0
hsa-miR-6771-3p	0	0	0	0	0	0
hsa-miR-4446-5p	0	0	0	0	0	0
hsa-miR-6514-5p	12	4	17	21	6	13
hsa-miR-6777-5p	5	0	0	4	1	6
hsa-miR-338-5p	0	0	0	0	0	0
hsa-miR-769-5p	23175	24629	23161	26349	14476	37449
hsa-miR-424-3p	0	0	0	0	1	0
hsa-miR-629-3p	29	24	33	44	25	52
hsa-miR-339-3p	2704	2311	3241	3693	1970	5995
hsa-miR-3913-3p	0	0	0	0	0	0
hsa-miR-34b-5p	127	183	169	251	160	434
hsa-miR-758-3p	0	0	0	0	0	0
hsa-miR-6500-3p	0	0	0	0	0	0
hsa-miR-3129-3p	85	63	123	111	46	120
hsa-miR-6779-3p	1	0	4	0	0	1
hsa-miR-2277-5p	544	420	736	750	427	1081
hsa-miR-147b	6	6	8	21	7	25
hsa-miR-147a	0	0	0	0	0	0
hsa-miR-500b-5p	0	0	0	0	1	0
hsa-miR-6747-5p	2	0	0	0	0	0
hsa-miR-6853-3p	17	12	7	10	7	23
hsa-miR-4795-5p	0	0	0	0	0	0
hsa-miR-4703-3p	0	0	0	0	0	0
hsa-miR-6791-5p	1	0	0	0	0	0
hsa-miR-4726-3p	0	0	0	0	0	0
hsa-miR-5682	0	0	0	0	0	0
hsa-miR-656-5p	0	0	0	0	0	0
hsa-miR-3591-5p	0	0	0	0	0	0
hsa-miR-186-3p	22	15	19	44	23	92
hsa-miR-6802-5p	1	2	1	0	0	4
hsa-miR-6859-5p	0	0	0	0	0	0
hsa-miR-6737-5p	0	0	0	0	0	0
hsa-miR-7160-3p	0	0	0	0	0	0
hsa-miR-10a-5p	324	328	295	549	248	781
hsa-miR-4445-5p	0	0	0	0	0	0
hsa-miR-202-5p	0	2	0	0	2	1
hsa-miR-6792-5p	0	1	1	0	0	0
hsa-miR-1470	0	0	0	0	0	0
hsa-miR-1471	0	0	0	0	0	0
hsa-miR-223-5p	0	1	0	0	0	0
hsa-miR-4652-5p	0	0	0	0	0	0
hsa-miR-6857-3p	13	1	12	19	8	17
hsa-miR-7150	0	0	0	0	0	0
hsa-miR-591	0	0	0	0	0	0
hsa-miR-329-3p	0	0	0	0	0	0
hsa-miR-518f-3p	0	0	0	0	0	0
hsa-miR-595	0	0	0	0	0	0
hsa-miR-3184-3p	0	0	0	0	0	0
hsa-miR-599	0	0	0	0	0	0
hsa-miR-6735-5p	14	4	6	9	7	4
hsa-miR-4440	0	0	0	0	0	0
hsa-miR-4441	0	0	0	0	0	0
hsa-miR-4442	0	0	0	0	1	0
hsa-miR-4443	0	0	0	1	0	1
hsa-miR-4444	0	0	0	0	0	0
hsa-miR-28-3p	84510	75396	99441	88465	48030	115837
hsa-miR-4448	0	0	0	0	0	0
hsa-miR-4449	6	8	7	8	5	11
hsa-miR-759	0	0	0	0	0	0
hsa-miR-4763-3p	1	0	1	0	0	0
hsa-miR-548aq-3p	0	0	0	0	0	0
hsa-miR-578	0	0	0	0	0	1
hsa-miR-573	65	74	109	154	64	195
hsa-miR-572	0	0	0	0	0	0
hsa-miR-571	0	0	0	0	0	0
hsa-miR-550a-3p	0	0	0	0	0	0
hsa-miR-577	1675	1950	1500	2680	1279	3318
hsa-miR-575	0	0	0	0	0	0
hsa-miR-6876-3p	0	1	1	1	0	3
hsa-miR-1343-5p	0	0	0	0	0	0
hsa-miR-548j-5p	51	44	46	67	29	86
hsa-miR-130a-3p	23167	20696	27934	37104	19903	58102
hsa-miR-4733-5p	2	2	0	0	0	2
hsa-miR-520c-5p	0	0	0	0	0	0
hsa-miR-5007-3p	0	0	0	0	0	0
hsa-miR-4691-5p	1	0	0	0	0	0
hsa-miR-5003-3p	2	3	1	2	0	1
hsa-miR-5187-5p	0	0	0	3	0	3
hsa-miR-2278	20	20	13	14	11	36
hsa-miR-4520-3p	0	0	0	0	0	0
hsa-miR-4671-5p	13	8	7	5	11	14
hsa-miR-6752-3p	5	1	0	1	4	1
hsa-miR-452-5p	4114	4121	4307	5267	2579	6442
hsa-miR-3682-5p	0	0	1	2	1	1
hsa-miR-301a-5p	46	60	65	102	49	134
hsa-miR-3130-5p	0	0	0	0	0	0
hsa-miR-519a-3p	0	0	0	0	0	0
hsa-miR-4713-3p	0	0	0	0	0	0
hsa-miR-4640-3p	0	0	0	0	0	0
hsa-miR-410-5p	0	0	0	0	0	0
hsa-miR-3681-5p	2	4	3	7	2	15
hsa-miR-3680-3p	0	0	0	0	0	0
hsa-miR-4793-3p	1	0	0	2	4	11
hsa-miR-30e-5p	113646	123734	171725	222658	149616	417321
hsa-miR-4524b-5p	0	0	0	0	0	0
hsa-miR-6808-5p	0	0	0	0	0	0
hsa-miR-375	144	86	147	102	45	147
hsa-miR-24-1-5p	0	0	0	0	0	0
hsa-miR-6816-3p	2	0	3	0	1	2
hsa-miR-1245b-5p	0	0	0	0	0	0
hsa-miR-302d-5p	0	0	0	0	0	0
hsa-miR-508-3p	0	0	0	0	0	0
hsa-miR-3692-3p	1	0	0	0	0	0
hsa-miR-8082	0	0	0	0	0	0
hsa-miR-7151-3p	1	0	3	0	0	0
hsa-miR-6499-5p	1	0	0	0	0	0
hsa-miR-3191-3p	0	0	0	0	0	0
hsa-miR-3689b-3p	0	0	0	0	0	0
hsa-miR-6810-5p	0	0	0	0	0	0
hsa-miR-1909-5p	6	12	5	7	1	11
hsa-miR-185-3p	147	129	150	172	88	276
hsa-miR-4640-5p	0	0	0	0	0	0
hsa-miR-8073	0	0	0	0	0	0
hsa-miR-6758-3p	0	0	1	3	0	2
hsa-miR-6513-3p	8	19	22	15	14	39
hsa-miR-6746-3p	24	15	11	18	12	15
hsa-miR-4649-3p	0	0	0	0	0	0
hsa-miR-6813-5p	3	0	3	2	0	0
hsa-miR-6812-3p	10	12	24	17	9	25
hsa-miR-5589-3p	0	0	0	0	0	0
hsa-miR-374c-3p	0	0	0	0	0	0
hsa-miR-1263	0	0	0	0	0	0
hsa-miR-1262	20	21	47	42	30	81
hsa-miR-1261	0	0	0	0	0	0
hsa-miR-1267	0	0	2	1	0	1
hsa-miR-4330	0	0	0	0	0	0
hsa-miR-1264	0	0	0	0	0	0
hsa-miR-650	0	0	0	0	0	0
hsa-miR-802	0	0	0	0	0	0
hsa-miR-6742-3p	19	10	14	21	11	44
hsa-miR-718	0	0	0	0	0	0
hsa-miR-499a-5p	0	0	0	0	0	0
hsa-miR-3934-3p	1	3	1	5	1	14
hsa-miR-6845-5p	1	0	3	2	3	3
hsa-miR-516a-3p	0	0	0	0	0	0
hsa-miR-3177-3p	87	67	80	114	43	108
hsa-miR-887-3p	2681	1740	2322	2738	1664	4460
hsa-miR-1911-5p	0	0	0	0	0	0
hsa-miR-1185-2-3p	0	0	0	0	0	0
hsa-miR-6788-3p	0	0	0	0	0	0
hsa-miR-877-5p	0	0	0	0	0	0
hsa-miR-4727-5p	0	0	0	0	0	0
hsa-miR-493-5p	0	1	1	9	0	0
hsa-miR-489-5p	0	0	0	0	0	0
hsa-miR-3688-5p	0	0	0	0	0	0
hsa-miR-548b-5p	0	0	0	0	0	0
hsa-miR-3605-5p	210	162	158	298	82	163
hsa-miR-570-5p	0	0	0	0	0	0
hsa-miR-4680-5p	0	0	0	0	0	1
hsa-miR-296-5p	402	391	381	512	291	704
hsa-miR-505-5p	47	42	50	106	38	86
hsa-miR-6871-3p	2	3	0	3	0	0
hsa-miR-92a-1-5p	122	107	147	361	167	485
hsa-miR-380-3p	0	1	0	0	1	1
hsa-miR-8071	0	0	0	0	0	0
hsa-miR-6893-5p	0	0	0	0	0	0
hsa-miR-5010-5p	4	1	3	4	1	2
hsa-miR-6892-3p	3	0	1	2	2	1
hsa-miR-6516-3p	5	8	19	33	12	31
hsa-miR-499b-3p	0	0	0	0	0	0
hsa-miR-660-5p	1154	1320	1405	2148	1078	2951
hsa-miR-1245a	0	0	0	0	0	0
hsa-miR-3649	0	0	0	0	0	0
hsa-miR-3648	0	0	0	0	0	0
hsa-miR-3646	0	0	0	0	0	0
hsa-miR-8070	0	0	0	0	0	0
hsa-miR-6767-5p	0	0	0	1	2	7
hsa-miR-761	0	0	0	0	0	0
hsa-miR-1269b	0	0	0	0	0	0
hsa-miR-1269a	3	1	3	0	0	2
hsa-miR-224-5p	15708	17930	14508	21013	8669	16563
hsa-miR-520f-3p	0	0	0	0	0	0
hsa-miR-4694-3p	11	3	4	6	4	12
hsa-miR-3679-5p	24	12	19	28	6	22
hsa-miR-6717-5p	0	0	0	0	0	0
hsa-miR-548ap-5p	0	0	0	0	0	0
hsa-miR-302a-3p	0	0	1	0	0	0
hsa-miR-4666b	0	0	0	0	0	0
hsa-miR-6801-3p	0	0	1	7	0	1
hsa-miR-6861-5p	0	0	5	1	1	0
hsa-miR-875-5p	0	0	0	0	0	0
hsa-miR-4799-3p	0	0	0	0	0	0
hsa-miR-105-3p	0	0	0	0	0	0
hsa-miR-6729-3p	3	1	3	1	3	3
hsa-miR-222-3p	419162	260798	463780	417648	201905	482997
hsa-miR-8072	0	2	4	1	1	5
hsa-miR-4707-3p	12	10	15	8	5	24
hsa-miR-6887-3p	0	0	1	0	0	0
hsa-miR-19a-3p	1990	2511	3434	5989	3677	10043
hsa-miR-6823-5p	0	0	1	1	0	0
hsa-miR-302b-3p	0	0	0	0	0	0
hsa-miR-7156-5p	2	0	6	1	0	3
hsa-miR-142-3p	1	2	0	2	2	6
hsa-miR-4732-3p	0	0	0	0	0	0
hsa-miR-6851-3p	0	3	1	1	4	0
hsa-miR-8075	0	0	0	0	0	0
hsa-miR-5584-5p	0	0	0	0	0	0
hsa-miR-5585-3p	0	0	0	0	0	0
hsa-miR-6721-5p	0	0	0	0	0	0
hsa-miR-516b-3p	0	0	0	0	0	0
hsa-miR-4474-5p	0	0	0	0	0	0
hsa-miR-518d-5p	0	0	0	0	0	0
hsa-miR-7157-5p	0	0	0	0	0	0
hsa-miR-765	3	0	0	6	1	3
hsa-miR-6804-3p	1	2	6	6	2	5
hsa-miR-3120-5p	0	0	0	0	0	0
hsa-miR-455-3p	438	375	405	629	331	771
hsa-miR-3121-3p	9	6	5	6	1	13
hsa-miR-4717-5p	0	0	0	0	0	0
hsa-miR-1469	0	0	0	0	0	0
hsa-miR-197-3p	6892	5136	6482	9001	4356	10290
hsa-miR-299-3p	1	4	2	2	4	7
hsa-miR-5699-5p	86	92	100	136	80	223
hsa-miR-149-5p	7348	5263	6439	7414	3527	9110
hsa-miR-210-5p	0	0	0	0	0	0
hsa-miR-6756-3p	0	0	0	0	0	0
hsa-miR-191-5p	405765	305541	405227	504297	267161	809298
hsa-miR-371b-5p	0	0	0	0	0	0
hsa-miR-5089-5p	0	0	0	0	0	0
hsa-miR-181c-3p	3016	2664	3136	3887	1933	5528
hsa-miR-587	0	0	0	0	0	0
hsa-miR-519b-5p	0	0	0	0	0	0
hsa-miR-583	27	27	21	36	12	77
hsa-miR-330-5p	1144	996	1493	2209	1422	4375
hsa-miR-581	7	1	3	4	2	7
hsa-miR-5581-3p	23	26	27	50	20	55
hsa-miR-588	4	7	6	4	4	9
hsa-miR-331-3p	4240	4271	4920	7080	3230	7800
hsa-miR-4724-3p	0	0	0	0	0	0
hsa-miR-4452	0	0	0	0	0	0
hsa-miR-4451	0	0	0	0	0	0
hsa-miR-4450	1	1	3	1	0	2
hsa-miR-4457	1	0	0	0	0	0
hsa-miR-4456	0	0	0	0	0	0
hsa-miR-4455	0	0	0	0	0	0
hsa-miR-4454	0	0	0	0	0	0
hsa-miR-4459	0	0	0	0	0	0
hsa-miR-4458	0	0	0	1	0	4
hsa-miR-568	0	0	0	0	0	0
hsa-miR-569	0	0	0	0	0	0
hsa-miR-562	0	0	0	0	0	0
hsa-miR-563	0	0	0	0	0	0
hsa-miR-518e-5p	0	0	0	0	0	0
hsa-miR-566	0	0	0	0	0	0
hsa-miR-567	0	0	0	0	0	0
hsa-miR-377-3p	0	0	0	0	0	0
hsa-miR-6829-5p	0	0	0	0	1	2
hsa-miR-20b-5p	669	706	753	1178	636	1656
hsa-miR-503-3p	0	0	0	0	0	0
hsa-miR-1252-3p	0	0	1	0	1	0
hsa-miR-548ad-3p	0	0	0	0	0	0
hsa-miR-4797-5p	0	3	2	10	5	4
hsa-miR-4716-5p	0	0	0	0	0	0
hsa-miR-107	5542	4901	5573	6996	3402	9637
hsa-miR-6802-3p	13	7	7	12	7	17
hsa-miR-5090	2	0	11	0	0	0
hsa-miR-5091	7	12	21	3	1	10
hsa-miR-5092	8	10	10	12	5	21
hsa-miR-4681	0	0	0	0	0	0
hsa-miR-5094	32	36	32	46	10	48
hsa-miR-5095	0	0	0	0	0	0
hsa-miR-5096	0	0	0	0	0	0
hsa-miR-576-3p	0	0	0	0	0	0
hsa-miR-33a-5p	44	80	101	264	252	1045
hsa-miR-4727-3p	0	0	0	0	0	0
hsa-miR-373-3p	0	0	0	0	0	0
hsa-miR-99a-3p	55	34	42	38	29	52
hsa-miR-548h-5p	0	0	0	0	0	0
hsa-miR-548as-3p	0	0	0	0	0	0
hsa-miR-4649-5p	0	0	0	0	0	0
hsa-miR-4758-3p	3	0	3	5	4	0
hsa-miR-432-5p	6	8	6	2	3	3
hsa-miR-486-5p	0	0	0	0	0	0
hsa-miR-378i	3	2	1	2	0	1
hsa-miR-6799-5p	0	0	0	2	1	1
hsa-miR-6857-5p	0	0	0	0	0	0
hsa-miR-6510-5p	0	0	0	0	0	0
hsa-miR-128-2-5p	0	0	0	0	0	0
hsa-miR-6506-5p	0	0	0	0	0	0
hsa-miR-4745-5p	13	5	18	20	13	18
hsa-miR-4714-5p	5	4	0	4	2	7
hsa-miR-1296-5p	1542	1380	1802	2069	1090	3108
hsa-miR-194-3p	18	11	10	32	11	43
hsa-miR-3616-3p	0	0	0	0	0	0
hsa-miR-335-3p	19413	22389	19662	35250	15055	40801
hsa-miR-1277-5p	0	0	0	0	0	1
hsa-miR-892b	0	0	0	0	0	0
hsa-miR-892a	1	0	0	0	0	0
hsa-miR-4711-3p	0	1	0	0	0	0
hsa-miR-101-3p	453	554	634	966	586	1379
hsa-miR-7844-5p	0	0	0	1	0	0
hsa-miR-2276-5p	0	1	1	1	1	3
hsa-miR-328-5p	0	2	3	5	0	2
hsa-miR-1266-3p	3	1	3	5	2	3
hsa-miR-6820-5p	13	6	10	13	7	15
hsa-miR-1237-3p	18	14	42	35	15	45
hsa-miR-1256	0	0	0	0	0	0
hsa-miR-1257	0	0	0	0	0	0
hsa-miR-1254	0	0	0	4	0	0
hsa-miR-1253	0	0	0	0	0	0
[truncated: 589 more rows]

## Sheet: DESeq2
miRNA	baseMean	log2FoldChange	lfcSE	stat	pvalue	padj
hsa-let-7a-2-3p	194.77	0.469423	0.171635	2.73501	0.00623781	0.0387064
hsa-let-7a-3p	56.7246	-0.365519	0.239573	-1.52571	0.127081	0.328917
hsa-let-7a-5p	4103.91	0.0182646	0.132447	0.137901	0.890318	0.97667
hsa-let-7b-3p	4117.72	-0.0504526	0.128999	-0.391108	0.695718	0.895551
hsa-let-7b-5p	88937.4	-0.178943	0.125612	-1.42457	0.154282	0.360737
hsa-let-7c-3p	17.5809	-0.947401	0.316424	-2.99408	0.00275271	NA
hsa-let-7c-5p	3678.87	-0.31829	0.131433	-2.42168	0.0154489	0.0755278
hsa-let-7d-3p	5942.17	-0.10833	0.13023	-0.831834	0.405502	0.688643
hsa-let-7d-5p	37404.1	-0.174481	0.119844	-1.4559	0.14542	0.352369
hsa-let-7e-3p	818.773	-0.369693	0.156618	-2.36047	0.0182516	0.0857427
hsa-let-7e-5p	66911.7	-0.279938	0.127423	-2.19692	0.0280262	0.118988
hsa-let-7f-1-3p	968.792	0.105599	0.141795	0.744724	0.456439	0.73885
hsa-let-7f-2-3p	992.964	0.39087	0.150741	2.59298	0.00951476	0.0511683
hsa-let-7f-5p	8211.53	-0.128588	0.138127	-0.930934	0.351888	0.647317
hsa-let-7g-3p	261.815	0.725438	0.173353	4.18476	2.85472e-05	0.00043781
hsa-let-7g-5p	106584	-0.0786003	0.123053	-0.63875	0.522985	0.803571
hsa-let-7i-3p	724.152	0.317564	0.156046	2.03506	0.0418449	0.155792
hsa-let-7i-5p	177274	-0.213014	0.140334	-1.5179	0.12904	0.332208
hsa-miR-100-3p	4955.04	1.27292	0.155277	8.19775	2.44936e-16	1.18549e-13
hsa-miR-100-5p	1.48553e+06	-0.159848	0.341586	-0.467959	0.639814	0.859869
hsa-miR-101-3p	707.123	0.370975	0.157394	2.35698	0.018424	0.0857427
hsa-miR-101-5p	262.007	1.02991	0.166638	6.18055	6.38795e-10	3.09177e-08
hsa-miR-103a-2-5p	30.7625	-0.000634038	0.282626	-0.00224338	0.99821	0.99821
hsa-miR-106a-5p	289.266	0.253873	0.166108	1.52836	0.126424	0.328917
hsa-miR-106b-3p	5184.41	-0.443858	0.124199	-3.57378	0.00035187	0.00367034
hsa-miR-106b-5p	7362.76	0.276269	0.153	1.80567	0.0709691	0.220186
hsa-miR-107	5643.11	-0.156263	0.122337	-1.27731	0.201492	0.443282
hsa-miR-10a-5p	384.236	0.211923	0.16284	1.30142	0.193116	0.432723
hsa-miR-10b-5p	423.669	-0.0124625	0.181484	-0.0686704	0.945252	0.983682
hsa-miR-1179	9.02709	-0.130575	0.349423	-0.373688	0.708636	NA
hsa-miR-1180-3p	4077.33	-0.33209	0.138703	-2.39425	0.0166542	0.0802532
hsa-miR-1180-5p	12.5286	-0.473384	0.339635	-1.3938	0.163378	NA
hsa-miR-1224-5p	6.58292	0.206669	0.353937	0.583913	0.559279	NA
hsa-miR-1226-3p	189.272	-0.181832	0.223648	-0.81303	0.416201	0.694625
hsa-miR-1226-5p	6.9912	-0.10487	0.353882	-0.296341	0.766969	NA
hsa-miR-1227-3p	40.5762	-0.365796	0.259241	-1.41103	0.158236	0.366441
hsa-miR-1228-3p	86.7839	0.244302	0.218912	1.11598	0.264429	0.535496
hsa-miR-1228-5p	13.8051	0.603042	0.330958	1.82211	0.0684383	NA
hsa-miR-1229-3p	42.529	-0.136369	0.253769	-0.537374	0.59101	0.84132
hsa-miR-1234-3p	11.4144	-0.350405	0.343771	-1.0193	0.308062	NA
hsa-miR-1237-3p	25.828	-0.0708	0.302514	-0.234039	0.814955	0.950184
hsa-miR-1243	16.1756	-0.261963	0.327535	-0.799802	0.423826	NA
hsa-miR-1249-3p	91.1044	-0.147561	0.202457	-0.728851	0.466093	0.749465
hsa-miR-1252-5p	29.5545	0.241573	0.279338	0.864805	0.387146	0.677424
hsa-miR-1255a	42.7191	-0.418628	0.256733	-1.6306	0.102975	0.291462
hsa-miR-125a-3p	1228.89	-0.287397	0.134159	-2.14221	0.0321767	0.131505
hsa-miR-125a-5p	221751	-0.0211818	0.131838	-0.160665	0.872357	0.97667
hsa-miR-125b-1-3p	16308.1	-0.213532	0.141441	-1.50969	0.131122	0.335783
hsa-miR-125b-2-3p	9315.04	-0.230918	0.127272	-1.81436	0.0696218	0.2174
hsa-miR-125b-5p	2979.9	-0.10934	0.340784	-0.32085	0.748324	0.919261
hsa-miR-126-3p	388.362	-0.0599725	0.160995	-0.372512	0.709512	0.90232
hsa-miR-126-5p	1905.88	0.28315	0.146471	1.93315	0.0532182	0.181392
hsa-miR-1260a	18.0705	-0.081389	0.323349	-0.251707	0.801268	NA
hsa-miR-1262	36.5257	0.278906	0.280377	0.994753	0.319856	0.616775
hsa-miR-1266-3p	2.69825	0.0393914	0.327283	0.120359	0.904199	NA
hsa-miR-1266-5p	190.684	-0.146932	0.177747	-0.826633	0.408445	0.689714
hsa-miR-1270	59.041	-0.189621	0.2427	-0.781299	0.434627	0.720409
hsa-miR-1271-5p	3262.11	-0.164749	0.353681	-0.465814	0.641349	0.859869
hsa-miR-1272	6.08533	0.0309795	0.353942	0.0875269	0.930253	NA
hsa-miR-1275	3.1749	-0.335266	0.333745	-1.00456	0.315109	NA
hsa-miR-1276	135.448	0.0243967	0.181404	0.134488	0.893017	0.97667
hsa-miR-1278	19.2236	0.0502993	0.314744	0.15981	0.873031	0.97667
hsa-miR-128-1-5p	452.658	-0.0610815	0.150458	-0.405969	0.684765	0.888775
hsa-miR-128-3p	1765.63	-0.39543	0.173699	-2.27652	0.0228147	0.0994803
hsa-miR-1284	98.9408	-0.285482	0.223263	-1.27868	0.20101	0.443282
hsa-miR-1286	58.8833	0.185415	0.240171	0.772014	0.440106	0.724248
hsa-miR-1287-5p	419.361	-0.129962	0.148136	-0.877318	0.380314	0.671055
hsa-miR-129-1-3p	5.80914	-0.169302	0.353282	-0.479225	0.631779	NA
hsa-miR-129-2-3p	38.3407	-0.0913619	0.256099	-0.356745	0.721283	0.906755
hsa-miR-1291	432.398	-0.400917	0.248761	-1.61165	NA	NA
hsa-miR-1292-3p	5.1928	0.104519	0.351197	0.297607	0.766003	NA
hsa-miR-1292-5p	52.2202	0.226247	0.276824	0.817296	0.41376	0.694625
hsa-miR-1293	61.3329	-0.367544	0.231913	-1.58483	0.113004	0.309006
hsa-miR-1294	44.1064	-0.396202	0.250891	-1.57918	0.114296	0.310781
hsa-miR-1296-5p	1707.61	-0.0682326	0.126072	-0.541219	0.588357	0.840339
hsa-miR-1301-3p	1247.53	-0.280535	0.221253	-1.26794	0.204821	0.447391
hsa-miR-1304-3p	1605.04	-0.665611	0.147068	-4.52588	6.01456e-06	0.000107817
hsa-miR-1304-5p	96.2136	-0.00829125	0.203723	-0.0406986	0.967536	0.990037
hsa-miR-1305	135.68	1.10211	0.210017	5.24773	1.53981e-07	3.92247e-06
hsa-miR-1306-3p	27.1147	-0.0761541	0.296594	-0.256762	0.797362	0.94589
hsa-miR-1306-5p	99.4738	0.103493	0.202478	0.511132	0.609259	0.851978
hsa-miR-1307-3p	5915.79	-0.110187	0.125172	-0.880285	0.378705	0.671055
hsa-miR-1307-5p	10700.5	1.50332	0.213802	7.03137	2.04518e-12	1.97973e-10
hsa-miR-130a-3p	28524.8	0.192713	0.124231	1.55125	0.120842	0.323136
hsa-miR-130a-5p	78.7091	1.18749	0.246348	4.82035	1.43305e-06	3.15271e-05
hsa-miR-130b-3p	9029.2	-0.0632482	0.148211	-0.426745	0.669565	0.876862
hsa-miR-130b-5p	2233.2	-0.356606	0.163923	-2.17544	0.029597	0.124565
hsa-miR-132-3p	2193.74	-0.312797	0.135721	-2.3047	0.0211835	0.0958206
hsa-miR-132-5p	200.621	0.0427856	0.182805	0.23405	0.814946	0.950184
hsa-miR-1343-3p	161.135	-0.523936	0.219017	-2.39221	0.0167471	0.0802532
hsa-miR-135a-3p	3.62713	-0.17082	0.342603	-0.498596	0.618064	NA
hsa-miR-135b-3p	29.4359	-0.181353	0.278402	-0.651408	0.514783	0.796022
hsa-miR-135b-5p	204.97	0.78064	0.17319	4.50742	6.56217e-06	0.000113432
hsa-miR-136-3p	4.42089	0.318859	0.348206	0.915719	0.359814	NA
hsa-miR-138-1-3p	128.174	0.0652543	0.190374	0.342769	0.731772	0.910482
hsa-miR-138-5p	530.536	0.271887	0.147147	1.84773	0.064642	0.208578
hsa-miR-139-3p	5.5288	0.277264	0.353385	0.784593	0.432692	NA
hsa-miR-139-5p	95.9285	0.05772	0.200607	0.287727	0.773555	0.929001
hsa-miR-140-3p	21076.1	-0.149913	0.140323	-1.06835	0.285364	0.570729
hsa-miR-140-5p	948.4	0.0922263	0.147065	0.627111	0.530587	0.810107
hsa-miR-141-3p	86.8211	0.769564	0.231205	3.32848	0.000873198	0.00812746
hsa-miR-141-5p	13.7894	0.37101	0.344524	1.07688	0.281535	NA
hsa-miR-142-5p	46.187	0.29405	0.268129	1.09668	0.272783	0.548706
hsa-miR-143-3p	486.427	-0.422146	0.160832	-2.62476	0.00867112	0.0482393
hsa-miR-144-5p	6.80938	-0.0217798	0.35392	-0.0615388	0.95093	NA
hsa-miR-1468-5p	764.78	-0.374818	0.138673	-2.70289	0.00687405	0.0410746
hsa-miR-146b-3p	13.7984	-0.189668	0.327539	-0.579069	0.562543	NA
hsa-miR-146b-5p	1902.74	0.300805	0.142771	2.10691	0.0351252	0.136005
hsa-miR-147b	10.5275	0.560773	0.343332	1.63332	0.102401	NA
hsa-miR-148a-3p	22614.9	0.0668474	0.135129	0.494693	0.620817	0.856055
hsa-miR-148a-5p	636.254	0.526683	0.138137	3.81277	0.000137417	0.00162219
hsa-miR-148b-3p	42929.2	-0.0391251	0.119313	-0.327919	0.742973	0.917344
hsa-miR-148b-5p	3228.8	0.282998	0.136385	2.075	0.0379865	0.143637
hsa-miR-149-3p	5.24279	0.275471	0.351622	0.783428	0.433376	NA
hsa-miR-149-5p	6232.55	-0.371868	0.138026	-2.6942	0.0070558	0.0416464
hsa-miR-150-5p	15.088	-0.534773	0.326787	-1.63646	0.101744	NA
hsa-miR-151a-3p	170946	-0.192826	0.117147	-1.64602	0.099759	0.2857
hsa-miR-151a-5p	2161.79	0.122752	0.158927	0.772375	0.439893	0.724248
hsa-miR-151b	59.6871	0.00507265	0.232341	0.0218328	0.982581	0.995702
hsa-miR-152-3p	6229.01	-0.245885	0.137345	-1.79027	0.07341	0.226309
hsa-miR-152-5p	1209.7	0.279514	0.135957	2.05589	0.039793	0.149301
hsa-miR-1538	21.6796	-0.259214	0.300087	-0.863798	0.387699	0.677424
hsa-miR-155-3p	13.1666	1.53396	0.344654	4.45072	8.55845e-06	NA
hsa-miR-155-5p	28385.6	0.162616	0.128362	1.26685	0.205208	0.447391
hsa-miR-15a-3p	10.4117	0.403228	0.342808	1.17625	0.239494	NA
hsa-miR-15a-5p	10982.1	0.246078	0.141763	1.73584	NA	NA
hsa-miR-15b-3p	2332.36	0.130678	0.135834	0.962044	0.336028	0.627997
hsa-miR-15b-5p	16034.6	0.0142086	0.125503	0.113213	0.909862	0.97667
hsa-miR-16-1-3p	47.8433	0.95335	0.251899	3.78465	0.000153923	0.00177378
hsa-miR-16-2-3p	1800.24	0.0419228	0.142767	0.293644	0.76903	0.928407
hsa-miR-16-5p	502.948	0.305024	0.145817	2.09184	0.0364533	0.138924
hsa-miR-17-3p	1189.4	0.531352	0.156397	3.39745	0.00068017	0.00685838
hsa-miR-17-5p	22682.2	0.179285	0.124615	1.43871	0.150232	0.354695
hsa-miR-181a-2-3p	47624.3	-0.423691	0.118667	-3.57041	0.000356417	0.00367034
hsa-miR-181a-3p	9526.21	-0.63408	0.121928	-5.20043	1.98824e-07	4.81154e-06
hsa-miR-181a-5p	106.163	0.678822	0.25949	2.61599	0.00889696	0.0489333
hsa-miR-181b-2-3p	176.942	0.186851	0.200776	0.930643	0.352038	0.647317
hsa-miR-181b-3p	159.076	-0.281997	0.189521	-1.48795	0.136765	0.344761
hsa-miR-181b-5p	7546.06	-0.0294132	0.146555	-0.200698	0.840935	0.960327
hsa-miR-181c-3p	3145.02	-0.116289	0.12187	-0.954204	0.33998	0.630461
hsa-miR-181c-5p	7553.49	0.107846	0.126122	0.855098	0.392497	0.677556
hsa-miR-181d-3p	8.75079	0.337263	0.352667	0.95632	0.338911	NA
hsa-miR-181d-5p	2203.88	-0.0673961	0.12899	-0.522491	0.601328	0.848941
hsa-miR-182-3p	26.6505	0.450268	0.291922	1.54242	0.12297	0.325233
hsa-miR-182-5p	274583	-0.192272	0.132346	-1.4528	0.146279	0.352369
hsa-miR-183-3p	474.949	-0.00861494	0.147587	-0.058372	0.953452	0.98816
hsa-miR-183-5p	32166.1	-0.00154734	0.132287	-0.0116968	0.990668	0.995702
hsa-miR-184	1728.56	-0.081614	0.137192	-0.59489	0.551917	0.820625
hsa-miR-185-3p	149.406	-0.153274	0.177997	-0.861102	0.389182	0.677556
hsa-miR-185-5p	659.651	0.0519372	0.13982	0.371457	0.710297	0.90232
hsa-miR-186-3p	30.4474	0.776327	0.284983	2.72411	0.00644747	0.0390072
hsa-miR-186-5p	113391	-0.0299876	0.129364	-0.231809	0.816687	0.950184
hsa-miR-187-3p	7.94729	-0.366905	0.351291	-1.04445	0.296278	NA
hsa-miR-188-3p	14.5512	0.321574	0.336036	0.956961	0.338587	NA
hsa-miR-188-5p	150.277	0.485951	0.181195	2.68193	0.00731987	0.0426846
hsa-miR-18a-3p	588.51	-0.26537	0.180133	-1.47319	0.1407	0.347443
hsa-miR-18a-5p	2831.39	0.578957	0.141273	4.09813	4.16496e-05	0.000592894
hsa-miR-18b-3p	6.8171	-0.20888	0.35384	-0.590324	0.554973	NA
hsa-miR-18b-5p	41.6102	0.380055	0.259464	1.46477	0.142983	0.351288
hsa-miR-1908-3p	118.641	-0.553454	0.212146	-2.60883	0.00908511	0.0494066
hsa-miR-1908-5p	209.506	0.0377557	0.190624	0.198064	0.842995	0.960327
hsa-miR-1909-3p	5.22712	0.578799	0.349027	1.65832	0.0972522	NA
hsa-miR-1909-5p	6.63917	-0.435391	0.353895	-1.23028	0.218592	NA
hsa-miR-190a-3p	81.5664	1.06103	0.227979	4.65407	3.25452e-06	6.30076e-05
hsa-miR-190a-5p	4740.87	0.667029	0.170049	3.92257	8.76101e-05	0.00111588
hsa-miR-190b	60.3971	0.113186	0.242194	0.467337	0.640259	0.859869
hsa-miR-191-3p	404.398	-0.251089	0.154656	-1.62353	0.104475	0.293875
hsa-miR-191-5p	414712	0.0111117	0.129158	0.0860321	0.931441	0.97667
hsa-miR-1910-5p	290.563	-0.448591	0.177103	-2.53294	0.0113109	0.0593548
hsa-miR-1914-5p	28.9379	-0.185823	0.307498	-0.604308	0.545639	0.81509
hsa-miR-1915-5p	4.7708	0.0470477	0.350757	0.134132	0.893298	NA
hsa-miR-192-3p	8.51565	0.140031	0.350876	0.39909	0.689827	NA
hsa-miR-192-5p	41730.2	-0.0228213	0.13319	-0.171345	0.863953	0.974674
hsa-miR-193a-3p	5256.5	0.896104	0.150109	5.9697	2.37688e-09	1.04583e-07
hsa-miR-193a-5p	2150.9	-0.130309	0.132577	-0.982897	0.325658	0.618112
hsa-miR-193b-3p	7306.88	0.174939	0.120649	1.44998	0.147063	0.352369
hsa-miR-193b-5p	111.07	0.972347	0.196752	4.94199	7.73286e-07	1.78224e-05
hsa-miR-194-3p	18.2235	0.448454	0.317264	1.4135	0.157508	NA
hsa-miR-194-5p	182.643	0.274054	0.178113	1.53865	0.123889	0.325883
hsa-miR-195-3p	9.26355	0.182391	0.350225	0.520781	0.602519	NA
hsa-miR-195-5p	80.755	-0.192048	0.213493	-0.89955	0.36836	0.665247
hsa-miR-197-3p	6654.64	-0.0850427	0.137277	-0.619499	0.535588	0.812616
hsa-miR-197-5p	21.209	0.605279	0.331432	1.82625	0.0678121	0.215928
hsa-miR-199b-5p	6.16013	-0.117068	0.353578	-0.331094	0.740573	NA
hsa-miR-19a-3p	4107.36	0.795304	0.167355	4.75218	2.0123e-06	4.05814e-05
hsa-miR-19a-5p	29.0324	1.09576	0.306359	3.57674	0.000347908	0.00367034
hsa-miR-19b-1-5p	33.0941	0.499417	0.274564	1.81895	0.0689196	0.217012
hsa-miR-19b-3p	143.625	0.392004	0.200602	1.95414	0.0506845	0.175992
hsa-miR-200a-3p	142.393	0.1043	0.210223	0.496139	0.619797	0.856055
hsa-miR-200a-5p	23.6826	-0.376803	0.306325	-1.23008	0.218668	0.468297
hsa-miR-200b-3p	1889.73	-0.657424	0.195435	-3.3639	0.00076849	0.00729312
hsa-miR-200b-5p	13.4543	-0.722044	0.343073	-2.10464	0.0353231	NA
hsa-miR-200c-3p	98.8818	-0.024471	0.21959	-0.11144	0.911268	0.97667
hsa-miR-204-5p	5699.27	-0.918996	0.135293	-6.79263	1.10105e-11	7.613e-10
hsa-miR-208b-3p	4.3836	-0.0256227	0.348801	-0.0734592	0.941441	NA
hsa-miR-20a-3p	114.208	0.29159	0.205313	1.42022	0.155543	0.361937
hsa-miR-20a-5p	23497.2	0.379619	0.143835	2.63926	0.00830875	0.0467609
hsa-miR-20b-3p	6.14169	0.215837	0.353896	0.609889	0.541936	NA
hsa-miR-20b-5p	864.543	0.226229	0.138199	1.63698	0.101634	0.289357
hsa-miR-21-3p	112574	0.553013	0.176183	3.13887	0.00169603	0.0138345
hsa-miR-21-5p	1.5725e+06	0.26174	0.130503	2.00562	0.0448967	0.163383
hsa-miR-2110	191.055	-0.355152	0.186174	-1.90763	0.0564388	0.187098
hsa-miR-2114-5p	4.39176	0.408624	0.340627	1.19962	0.230286	NA
hsa-miR-2115-3p	5.0106	-0.213141	0.349303	-0.61019	0.541736	NA
hsa-miR-2116-3p	422.31	-0.435344	0.148852	-2.92468	0.00344807	0.023841
hsa-miR-2116-5p	46.4985	0.133122	0.254992	0.522065	0.601625	0.848941
hsa-miR-212-3p	102.131	-0.103727	0.21606	-0.480084	0.631168	0.856492
hsa-miR-212-5p	94.9392	-0.0117373	0.256476	-0.0457639	0.963498	0.990037
hsa-miR-215-5p	442.052	0.114433	0.168192	0.680369	0.496271	0.775613
hsa-miR-216a-3p	90.6582	-0.324632	0.20715	-1.56714	0.117082	0.316579
hsa-miR-216a-5p	42.5112	0.565615	0.265647	2.1292	0.0332378	0.132951
hsa-miR-217	89.1023	0.368634	0.20893	1.76439	0.0776658	0.236417
hsa-miR-218-1-3p	84.3876	0.180712	0.215005	0.8405	0.400628	0.682761
hsa-miR-218-2-3p	21.266	0.176771	0.307613	0.574654	0.565525	0.826931
hsa-miR-218-5p	22.3528	0.576643	0.304134	1.89602	0.0579578	0.190163
hsa-miR-221-3p	140321	0.0279712	0.12372	0.226084	0.821136	0.950789
hsa-miR-221-5p	21885.4	0.451355	0.194556	2.31993	0.0203448	0.0937797
hsa-miR-222-3p	359638	-0.455824	0.157214	-2.89938	0.00373901	0.0254885
hsa-miR-222-5p	843.738	0.235396	0.152569	1.54288	0.122859	0.325233
hsa-miR-224-3p	140.117	0.294472	0.188511	1.5621	0.118265	0.318001
hsa-miR-224-5p	15530.8	-0.451016	0.191346	-2.35708	0.0184193	0.0857427
hsa-miR-2276-3p	12.4171	-0.171326	0.335216	-0.511091	0.609287	NA
hsa-miR-2277-3p	87.1423	0.122879	0.20305	0.605166	0.545069	0.81509
hsa-miR-2277-5p	617.193	-0.0292031	0.157214	-0.185754	0.852638	0.966456
hsa-miR-2278	17.9732	-0.226139	0.320112	-0.706437	0.479916	NA
hsa-miR-2355-3p	151.041	0.180484	0.178086	1.01347	0.310838	0.612896
hsa-miR-2355-5p	880.758	0.123021	0.136118	0.903782	0.366111	0.663662
hsa-miR-23a-3p	28697.6	0.109244	0.119708	0.912588	0.361459	0.660175
hsa-miR-23a-5p	512.404	0.534535	0.166794	3.20475	0.00135178	0.0112804
hsa-miR-23b-3p	42064	-0.0377681	0.121929	-0.309754	0.756748	0.924914
hsa-miR-23b-5p	127.872	-0.64707	0.229042	-2.82511	0.00472644	0.0309135
hsa-miR-24-2-5p	2596.33	0.404361	0.142452	2.83857	0.00453163	0.0300453
hsa-miR-24-3p	11.1407	0.866893	0.345021	2.51258	0.0119852	NA
hsa-miR-2467-5p	358.662	0.603212	0.165036	3.65504	0.000257145	0.0028286
hsa-miR-25-3p	104658	-0.231039	0.116861	-1.97705	0.0480364	0.168476
hsa-miR-25-5p	532.518	-0.269197	0.161394	-1.66795	0.0953262	0.27463
hsa-miR-26a-1-3p	60.1661	0.762562	0.232718	3.27677	0.00105002	0.00924018
hsa-miR-26a-2-3p	775.838	0.408305	0.152737	2.67326	0.00751187	0.0432827
hsa-miR-26a-5p	832.651	0.177126	0.195351	0.906709	0.364561	0.663336
hsa-miR-26b-3p	905.86	0.241073	0.142036	1.69727	0.0896455	0.264564
hsa-miR-26b-5p	53244.7	0.0183954	0.128643	0.142996	0.886293	0.97667
hsa-miR-27a-3p	52100.5	0.29188	0.146206	1.99636	0.0458948	0.164541
hsa-miR-27a-5p	1646.18	0.730205	0.128512	5.682	1.33127e-08	5.36946e-07
hsa-miR-27b-3p	1.05504e+06	-0.129835	0.135216	-0.960202	0.336953	0.627997
hsa-miR-27b-5p	7006.58	-1.05785	0.13239	-7.99041	1.34486e-15	2.62594e-13
hsa-miR-28-3p	82387.1	-0.467038	0.122134	-3.82397	0.000131318	0.00158895
hsa-miR-28-5p	7558.86	-0.156984	0.1333	-1.17768	0.238926	0.502784
hsa-miR-296-3p	393.592	-0.0733874	0.150335	-0.488158	0.625438	0.856492
hsa-miR-296-5p	424.967	-0.0937748	0.152809	-0.613674	0.539431	0.813347
hsa-miR-299-3p	3.27173	0.151022	0.333886	0.452315	0.651042	NA
hsa-miR-29a-3p	155475	0.149475	0.148125	1.00911	0.31292	0.612896
hsa-miR-29a-5p	1219.61	0.772404	0.136977	5.63895	1.71089e-08	6.36978e-07
hsa-miR-29b-1-5p	630.331	0.998628	0.149406	6.68401	2.32487e-11	1.40655e-09
hsa-miR-29b-2-5p	148.263	0.219492	0.190705	1.15095	0.249753	0.514385
hsa-miR-29b-3p	88.1566	1.47055	0.235388	6.24737	4.17425e-10	2.24482e-08
hsa-miR-29c-3p	7145.67	0.327105	0.152682	2.14239	0.0321623	0.131505
hsa-miR-29c-5p	708.759	0.376281	0.135904	2.76872	0.00562768	0.0363173
hsa-miR-301a-3p	19861.3	0.609905	0.143787	4.24173	2.21799e-05	0.000357836
hsa-miR-301a-5p	70.0081	0.231406	0.222562	1.03974	0.29846	0.594465
hsa-miR-301b-3p	5309.67	0.479935	0.146877	3.2676	0.00108464	0.00925976
hsa-miR-301b-5p	6.81245	0.186103	0.353745	0.526094	0.598823	NA
hsa-miR-3064-3p	3.70031	-0.0235566	0.343235	-0.0686311	0.945283	NA
hsa-miR-3064-5p	4.79585	-0.200336	0.350231	-0.572011	0.567314	NA
hsa-miR-3074-3p	260.792	-1.51884	0.196326	-7.73635	1.02315e-14	1.23801e-12
hsa-miR-30a-3p	53631.5	-0.353771	0.119344	-2.96431	0.00303367	0.0215926
hsa-miR-30a-5p	2.06962e+06	0.0345316	0.143458	0.240708	0.809781	0.950184
hsa-miR-30b-3p	424.089	0.812585	0.148916	5.45667	4.85136e-08	1.56537e-06
hsa-miR-30b-5p	28235.4	0.103194	0.14533	0.710069	NA	NA
hsa-miR-30c-1-3p	1159.74	-0.220623	0.152086	-1.45065	0.146879	0.352369
hsa-miR-30c-2-3p	3844.55	-0.308528	0.125468	-2.45902	0.0139318	0.0688061
hsa-miR-30c-5p	116.341	0.105977	0.232081	0.456638	0.647931	0.863908
hsa-miR-30d-3p	3724.68	0.77774	0.138346	5.62171	1.89079e-08	6.53673e-07
hsa-miR-30d-5p	254175	-0.0835345	0.127033	-0.657579	0.510808	0.792408
hsa-miR-30e-3p	13163.2	-0.302964	0.120312	-2.51816	0.011797	0.0606775
hsa-miR-30e-5p	181076	0.453754	0.158715	2.85893	0.00425073	0.0285744
hsa-miR-31-3p	6413.29	0.356978	0.179569	1.98796	0.0468157	0.166609
hsa-miR-31-5p	234356	-0.236936	0.121365	-1.95226	0.0509069	0.175992
hsa-miR-3115	5.85331	0.27706	0.353906	0.782862	0.433708	NA
hsa-miR-3117-3p	8.17091	-0.330516	0.352407	-0.937881	0.348305	NA
hsa-miR-3121-3p	5.99079	-0.294045	0.353719	-0.831296	0.405806	NA
hsa-miR-3124-5p	5.03913	-0.473939	0.350103	-1.35371	0.175828	NA
hsa-miR-3126-3p	7.63764	-0.111124	0.35153	-0.316116	0.751914	NA
hsa-miR-3126-5p	20.4213	-0.476207	0.323138	-1.4737	0.140563	0.347443
hsa-miR-3127-3p	5.84905	-0.0811775	0.353065	-0.229922	0.818152	NA
hsa-miR-3127-5p	29.4321	-0.247265	0.278831	-0.886793	0.37519	0.671055
hsa-miR-3128	7.59529	-0.08519	0.352799	-0.241469	0.809192	NA
hsa-miR-3129-3p	86.683	-0.369658	0.22054	-1.67615	0.0937095	0.273225
hsa-miR-3129-5p	12.1683	0.283391	0.348113	0.814078	0.4156	NA
hsa-miR-3135a	5.58956	-0.115596	0.352442	-0.327985	0.742923	NA
hsa-miR-3136-5p	15.69	-0.333819	0.325566	-1.02535	0.305197	NA
hsa-miR-3138	16.3071	0.0469789	0.333137	0.14102	0.887854	NA
hsa-miR-3139	12.7066	0.194497	0.338245	0.575019	0.565278	NA
hsa-miR-3140-3p	14.1055	-0.113353	0.33414	-0.339237	0.734431	NA
hsa-miR-3143	9.26251	-0.401681	0.348641	-1.15214	0.249266	NA
hsa-miR-3145-3p	10.9619	0.453684	0.344675	1.31627	0.188085	NA
hsa-miR-3145-5p	3.97585	0.271355	0.344454	0.787784	0.430823	NA
hsa-miR-3152-5p	4.81868	0.23745	0.351227	0.676059	0.499003	NA
hsa-miR-3155a	17.1839	0.0818099	0.327732	0.249624	0.802878	NA
hsa-miR-3155b	29.9613	0.00364825	0.29311	0.0124467	0.990069	0.995702
hsa-miR-3157-3p	29.5273	-0.0299838	0.278716	-0.107578	0.91433	0.97667
hsa-miR-3157-5p	17.9897	0.244354	0.321612	0.759777	0.447388	NA
hsa-miR-3159	4.52016	-0.243979	0.35032	-0.696447	0.486149	NA
hsa-miR-3163	3.25834	-0.0153528	0.333013	-0.0461028	0.963228	NA
hsa-miR-3167	15.7166	-0.283316	0.324153	-0.874021	0.382107	NA
hsa-miR-3173-3p	3.49178	-0.625532	0.339296	-1.84362	0.0652387	NA
hsa-miR-3173-5p	16.5629	-0.464889	0.326315	-1.42466	0.154255	NA
hsa-miR-3174	20.1979	-0.581287	0.315792	-1.84073	0.0656615	0.210465
hsa-miR-3175	16.4162	-0.0313585	0.325894	-0.0962229	0.923344	NA
hsa-miR-3176	1026.86	0.0545328	0.136875	0.398412	0.690326	0.893364
hsa-miR-3177-3p	79.1555	-0.248491	0.220478	-1.12706	0.259719	0.528167
hsa-miR-3177-5p	10.2463	-0.209648	0.345409	-0.606957	0.543879	NA
hsa-miR-3181	21.5953	-0.0625102	0.308722	-0.202481	0.839541	0.960327
hsa-miR-3187-3p	67.6541	-0.194736	0.228489	-0.852277	0.39406	0.677556
hsa-miR-3187-5p	3.46537	-0.0205036	0.338124	-0.0606393	0.951646	NA
hsa-miR-3188	54.3677	-0.672674	0.243858	-2.75847	0.00580729	0.0369833
hsa-miR-3193	9.62405	-0.335682	0.345671	-0.971102	0.331497	NA
hsa-miR-3194-3p	5.555	0.612325	0.352476	1.73721	0.0823497	NA
hsa-miR-3194-5p	27.238	-0.0849886	0.282451	-0.300896	0.763493	0.928407
hsa-miR-3197	2.37598	0.134952	0.317869	0.424554	0.671162	NA
hsa-miR-3199	9.12751	0.169514	0.351322	0.482503	0.629449	NA
hsa-miR-32-3p	258.67	0.475328	0.190026	2.50138	0.0123709	0.0617269
hsa-miR-32-5p	300.065	1.20693	0.225046	5.36303	8.18368e-08	2.39489e-06
hsa-miR-3200-3p	493.598	-0.12734	0.145308	-0.876347	0.380842	0.671055
hsa-miR-3200-5p	12.9364	0.16343	0.337507	0.484227	0.628225	NA
hsa-miR-320a	22878.3	-0.126879	0.125679	-1.00955	0.312711	0.612896
hsa-miR-320b	8.32063	0.0309491	0.351916	0.0879444	0.929921	NA
hsa-miR-320c	3.39087	0.156218	0.33964	0.459953	0.64555	NA
hsa-miR-324-3p	787.344	-0.0313123	0.133122	-0.235215	0.814042	0.950184
hsa-miR-324-5p	661.728	0.433404	0.158185	2.73986	0.00614659	0.0386357
hsa-miR-326	192.419	0.0214132	0.186857	0.114596	0.908765	0.97667
hsa-miR-328-3p	1143.44	-0.438322	0.143565	-3.05312	0.00226472	0.0168634
hsa-miR-330-3p	422.885	-0.14588	0.147209	-0.990972	0.321699	0.617835
hsa-miR-330-5p	1721.8	0.618552	0.156676	3.94798	7.88144e-05	0.00103098
hsa-miR-331-3p	4959.61	-0.0215254	0.13841	-0.155519	0.876412	0.97667
hsa-miR-331-5p	325.989	0.213681	0.156795	1.36281	0.172943	0.396314
hsa-miR-335-3p	23727.5	0.0722664	0.156188	0.462688	0.643588	0.860488
hsa-miR-335-5p	7354.34	0.0887166	0.140499	0.631438	0.527754	0.808332
hsa-miR-339-3p	3059.22	0.00889983	0.13149	0.0676845	0.946037	0.983682
hsa-miR-339-5p	278.861	-0.0169409	0.156284	-0.108398	0.91368	0.97667
hsa-miR-33a-3p	112.16	0.621712	0.205253	3.029	0.00245364	0.0179933
hsa-miR-33a-5p	236.753	1.4066	0.339786	4.13966	3.47815e-05	0.000510128
hsa-miR-33b-3p	132.545	1.32962	0.194793	6.82582	8.74241e-12	7.05221e-10
hsa-miR-33b-5p	126.077	1.03812	0.226085	4.59172	4.39601e-06	8.18335e-05
hsa-miR-340-3p	479.156	0.0146407	0.15553	0.0941338	0.925003	0.97667
hsa-miR-340-5p	12186.4	0.320185	0.167356	1.91319	0.0557236	0.186002
hsa-miR-342-3p	2304.44	0.0166042	0.134893	0.123092	0.902034	0.97667
hsa-miR-342-5p	102.177	0.266252	0.227892	1.16832	0.242676	0.507703
hsa-miR-345-3p	10.1255	-0.221646	0.343093	-0.646022	0.518265	NA
hsa-miR-345-5p	11841	-0.478335	0.144225	-3.31658	0.000911249	0.0083216
hsa-miR-346	45.9729	0.0394344	0.265804	0.148359	0.88206	0.97667
hsa-miR-34a-3p	716.688	0.58611	0.151022	3.88097	0.000104041	0.00129118
hsa-miR-34a-5p	22410.7	0.29908	0.139172	2.149	0.0316347	0.131505
hsa-miR-34b-3p	82.9956	-0.188967	0.21532	-0.87761	0.380156	0.671055
hsa-miR-34b-5p	203.303	0.307187	0.192225	1.59806	0.11003	0.302583
hsa-miR-34c-3p	36.1836	-0.0796475	0.26769	-0.297536	0.766057	0.928407
hsa-miR-34c-5p	3852.28	0.199458	0.13653	1.46091	0.14404	0.352097
hsa-miR-3605-3p	387.089	-0.533805	0.200069	-2.6681	0.00762816	0.0434357
hsa-miR-3605-5p	173.626	-0.34877	0.243908	-1.42993	0.152739	0.358861
hsa-miR-3607-3p	739.363	-0.493509	0.167264	-2.95048	0.0031728	0.0222556
hsa-miR-3609	36.4219	-0.346628	0.302458	-1.14604	NA	NA
hsa-miR-361-3p	2442.51	0.0599816	0.136412	0.439709	0.660148	0.872983
hsa-miR-361-5p	6357.51	0.0445077	0.124688	0.356952	0.721128	0.906755
hsa-miR-3611	18.8743	0.662526	0.315158	2.1022	0.0355356	0.136502
hsa-miR-3613-3p	163.171	0.0295284	0.174899	0.168831	0.865929	0.974674
hsa-miR-3613-5p	431.134	0.710141	0.177422	4.00256	6.26614e-05	0.000866517
hsa-miR-3614-5p	6.62619	0.0451244	0.353679	0.127586	0.898477	NA
hsa-miR-3615	2328.55	-0.514257	0.164006	-3.1356	0.00171503	0.0138345
hsa-miR-3617-3p	4.8775	0.00288954	0.351139	0.00822903	0.993434	NA
hsa-miR-3617-5p	16.1205	0.252887	0.320431	0.789209	0.42999	NA
hsa-miR-3619-3p	10.3592	-0.241607	0.345167	-0.69997	0.483946	NA
hsa-miR-3619-5p	67.8901	-0.189744	0.216717	-0.875538	0.381281	0.671055
hsa-miR-362-3p	10.142	-0.108864	0.347414	-0.313355	0.754011	NA
hsa-miR-362-5p	172.512	0.299783	0.170632	1.7569	0.0789355	0.238605
hsa-miR-3620-3p	39.2751	-0.0375111	0.255154	-0.147014	0.883121	0.97667
hsa-miR-363-3p	2949.73	0.00558039	0.130775	0.0426717	0.965963	0.990037
hsa-miR-3651	42.8673	-0.130739	0.261324	-0.500296	0.616867	0.856055
hsa-miR-3653-3p	16.9521	-0.0150933	0.331293	-0.0455589	0.963662	NA
hsa-miR-3653-5p	11.2847	-0.0665303	0.340893	-0.195165	0.845264	NA
hsa-miR-3657	2.28807	0.0213379	0.312603	0.0682588	0.94558	NA
hsa-miR-3659	2.59584	0.242397	0.324906	0.746052	0.455636	NA
hsa-miR-365a-5p	69.3396	1.24188	0.231778	5.35806	8.41181e-08	2.39489e-06
hsa-miR-365b-5p	136.262	0.112114	0.192706	0.581789	0.560709	0.822373
hsa-miR-3661	932.307	-0.2691	0.135808	-1.98148	0.0475376	0.167943
hsa-miR-3662	27.0321	0.0904057	0.308104	0.293426	0.769196	0.928407
hsa-miR-3664-3p	15.4983	0.0713121	0.327151	0.217979	0.827445	NA
hsa-miR-3677-5p	4.25043	0.148184	0.348845	0.424783	0.670995	NA
hsa-miR-3679-5p	17.3188	-0.320319	0.323779	-0.989315	0.322509	NA
hsa-miR-3681-5p	4.52052	0.338048	0.349307	0.967767	0.333161	NA
hsa-miR-3684	21.284	-0.110247	0.307008	-0.359101	0.719519	0.906755
hsa-miR-3685	8.48807	-0.329719	0.353943	-0.931559	0.351564	NA
hsa-miR-369-3p	38.7566	-0.215063	0.297963	-0.721779	0.470431	0.750612
hsa-miR-3691-3p	8.66952	-0.299216	0.349271	-0.856686	0.391619	NA
hsa-miR-3691-5p	76.751	0.0283898	0.23798	0.119295	0.905042	0.97667
hsa-miR-374a-3p	5462.8	0.911022	0.191497	4.75737	1.96131e-06	4.05814e-05
hsa-miR-374a-5p	3111.35	0.418833	0.166547	2.5148	0.0119098	0.0606775
hsa-miR-375	107.434	-0.763875	0.205684	-3.71382	0.000204151	0.00229789
hsa-miR-376c-3p	3.44495	-0.0199124	0.339848	-0.058592	0.953277	NA
hsa-miR-378a-5p	71.2635	0.150029	0.216851	0.691852	0.48903	0.770979
hsa-miR-381-3p	22.5251	0.792993	0.316684	2.50405	0.012278	0.0617269
hsa-miR-3909	652.724	-0.302038	0.166128	-1.8181	0.0690493	0.217012
hsa-miR-3912-3p	61.4235	-0.0426662	0.240063	-0.177729	0.858936	0.97132
hsa-miR-3918	30.434	-0.455865	0.282678	-1.61267	0.106817	0.297123
hsa-miR-3922-3p	59.9694	-0.0796398	0.23427	-0.339949	0.733895	0.910783
hsa-miR-3925-3p	1.71205	-0.20874	0.294269	-0.709351	0.478107	NA
hsa-miR-3928-3p	148.321	-0.083097	0.183085	-0.45387	0.649922	0.864182
hsa-miR-3928-5p	15.0066	-0.188834	0.327669	-0.576294	0.564417	NA
hsa-miR-3929	10.7981	-0.140177	0.344038	-0.407448	0.683679	NA
hsa-miR-3934-3p	3.18607	0.413522	0.331981	1.24562	0.212904	NA
hsa-miR-3934-5p	89.2763	0.0271129	0.206723	0.131156	0.895652	0.97667
hsa-miR-3935	26.1774	-0.730425	0.288701	-2.53004	0.0114049	0.0593548
hsa-miR-3936	3.86834	0.0871709	0.342951	0.254179	0.799357	NA
hsa-miR-3938	65.906	-0.051726	0.228743	-0.226131	0.8211	0.950789
hsa-miR-3939	41.7491	0.00501796	0.256573	0.0195576	0.984396	0.995702
hsa-miR-3940-3p	97.0744	-0.0769004	0.221849	-0.346634	0.728866	0.910482
hsa-miR-3940-5p	5.65441	-0.244004	0.353675	-0.68991	0.490251	NA
hsa-miR-3942-5p	13.5924	-0.183881	0.339422	-0.541749	0.587992	NA
hsa-miR-3944-3p	21.5097	-0.246773	0.307081	-0.803609	0.421623	0.701256
hsa-miR-3944-5p	3.91864	0.115785	0.340622	0.339922	0.733915	NA
hsa-miR-409-3p	10.5353	0.0178842	0.348069	0.0513811	0.959022	NA
hsa-miR-410-3p	37.009	-0.0027877	0.264397	-0.0105436	0.991588	0.995702
hsa-miR-411-5p	18.5945	0.0435573	0.314379	0.13855	0.889806	0.97667
hsa-miR-421	7724.53	-0.188342	0.140911	-1.3366	0.181352	0.410161
hsa-miR-424-5p	1.9481	-0.218997	0.305559	-0.71671	0.473553	NA
hsa-miR-425-3p	711.238	0.169768	0.136923	1.23988	0.215019	0.462529
hsa-miR-425-5p	11219.9	0.0377671	0.13357	0.282752	0.777367	0.929001
hsa-miR-429	104.709	-0.203722	0.200915	-1.01397	0.310597	0.612896
hsa-miR-432-5p	5.07517	-0.714437	0.351126	-2.0347	0.0418811	NA
hsa-miR-4326	1085.51	-0.115073	0.152502	-0.754566	0.450509	0.7317
hsa-miR-4423-3p	13.9056	-0.421528	0.336957	-1.25099	0.210939	NA
hsa-miR-4423-5p	7.77191	-0.113814	0.352204	-0.323147	0.746584	NA
hsa-miR-4449	7.27372	-0.143588	0.352547	-0.407288	0.683796	NA
hsa-miR-4473	49.6157	0.111153	0.246821	0.450336	0.652468	0.865191
hsa-miR-4474-3p	15.6558	0.20063	0.331996	0.604315	0.545634	NA
hsa-miR-4479	10.903	0.0340083	0.344347	0.0987617	0.921328	NA
hsa-miR-4482-3p	11.4199	0.255817	0.342582	0.746732	0.455225	NA
hsa-miR-449a	12.0546	-0.0486863	0.345037	-0.141105	0.887787	NA
hsa-miR-449b-5p	3.88086	0.34512	0.343459	1.00484	0.314976	NA
hsa-miR-449c-5p	18.3968	0.372757	0.321074	1.16097	0.245655	0.510287
hsa-miR-450b-5p	18.9745	-0.195248	0.316794	-0.616326	0.53768	0.81324
hsa-miR-4510	3.58824	-0.112935	0.34166	-0.330548	0.740986	NA
hsa-miR-4511	23.3496	-0.412584	0.303203	-1.36075	0.173592	0.396314
hsa-miR-4517	88.5863	-0.00928924	0.223676	-0.0415299	0.966873	0.990037
hsa-miR-451a	92.1627	-0.179967	0.220966	-0.814456	0.415384	0.694625
hsa-miR-452-3p	567.197	0.0148822	0.15946	0.0933288	0.925642	0.97667
hsa-miR-452-5p	4275.37	-0.265502	0.132722	-2.00044	0.0454524	0.164171
hsa-miR-4521	495.055	1.3702	0.171987	7.96685	1.62765e-15	2.62594e-13
hsa-miR-4523	22.3313	0.612862	0.319539	1.91796	0.055116	0.185251
hsa-miR-454-3p	8433.82	0.23733	0.13586	1.74687	0.0806605	0.240986
hsa-miR-454-5p	567.388	-0.369261	0.164931	-2.23888	0.0251636	0.10778
hsa-miR-455-3p	463.813	0.056934	0.149433	0.381	0.703204	0.898022
hsa-miR-455-5p	581.026	0.41854	0.153394	2.72853	0.00636173	0.0389757
hsa-miR-4636	24.5076	-0.0121418	0.292005	-0.0415808	0.966833	0.990037
hsa-miR-4638-3p	5.19873	-0.0457717	0.351123	-0.130358	0.896283	NA
hsa-miR-4642	3.67211	-0.351122	0.338891	-1.03609	0.300159	NA
hsa-miR-4645-3p	18.4388	0.479194	0.312414	1.53384	0.125069	0.327206
hsa-miR-4647	11.1465	-0.0386936	0.348275	-0.111101	0.911536	NA
hsa-miR-4653-5p	2.82366	-0.644033	0.321856	-2.00099	0.0453932	NA
hsa-miR-4654	7.25328	0.380628	0.353194	1.07767	0.281179	NA
hsa-miR-4660	5.1741	-0.342307	0.35269	-0.970559	0.331768	NA
hsa-miR-4661-3p	12.5569	-0.00384652	0.340091	-0.0113103	0.990976	NA
hsa-miR-4661-5p	78.3971	-0.147573	0.217967	-0.677042	0.498379	0.775613
hsa-miR-4665-5p	5.58909	-0.129022	0.34714	-0.371672	0.710137	NA
hsa-miR-4668-5p	6.60509	0.474511	0.353917	1.34074	0.180005	NA
hsa-miR-4671-3p	58.3531	-0.0713406	0.249755	-0.285643	0.775152	0.929001
hsa-miR-4671-5p	9.94724	-0.144261	0.350072	-0.412091	0.680273	NA
hsa-miR-4672	3.09836	-0.0776619	0.331738	-0.234106	0.814903	NA
hsa-miR-4674	1.9481	-0.218997	0.305559	-0.71671	0.473553	NA
hsa-miR-4676-3p	5.24558	0.154217	0.352877	0.437029	0.66209	NA
hsa-miR-4682	26.402	0.102104	0.296924	0.343874	0.730941	0.910482
hsa-miR-4684-3p	6.42366	-0.00511488	0.353913	-0.0144524	0.988469	NA
hsa-miR-4685-3p	9.43205	-0.494924	0.346879	-1.42679	0.15364	NA
hsa-miR-4687-5p	16.8557	-0.254353	0.329117	-0.772835	0.43962	NA
hsa-miR-4690-3p	12.9753	-0.354622	0.335841	-1.05592	0.291005	NA
hsa-miR-4690-5p	3.68435	0.115097	0.343786	0.334794	0.737781	NA
hsa-miR-4694-3p	6.22039	-0.0936103	0.353804	-0.264582	0.791331	NA
hsa-miR-4694-5p	12.2779	0.224486	0.346797	0.647314	0.517428	NA
hsa-miR-4706	1.87231	-0.293519	0.30271	-0.969637	0.332228	NA
hsa-miR-4707-3p	11.3507	-0.342096	0.34124	-1.00251	0.316098	NA
hsa-miR-4707-5p	5.08567	-0.081049	0.352288	-0.230064	0.818042	NA
hsa-miR-4709-3p	6.2828	-0.419993	0.350566	-1.19804	0.2309	NA
hsa-miR-4709-5p	7.91332	-0.152781	0.352773	-0.433087	0.664951	NA
hsa-miR-4714-3p	15.4579	-0.217532	0.324285	-0.670804	0.502345	NA
hsa-miR-4722-5p	5.61683	-0.0860037	0.349065	-0.246383	0.805386	NA
hsa-miR-4725-3p	9.34555	0.321537	0.347198	0.92609	0.354399	NA
hsa-miR-4725-5p	5.02062	0.613358	0.351195	1.74649	0.0807259	NA
hsa-miR-4728-3p	24.8836	0.156572	0.299725	0.522384	0.601403	0.848941
hsa-miR-4731-3p	10.6439	0.154829	0.34678	0.446477	0.655253	NA
hsa-miR-4731-5p	7.54734	-0.155585	0.353886	-0.439648	0.660192	NA
hsa-miR-4735-5p	1.75648	-0.170122	0.298053	-0.570777	0.568151	NA
hsa-miR-4741	23.4919	-0.410879	0.297263	-1.38221	0.166908	0.384682
hsa-miR-4742-3p	15.5171	-0.164232	0.323809	-0.507187	0.612023	NA
hsa-miR-4742-5p	9.32009	-0.22019	0.347494	-0.633653	0.526308	NA
hsa-miR-4743-5p	5.7662	-0.0666922	0.353807	-0.188499	0.850485	NA
hsa-miR-4745-3p	10.9088	-0.456575	0.350027	-1.3044	0.192096	NA
hsa-miR-4745-5p	14.0088	0.0995586	0.335975	0.296327	0.76698	NA
hsa-miR-4746-5p	422.217	-0.231067	0.142556	-1.62089	0.105042	0.293875
hsa-miR-4747-3p	4.06407	-0.0048354	0.341645	-0.0141533	0.988708	NA
hsa-miR-4750-5p	5.28643	-0.0413629	0.349245	-0.118435	0.905723	NA
hsa-miR-4753-5p	6.81296	-0.598798	0.352803	-1.69726	0.0896481	NA
hsa-miR-4755-3p	3.2239	0.38696	0.333172	1.16144	0.245463	NA
hsa-miR-4761-3p	10.4233	-0.177329	0.342107	-0.518343	0.604219	NA
hsa-miR-4762-5p	33.0439	-0.42632	0.283678	-1.50283	0.132884	0.337771
hsa-miR-4766-3p	11.5557	0.677698	0.341961	1.9818	0.0475017	NA
hsa-miR-4766-5p	3.25605	-0.258249	0.333682	-0.773938	0.438968	NA
hsa-miR-4767	29.2635	-0.0701263	0.290973	-0.241007	0.80955	0.950184
hsa-miR-4768-5p	39.1914	-0.146282	0.258812	-0.565205	0.571934	0.831279
hsa-miR-4775	280.124	0.0692527	0.159798	0.433377	0.664741	0.876661
hsa-miR-4781-3p	19.1871	-0.184502	0.310783	-0.593667	0.552735	0.820625
hsa-miR-4786-5p	18.7655	-0.552783	0.311233	-1.77611	0.0757155	0.231939
hsa-miR-4787-3p	61.8252	0.308177	0.236708	1.30193	0.192942	0.432723
hsa-miR-4791	2.56313	-0.416034	0.319795	-1.30094	0.193279	NA
hsa-miR-4796-3p	2.80532	-0.0248047	0.331937	-0.0747273	0.940432	NA
hsa-miR-4797-3p	19.7055	-0.151624	0.317309	-0.477845	0.63276	0.856492
hsa-miR-4799-5p	9.24817	-0.154435	0.347781	-0.444059	0.657	NA
hsa-miR-4802-3p	25.6291	-0.0146898	0.288874	-0.050852	0.959443	0.990037
hsa-miR-4802-5p	8.26432	0.235386	0.350545	0.671484	0.501912	NA
hsa-miR-4803	11.9264	0.479094	0.337652	1.4189	0.155929	NA
hsa-miR-4804-5p	17.2129	-0.288391	0.317816	-0.907415	0.364187	NA
hsa-miR-488-3p	7.36744	0.565587	0.35379	1.59865	0.109899	NA
hsa-miR-488-5p	9.9725	0.271918	0.34909	0.778934	0.436019	NA
hsa-miR-489-3p	3.2335	-0.106773	0.334682	-0.319027	0.749706	NA
hsa-miR-491-3p	20.4679	-0.0481409	0.321434	-0.149769	0.880947	0.97667
hsa-miR-491-5p	32.4224	0.245022	0.273528	0.895786	0.370367	0.666385
hsa-miR-497-5p	87.3591	-0.43365	0.204669	-2.11879	0.0341085	0.134216
hsa-miR-4999-5p	8.37628	0.153905	0.35365	0.435189	0.663425	NA
hsa-miR-5000-3p	92.2756	0.107324	0.207981	0.516029	0.605834	0.849924
hsa-miR-5000-5p	3.83579	-0.0984366	0.341901	-0.28791	0.773416	NA
hsa-miR-5001-3p	28.7191	-0.168902	0.286156	-0.590245	0.555026	0.821507
hsa-miR-5001-5p	7.73072	-0.309997	0.352628	-0.879106	0.379344	NA
hsa-miR-5002-5p	69.1991	-0.528064	0.229653	-2.2994	0.0214822	0.0962721
hsa-miR-5006-3p	6.88088	-0.512551	0.353946	-1.4481	0.147588	NA
hsa-miR-5008-3p	12.7654	0.130517	0.336799	0.38752	0.698371	NA
hsa-miR-5008-5p	3.13884	-0.218138	0.332071	-0.656903	0.511244	NA
hsa-miR-5009-5p	7.12085	-0.283488	0.353828	-0.801205	0.423013	NA
hsa-miR-500a-3p	4370.49	-0.0854701	0.165015	-0.517955	0.60449	0.849924
hsa-miR-500b-3p	16.3539	-0.00254798	0.330225	-0.00771591	0.993844	NA
hsa-miR-501-3p	2628.07	-0.161746	0.336482	-0.480698	0.630731	0.856492
hsa-miR-501-5p	75.7775	-0.111221	0.21855	-0.508905	0.610819	0.851978
hsa-miR-5010-3p	22.9908	-0.258001	0.300526	-0.858497	0.390618	0.677556
hsa-miR-5010-5p	2.40713	-0.172206	0.318933	-0.539946	0.589234	NA
hsa-miR-502-3p	126.726	-0.141446	0.233173	-0.606615	0.544106	0.81509
hsa-miR-502-5p	42.0293	0.261555	0.259797	1.00677	0.314046	0.612896
hsa-miR-504-5p	98.2821	-0.519524	0.277235	-1.87395	0.0609373	0.197944
hsa-miR-505-3p	1022.08	-0.144326	0.143892	-1.00302	0.315852	0.613946
hsa-miR-505-5p	57.1969	0.242014	0.245502	0.985791	0.324236	0.617835
hsa-miR-5091	8.90534	-1.09253	0.352836	-3.09641	0.00195876	NA
hsa-miR-5092	10.0177	-0.0531182	0.344033	-0.154399	0.877295	NA
hsa-miR-5094	31.7664	-0.380904	0.284433	-1.33917	0.180515	0.410161
hsa-miR-511-5p	3.6683	-0.0955635	0.339978	-0.281087	0.778643	NA
hsa-miR-5188	5.16937	0.569356	0.351872	1.61808	0.105646	NA
hsa-miR-5189-3p	3.83452	0.192111	0.341714	0.562197	0.573982	NA
hsa-miR-5189-5p	8.32706	-0.264309	0.351871	-0.751153	0.45256	NA
hsa-miR-532-3p	196.758	-0.0515022	0.168698	-0.305293	0.760143	0.926724
hsa-miR-532-5p	2916.49	-0.193046	0.154568	-1.24894	0.211687	0.457396
hsa-miR-545-5p	45.8283	0.863013	0.262662	3.28563	0.00101753	0.00912007
hsa-miR-548a-5p	16.5049	0.579995	0.329998	1.75757	0.0788203	NA
hsa-miR-548ah-5p	19.4741	0.103574	0.31385	0.330011	0.741392	0.917344
hsa-miR-548al	19.7126	0.174375	0.311128	0.560462	0.575165	0.832636
hsa-miR-548ao-3p	5.9058	-0.375491	0.353897	-1.06102	0.288682	NA
hsa-miR-548ar-3p	10.6828	0.383214	0.344837	1.11129	0.266444	NA
hsa-miR-548at-5p	15.8575	-0.148003	0.32779	-0.451516	0.651618	NA
hsa-miR-548aw	8.8257	0.27753	0.353885	0.784239	0.4329	NA
hsa-miR-548ay-3p	18.5641	-0.074057	0.332471	-0.222747	0.823732	0.951519
hsa-miR-548b-3p	23.0728	0.252905	0.306297	0.825684	0.408983	0.689714
hsa-miR-548ba	16.2805	-0.45429	0.323308	-1.40513	0.159983	NA
hsa-miR-548e-3p	620.396	-0.10661	0.194584	-0.547889	0.583768	0.838409
hsa-miR-548e-5p	83.5818	0.308731	0.209101	1.47647	0.139817	0.347443
hsa-miR-548j-5p	50.3232	-0.10148	0.238976	-0.424646	0.671095	0.876862
hsa-miR-548k	1920.32	-0.0190002	0.147808	-0.128546	0.897717	0.97667
hsa-miR-548l	30.6691	-0.0548881	0.277602	-0.197722	0.843262	0.960327
hsa-miR-548s	57.0843	0.115496	0.239192	0.482858	0.629197	0.856492
hsa-miR-550a-3-5p	15.5819	-0.479395	0.328165	-1.46083	0.144061	NA
hsa-miR-551a	17.6864	0.169567	0.319271	0.531108	0.595344	NA
hsa-miR-551b-3p	5.79544	0.426867	0.350415	1.21817	0.223158	NA
hsa-miR-556-3p	63.7163	0.492577	0.230147	2.14027	0.0323328	0.131505
hsa-miR-556-5p	97.177	-0.161613	0.210146	-0.769051	0.441863	0.724248
hsa-miR-5579-3p	20.6258	-0.514412	0.304541	-1.68914	0.0911929	0.267499
hsa-miR-5579-5p	24.5513	0.194335	0.312362	0.622147	0.533845	0.812519
hsa-miR-5580-5p	3.30461	0.072754	0.337141	0.215797	0.829146	NA
hsa-miR-5581-3p	30.865	0.197364	0.276003	0.715078	0.474561	0.750612
hsa-miR-5582-3p	10.8436	-0.0494575	0.342392	-0.144447	0.885148	NA
hsa-miR-5586-5p	9.86243	0.00384776	0.346382	0.0111084	0.991137	NA
hsa-miR-5587-3p	32.6594	-0.0180394	0.27188	-0.0663507	0.947099	0.983682
hsa-miR-5587-5p	11.832	0.0631981	0.340888	0.185393	0.852921	NA
hsa-miR-5588-5p	6.01008	-0.193495	0.35391	-0.546733	0.584562	NA
hsa-miR-561-3p	8.03371	0.148336	0.35222	0.421145	0.673649	NA
hsa-miR-561-5p	1112.64	0.246553	0.147382	1.67289	0.0943498	0.273445
hsa-miR-5690	14.1819	0.145041	0.328111	0.442049	0.658454	NA
hsa-miR-5696	8.23162	-0.467555	0.352832	-1.32515	0.185122	NA
hsa-miR-5697	6.07569	0.229734	0.353948	0.64906	0.5163	NA
hsa-miR-5699-3p	89.3176	-0.0191331	0.21139	-0.0905107	0.927881	0.97667
hsa-miR-5699-5p	110.423	0.163993	0.19423	0.844325	0.398488	0.681512
hsa-miR-5706	15.574	0.357218	0.333957	1.06965	0.284775	NA
hsa-miR-573	100.067	0.229526	0.209483	1.09568	0.273219	0.548706
hsa-miR-574-3p	7866.55	-0.284115	0.146307	-1.94191	0.0521483	0.179006
hsa-miR-576-5p	927.518	-0.0372459	0.139947	-0.266143	0.790129	0.939613
hsa-miR-577	1946.87	0.017691	0.166644	0.10616	0.915455	0.97667
hsa-miR-579-5p	24.4947	0.0283156	0.301766	0.0938331	0.925242	0.97667
hsa-miR-580-3p	44.3912	0.134474	0.248617	0.540889	0.588584	0.840339
hsa-miR-581	3.67296	-0.0901434	0.341249	-0.264158	0.791658	NA
hsa-miR-582-3p	55.2995	0.281536	0.241325	1.16663	0.243362	0.507703
hsa-miR-582-5p	21.649	0.349557	0.310007	1.12758	0.259498	0.528167
hsa-miR-583	29.0099	0.107944	0.295014	0.365893	0.714445	0.905213
hsa-miR-584-3p	25.4694	-0.00366509	0.301228	-0.0121672	0.990292	0.995702
hsa-miR-584-5p	8745.1	-0.500715	0.165566	-3.02425	0.00249246	0.0180053
hsa-miR-585-3p	646.999	-0.13467	0.137757	-0.977587	0.328278	0.620053
hsa-miR-585-5p	352.269	-0.0673911	0.159237	-0.423213	0.67214	0.876862
hsa-miR-586	8.02954	-0.283568	0.350648	-0.808696	0.41869	NA
hsa-miR-588	5.57034	-0.219108	0.353448	-0.619916	0.535313	NA
hsa-miR-589-3p	1461.54	-0.137179	0.137514	-0.997566	0.31849	0.616597
hsa-miR-589-5p	6644.43	-0.0298776	0.128469	-0.232567	0.816098	0.950184
hsa-miR-590-3p	1092.3	0.816772	0.187709	4.35128	1.35348e-05	0.00022589
hsa-miR-590-5p	68.912	0.957312	0.228934	4.1816	2.89461e-05	0.00043781
hsa-miR-592	20.337	0.954305	0.311403	3.06454	0.00218006	0.0164867
hsa-miR-597-3p	16.6457	-0.303107	0.318566	-0.951473	0.341364	NA
hsa-miR-597-5p	10.3745	0.382	0.351252	1.08754	0.276798	NA
hsa-miR-598-3p	1191.15	0.11911	0.139966	0.850991	0.394774	0.677556
hsa-miR-598-5p	4.05769	0.0952881	0.346528	0.27498	0.783332	NA
hsa-miR-605-3p	16.6661	-0.290451	0.346658	-0.837858	0.40211	NA
hsa-miR-605-5p	14.7364	-0.0712748	0.324392	-0.219719	0.82609	NA
hsa-miR-6125	6.30621	-0.45174	0.353865	-1.27659	0.201748	NA
hsa-miR-6130	7.12529	0.0223755	0.353464	0.0633035	0.949525	NA
hsa-miR-616-3p	5.10302	0.0958759	0.352366	0.272092	0.785551	NA
hsa-miR-618	5.36392	-0.0458792	0.353505	-0.129784	0.896737	NA
hsa-miR-624-3p	16.0774	0.425107	0.327293	1.29886	0.193993	NA
hsa-miR-624-5p	65.5041	-0.333354	0.230431	-1.44665	0.147994	0.352853
hsa-miR-627-3p	14.9899	0.171381	0.325304	0.526832	0.59831	NA
hsa-miR-627-5p	65.8356	-0.0191105	0.221263	-0.0863699	0.931172	0.97667
hsa-miR-628-3p	276.685	-0.0576904	0.178425	-0.323331	0.746444	0.919261
hsa-miR-628-5p	537.943	-0.0964793	0.149725	-0.644377	0.519331	0.800497
hsa-miR-629-3p	32.7482	0.050279	0.269748	0.186393	0.852137	0.966456
hsa-miR-629-5p	286.644	-0.0639951	0.15773	-0.405725	0.684944	0.888775
hsa-miR-636	29.6876	-0.00122286	0.280108	-0.00436566	0.996517	0.99821
hsa-miR-641	586.586	-0.0842228	0.144643	-0.582281	0.560377	0.822373
hsa-miR-643	28.1443	-0.164229	0.2821	-0.582164	0.560456	0.822373
hsa-miR-651-5p	107.39	0.114903	0.205906	0.558034	0.576821	0.832636
hsa-miR-6510-3p	4.49135	0.121034	0.349115	0.346688	0.728825	NA
hsa-miR-6513-3p	18.2454	-0.00767866	0.324804	-0.0236409	0.981139	0.995702
hsa-miR-6513-5p	6.65268	-0.0151737	0.353948	-0.04287	0.965805	NA
hsa-miR-6514-5p	11.3589	-0.0793145	0.346202	-0.229099	0.818792	NA
hsa-miR-6515-3p	2.21963	0.0909834	0.311678	0.291915	0.770352	NA
hsa-miR-6515-5p	7.41113	0.326751	0.353792	0.923567	0.355712	NA
hsa-miR-6516-3p	15.9966	0.541729	0.331791	1.63274	0.102523	NA
hsa-miR-6516-5p	25.0511	0.229644	0.299305	0.767257	0.442929	0.724248
hsa-miR-652-3p	2058.04	-0.291362	0.127903	-2.27798	0.0227276	0.0994803
hsa-miR-652-5p	133.978	0.450607	0.19872	2.26755	0.0233568	0.100935
hsa-miR-653-5p	12.4256	0.223862	0.339889	0.658634	0.510131	NA
hsa-miR-659-3p	2.2617	-0.401105	0.31461	-1.27493	0.202335	NA
hsa-miR-659-5p	90.71	0.149095	0.208134	0.716345	0.473779	0.750612
hsa-miR-660-3p	7.89942	0.078412	0.352229	0.222617	0.823834	NA
hsa-miR-660-5p	1549.72	0.181852	0.140469	1.2946	0.195457	0.43595
hsa-miR-664a-3p	339.724	0.0746419	0.14969	0.498644	0.618031	0.856055
hsa-miR-664a-5p	61.5074	-0.0510753	0.23284	-0.219358	0.826371	0.952294
hsa-miR-671-3p	3425.68	-0.293454	0.144775	-2.02696	0.0426662	0.157637
hsa-miR-671-5p	1075.21	0.22456	0.149583	1.50124	0.133294	0.337771
hsa-miR-6716-3p	115.756	-0.870715	0.219787	-3.96162	7.44416e-05	0.00100083
hsa-miR-6720-3p	38.2633	-0.403327	0.272681	-1.47912	0.139109	0.347443
hsa-miR-6720-5p	29.5444	0.112763	0.287641	0.392027	0.695038	0.895551
hsa-miR-6726-3p	8.56025	-0.337331	0.351178	-0.96057	0.336769	NA
hsa-miR-6727-5p	3.6368	0.207707	0.343622	0.604464	0.545535	NA
hsa-miR-6729-3p	2.42632	-0.0830569	0.317339	-0.26173	0.79353	NA
hsa-miR-6730-3p	4.08606	0.0329966	0.346394	0.0952575	0.92411	NA
hsa-miR-6730-5p	8.69691	-0.324431	0.353854	-0.916849	0.359222	NA
hsa-miR-6732-3p	44.3832	-0.100954	0.264107	-0.382246	0.702279	0.898022
hsa-miR-6733-3p	5.9535	-0.141336	0.353911	-0.399354	0.689633	NA
hsa-miR-6733-5p	3.7433	-0.00758019	0.338728	-0.0223784	0.982146	NA
hsa-miR-6734-5p	8.50508	0.413607	0.349858	1.18221	0.237121	NA
hsa-miR-6735-5p	7.71502	-0.268095	0.353947	-0.757444	0.448784	NA
hsa-miR-6737-3p	44.6464	-0.328059	0.273291	-1.2004	0.229982	0.488208
hsa-miR-6739-3p	3.92904	0.38101	0.345944	1.10136	0.270738	NA
hsa-miR-6741-3p	15.6124	-0.322273	0.329247	-0.978816	0.327671	NA
hsa-miR-6742-3p	17.5286	0.216097	0.318549	0.678378	0.497532	NA
hsa-miR-6743-3p	3.91662	-0.0542278	0.345314	-0.157039	0.875214	NA
hsa-miR-6746-3p	16.1417	-0.362296	0.330036	-1.09775	0.272316	NA
hsa-miR-6747-3p	41.7365	-0.0699632	0.257375	-0.271833	0.78575	0.936707
hsa-miR-6749-3p	2.988	0.107892	0.333457	0.323556	0.746274	NA
hsa-miR-6750-3p	5.63081	-0.201997	0.353458	-0.571488	0.567669	NA
hsa-miR-6757-3p	1.98023	-0.0721014	0.308439	-0.233762	0.815169	NA
hsa-miR-676-3p	15.5733	-0.01322	0.321256	-0.041151	0.967175	NA
hsa-miR-676-5p	4.93675	-0.310376	0.348561	-0.890448	0.373225	NA
hsa-miR-6762-3p	23.5993	-0.0962033	0.309289	-0.311047	0.755765	0.924914
hsa-miR-6764-3p	9.48485	-0.340359	0.347178	-0.98036	0.326908	NA
hsa-miR-6769b-3p	16.2792	-0.397926	0.324101	-1.22778	0.219528	NA
hsa-miR-6772-3p	21.0517	0.228563	0.319162	0.716134	0.473909	0.750612
hsa-miR-6775-3p	33.5967	0.105524	0.274097	0.384988	0.700246	0.898022
hsa-miR-6777-3p	9.02877	-0.347105	0.35185	-0.986513	0.323882	NA
hsa-miR-6779-5p	3.03236	-0.0677497	0.333556	-0.203113	0.839046	NA
hsa-miR-6781-3p	2.55506	-0.0581027	0.321648	-0.18064	0.85665	NA
hsa-miR-6782-3p	2.89769	-0.496729	0.326677	-1.52055	0.128372	NA
hsa-miR-6783-3p	30.2881	-0.524367	0.276773	-1.89457	0.058149	0.190163
hsa-miR-6783-5p	3.68358	0.0831388	0.343984	0.241694	0.809018	NA
hsa-miR-6784-3p	45.1983	-0.0758082	0.268068	-0.282794	0.777335	0.929001
hsa-miR-6786-3p	12.9083	-0.00710816	0.336183	-0.0211437	0.983131	NA
hsa-miR-6787-3p	35.8673	-0.303648	0.268134	-1.13245	0.257446	0.527983
hsa-miR-6787-5p	5.06999	-0.0649427	0.351921	-0.184538	0.853591	NA
hsa-miR-6789-3p	3.97958	-0.0994044	0.340212	-0.292184	0.770146	NA
hsa-miR-6790-3p	3.32863	-0.202988	0.339959	-0.597097	0.550443	NA
hsa-miR-6791-3p	5.43436	0.287108	0.352016	0.815612	0.414722	NA
hsa-miR-6793-3p	5.88589	-0.00620975	0.35299	-0.0175919	0.985964	NA
hsa-miR-6793-5p	2.35429	-0.21934	0.315577	-0.695043	0.487029	NA
hsa-miR-6797-3p	14.0631	-0.0594291	0.328362	-0.180986	0.856378	NA
hsa-miR-6797-5p	1.16578	0.006737	0.264687	0.0254527	0.979694	NA
hsa-miR-6798-3p	59.1364	-0.288432	0.229971	-1.25421	0.209765	0.455276
hsa-miR-6800-3p	6.7629	0.131422	0.353845	0.371412	0.710331	NA
hsa-miR-6802-3p	9.92969	-0.0273323	0.345322	-0.0791503	0.936913	NA
hsa-miR-6803-3p	21.1943	0.0374815	0.307202	0.122009	0.902892	0.97667
hsa-miR-6804-3p	3.3636	0.0352542	0.337382	0.104493	0.916778	NA
hsa-miR-6805-5p	3.50266	0.368911	0.337902	1.09177	0.274935	NA
hsa-miR-6806-3p	14.0782	0.231348	0.33298	0.694778	0.487194	NA
hsa-miR-6807-3p	6.60758	-0.523194	0.353901	-1.47836	0.139311	NA
hsa-miR-6812-3p	15.1912	-0.21382	0.327225	-0.653433	0.513477	NA
hsa-miR-6814-3p	2.66139	0.407064	0.324867	1.25302	0.210199	NA
hsa-miR-6815-3p	5.31027	-0.455696	0.349733	-1.30299	0.19258	NA
hsa-miR-6815-5p	4.52687	-0.0410583	0.347774	-0.11806	0.90602	NA
hsa-miR-6818-3p	8.00679	0.280704	0.353716	0.793584	0.427438	NA
hsa-miR-6818-5p	14.1613	-0.0523409	0.327204	-0.159964	0.872909	NA
hsa-miR-6819-3p	58.6135	-0.0594441	0.248643	-0.239074	0.811048	0.950184
hsa-miR-6820-5p	10.1711	-0.0999458	0.344143	-0.29042	0.771495	NA
hsa-miR-6824-3p	25.0522	-0.217778	0.297096	-0.733023	0.463545	0.747852
hsa-miR-6836-3p	1.48015	-0.151662	0.285324	-0.531544	0.595042	NA
hsa-miR-6836-5p	5.93127	-0.352233	0.352387	-0.999562	0.317523	NA
hsa-miR-6837-3p	15.0975	-0.632283	0.340178	-1.85868	0.0630721	NA
hsa-miR-6840-3p	2.65658	-0.00539275	0.323905	-0.0166492	0.986716	NA
hsa-miR-6840-5p	14.9907	0.331389	0.326828	1.01396	0.310603	NA
hsa-miR-6842-3p	52.4831	-0.139528	0.245005	-0.569491	0.569023	0.829539
hsa-miR-6844	10.4747	0.898933	0.351614	2.55659	0.0105703	NA
hsa-miR-6847-5p	7.12542	0.133403	0.353678	0.377188	0.706034	NA
hsa-miR-6849-3p	1.8496	-0.123693	0.301796	-0.409856	0.681911	NA
hsa-miR-6850-3p	12.4641	-0.314956	0.340148	-0.925937	0.354479	NA
hsa-miR-6850-5p	3.23313	0.0728405	0.33518	0.217318	0.827961	NA
hsa-miR-6852-5p	79.6053	-0.342607	0.21396	-1.60127	0.109318	0.302343
hsa-miR-6853-3p	12.0047	-0.230715	0.341123	-0.676338	0.498826	NA
hsa-miR-6854-3p	2.59663	-0.142698	0.324362	-0.439933	0.659985	NA
hsa-miR-6854-5p	7.03647	0.581181	0.353709	1.6431	0.100362	NA
hsa-miR-6855-3p	3.89416	-0.093263	0.345242	-0.270138	0.787054	NA
hsa-miR-6857-3p	10.6844	0.207936	0.349459	0.595022	0.551829	NA
hsa-miR-6858-3p	15.6131	0.0322912	0.338103	0.0955072	0.923912	NA
hsa-miR-6858-5p	2.67522	-0.178041	0.325495	-0.546985	0.584389	NA
hsa-miR-6866-5p	14.6719	-0.9076	0.329144	-2.75745	0.00582532	NA
hsa-miR-6868-3p	18.0028	-0.0798421	0.312326	-0.255637	0.798231	NA
hsa-miR-6869-5p	3.87422	-0.257102	0.340415	-0.755261	0.450092	NA
hsa-miR-6871-5p	3.48945	0.279445	0.340909	0.819706	0.412384	NA
hsa-miR-6875-5p	14.9526	-0.527926	0.332958	-1.58556	0.112838	NA
hsa-miR-6876-5p	4.69603	0.156919	0.351481	0.446452	0.655271	NA
hsa-miR-6877-3p	3.70222	-0.0756285	0.342204	-0.221004	0.825089	NA
hsa-miR-6877-5p	4.68526	-0.532286	0.349134	-1.52459	0.127362	NA
hsa-miR-6879-3p	6.99811	0.401247	0.353819	1.13404	0.256776	NA
hsa-miR-6880-3p	4.22893	0.43957	0.346458	1.26875	0.204529	NA
hsa-miR-6881-3p	12.353	-0.518422	0.339345	-1.52772	0.126583	NA
hsa-miR-6882-5p	8.0751	-0.0622233	0.351938	-0.176802	0.859664	NA
hsa-miR-6885-3p	2.72068	0.154122	0.319866	0.481835	0.629923	NA
hsa-miR-6886-5p	10.7106	0.310471	0.343017	0.905119	0.365402	NA
hsa-miR-6888-3p	6.3513	-0.154457	0.35359	-0.436824	0.662239	NA
hsa-miR-6889-3p	19.3745	-0.0468851	0.315338	-0.148682	0.881805	0.97667
hsa-miR-6892-5p	40.6532	-0.00905974	0.275577	-0.0328755	0.973774	0.994318
hsa-miR-6894-3p	13.1429	-0.218114	0.333772	-0.653484	0.513445	NA
hsa-miR-6895-3p	4.48394	-0.287214	0.344739	-0.833136	0.404768	NA
hsa-miR-7-1-3p	302.633	0.469097	0.152721	3.0716	0.00212912	0.016357
hsa-miR-7-5p	29.9476	1.00436	0.296334	3.3893	0.000700723	0.00692143
hsa-miR-708-3p	5706.42	0.457695	0.147157	3.11024	0.00186933	0.0148321
hsa-miR-708-5p	5128.52	0.266485	0.126399	2.10828	0.035007	0.136005
hsa-miR-7107-3p	3.03784	-0.397379	0.331754	-1.19781	0.23099	NA
hsa-miR-7108-3p	6.26254	0.280092	0.353948	0.791337	0.428747	NA
hsa-miR-7111-3p	2.85108	-0.0208605	0.319813	-0.0652272	0.947993	NA
hsa-miR-7114-3p	10.1855	-0.0723937	0.346775	-0.208763	0.834633	NA
hsa-miR-7151-5p	3.82525	0.328439	0.343729	0.955518	0.339316	NA
hsa-miR-7155-3p	31.5573	-0.848631	0.274844	-3.08769	0.00201722	0.0157473
hsa-miR-7155-5p	4.73322	0.127609	0.351168	0.363384	0.716318	NA
hsa-miR-7158-3p	676.457	-0.466273	0.137955	-3.37991	0.000725106	0.00701903
hsa-miR-7158-5p	4.14693	0.229658	0.344575	0.666497	0.505094	NA
hsa-miR-744-3p	279.124	-0.0797321	0.162263	-0.491376	0.623161	0.856492
hsa-miR-744-5p	5559.69	-0.323247	0.151566	-2.13271	0.0329483	0.132892
hsa-miR-760	76.0928	-0.0183988	0.216503	-0.0849817	0.932276	0.97667
hsa-miR-766-3p	150.148	0.0649102	0.187893	0.345464	0.729745	0.910482
hsa-miR-767-5p	92.7973	-0.158861	0.208897	-0.760476	0.44697	0.728396
hsa-miR-769-3p	142.54	0.0922111	0.193405	0.476777	0.633521	0.856492
hsa-miR-769-5p	23855	-0.31985	0.138359	-2.31175	0.0207915	0.0949349
hsa-miR-7703	17.2164	0.019254	0.319056	0.0603469	0.951879	NA
hsa-miR-7705	66.0453	0.798309	0.244425	3.26607	0.00109051	0.00925976
hsa-miR-7706	1679.08	-0.265539	0.137929	-1.92519	0.0542061	0.183467
hsa-miR-7845-5p	6.4679	0.263618	0.353935	0.744821	0.45638	NA
hsa-miR-7854-3p	13.363	-0.454719	0.332675	-1.36686	0.17167	NA
hsa-miR-7974	5879.23	0.293972	0.128474	2.28819	0.0221266	0.0982503
hsa-miR-7976	162.494	-0.322966	0.251788	-1.28269	0.199601	0.443151
hsa-miR-7977	154.201	-0.238516	0.207226	-1.151	0.249734	0.514385
hsa-miR-873-3p	1362.09	0.126533	0.131886	0.959407	0.337354	0.627997
hsa-miR-873-5p	1266.31	0.28379	0.141378	2.00731	0.0447166	0.163383
hsa-miR-874-3p	1769.91	0.136516	0.138384	0.9865	0.323888	0.617835
hsa-miR-874-5p	172.83	-0.181634	0.186169	-0.97564	0.329243	0.620053
hsa-miR-876-3p	15.8971	0.338298	0.324781	1.04162	0.297588	NA
hsa-miR-887-3p	2436.34	-0.0641704	0.149401	-0.429518	0.667546	0.876862
hsa-miR-887-5p	278.07	-0.0127529	0.17544	-0.0726913	0.942052	0.983682
hsa-miR-92a-1-5p	203.669	0.894072	0.168164	5.31668	1.05675e-07	2.8415e-06
hsa-miR-92a-3p	41210.6	-0.10764	0.150203	-0.716633	0.473601	0.750612
hsa-miR-92b-3p	219932	-0.266357	0.125506	-2.12227	0.0338155	0.134153
hsa-miR-92b-5p	223.383	-0.00496879	0.167064	-0.0297418	0.976273	0.994771
hsa-miR-93-3p	847.743	-0.183774	0.150163	-1.22383	0.221016	0.471241
hsa-miR-93-5p	53330.7	-0.025233	0.120035	-0.210213	0.833502	0.95823
hsa-miR-933	7.80421	0.227006	0.353642	0.641909	0.520932	NA
hsa-miR-939-5p	14.145	0.543226	0.335144	1.62087	0.105045	NA
hsa-miR-940	438.444	-0.0134148	0.150415	-0.0891856	0.928934	0.97667
hsa-miR-942-3p	5.97045	0.0781623	0.353555	0.221075	0.825034	NA
hsa-miR-942-5p	278.679	-0.317763	0.1867	-1.702	0.088756	0.263545
hsa-miR-943	28.5176	-0.423341	0.293987	-1.44	0.149867	0.354695
hsa-miR-944	84.0406	0.116747	0.209876	0.556268	0.578028	0.832636
hsa-miR-95-3p	28.3032	-0.193044	0.280073	-0.689262	0.490658	0.771035
hsa-miR-96-3p	5.8928	0.0682427	0.352495	0.193599	0.84649	NA
hsa-miR-96-5p	1883.6	0.152086	0.224489	0.677478	0.498103	0.775613
hsa-miR-98-3p	1453.26	-0.0119204	0.131231	-0.0908347	0.927624	0.97667
hsa-miR-98-5p	75406	0.0164677	0.128066	0.128588	0.897684	0.97667
hsa-miR-99a-3p	41.3378	-0.459351	0.261835	-1.75435	0.0793708	0.238605
hsa-miR-99a-5p	1238.46	-0.245716	0.208027	-1.18117	0.237534	0.502036
hsa-miR-99b-3p	2425.63	-0.324674	0.127582	-2.54483	0.0109331	0.0581495
hsa-miR-99b-5p	613657	-0.30602	0.32954	-0.928628	0.353082	0.647317

## Sheet: padj=0.05
miRNA	baseMean	log2FoldChange	lfcSE	stat	pvalue	padj
hsa-miR-3074-3p	260.792	-1.51884	0.196326	-7.73635	1.02315e-14	1.23801e-12
hsa-miR-27b-5p	7006.58	-1.05785	0.13239	-7.99041	1.34486e-15	2.62594e-13
hsa-miR-204-5p	5699.27	-0.918996	0.135293	-6.79263	1.10105e-11	7.613e-10
hsa-miR-6716-3p	115.756	-0.870715	0.219787	-3.96162	7.44416e-05	0.00100083
hsa-miR-7155-3p	31.5573	-0.848631	0.274844	-3.08769	0.00201722	0.0157473
hsa-miR-375	107.434	-0.763875	0.205684	-3.71382	0.000204151	0.00229789
hsa-miR-3188	54.3677	-0.672674	0.243858	-2.75847	0.00580729	0.0369833
hsa-miR-1304-3p	1605.04	-0.665611	0.147068	-4.52588	6.01456e-06	0.000107817
hsa-miR-200b-3p	1889.73	-0.657424	0.195435	-3.3639	0.00076849	0.00729312
hsa-miR-23b-5p	127.872	-0.64707	0.229042	-2.82511	0.00472644	0.0309135
hsa-miR-181a-3p	9526.21	-0.63408	0.121928	-5.20043	1.98824e-07	4.81154e-06
hsa-miR-1908-3p	118.641	-0.553454	0.212146	-2.60883	0.00908511	0.0494066
hsa-miR-3605-3p	387.089	-0.533805	0.200069	-2.6681	0.00762816	0.0434357
hsa-miR-3615	2328.55	-0.514257	0.164006	-3.1356	0.00171503	0.0138345
hsa-miR-584-5p	8745.1	-0.500715	0.165566	-3.02425	0.00249246	0.0180053
hsa-miR-3607-3p	739.363	-0.493509	0.167264	-2.95048	0.0031728	0.0222556
hsa-miR-345-5p	11841	-0.478335	0.144225	-3.31658	0.000911249	0.0083216
hsa-miR-28-3p	82387.1	-0.467038	0.122134	-3.82397	0.000131318	0.00158895
hsa-miR-7158-3p	676.457	-0.466273	0.137955	-3.37991	0.000725106	0.00701903
hsa-miR-222-3p	359638	-0.455824	0.157214	-2.89938	0.00373901	0.0254885
hsa-miR-106b-3p	5184.41	-0.443858	0.124199	-3.57378	0.00035187	0.00367034
hsa-miR-328-3p	1143.44	-0.438322	0.143565	-3.05312	0.00226472	0.0168634
hsa-miR-2116-3p	422.31	-0.435344	0.148852	-2.92468	0.00344807	0.023841
hsa-miR-181a-2-3p	47624.3	-0.423691	0.118667	-3.57041	0.000356417	0.00367034
hsa-miR-143-3p	486.427	-0.422146	0.160832	-2.62476	0.00867112	0.0482393
hsa-miR-1468-5p	764.78	-0.374818	0.138673	-2.70289	0.00687405	0.0410746
hsa-miR-149-5p	6232.55	-0.371868	0.138026	-2.6942	0.0070558	0.0416464
hsa-miR-30a-3p	53631.5	-0.353771	0.119344	-2.96431	0.00303367	0.0215926
hsa-miR-29c-5p	708.759	0.376281	0.135904	2.76872	0.00562768	0.0363173
hsa-miR-20a-5p	23497.2	0.379619	0.143835	2.63926	0.00830875	0.0467609
hsa-miR-24-2-5p	2596.33	0.404361	0.142452	2.83857	0.00453163	0.0300453
hsa-miR-26a-2-3p	775.838	0.408305	0.152737	2.67326	0.00751187	0.0432827
hsa-miR-455-5p	581.026	0.41854	0.153394	2.72853	0.00636173	0.0389757
hsa-miR-324-5p	661.728	0.433404	0.158185	2.73986	0.00614659	0.0386357
hsa-miR-30e-5p	181076	0.453754	0.158715	2.85893	0.00425073	0.0285744
hsa-miR-708-3p	5706.42	0.457695	0.147157	3.11024	0.00186933	0.0148321
hsa-miR-7-1-3p	302.633	0.469097	0.152721	3.0716	0.00212912	0.016357
hsa-let-7a-2-3p	194.77	0.469423	0.171635	2.73501	0.00623781	0.0387064
hsa-miR-301b-3p	5309.67	0.479935	0.146877	3.2676	0.00108464	0.00925976
hsa-miR-188-5p	150.277	0.485951	0.181195	2.68193	0.00731987	0.0426846
hsa-miR-148a-5p	636.254	0.526683	0.138137	3.81277	0.000137417	0.00162219
hsa-miR-17-3p	1189.4	0.531352	0.156397	3.39745	0.00068017	0.00685838
hsa-miR-23a-5p	512.404	0.534535	0.166794	3.20475	0.00135178	0.0112804
hsa-miR-21-3p	112574	0.553013	0.176183	3.13887	0.00169603	0.0138345
hsa-miR-18a-5p	2831.39	0.578957	0.141273	4.09813	4.16496e-05	0.000592894
hsa-miR-34a-3p	716.688	0.58611	0.151022	3.88097	0.000104041	0.00129118
hsa-miR-2467-5p	358.662	0.603212	0.165036	3.65504	0.000257145	0.0028286
hsa-miR-301a-3p	19861.3	0.609905	0.143787	4.24173	2.21799e-05	0.000357836
hsa-miR-330-5p	1721.8	0.618552	0.156676	3.94798	7.88144e-05	0.00103098
hsa-miR-33a-3p	112.16	0.621712	0.205253	3.029	0.00245364	0.0179933
hsa-miR-190a-5p	4740.87	0.667029	0.170049	3.92257	8.76101e-05	0.00111588
hsa-miR-181a-5p	106.163	0.678822	0.25949	2.61599	0.00889696	0.0489333
hsa-miR-3613-5p	431.134	0.710141	0.177422	4.00256	6.26614e-05	0.000866517
hsa-let-7g-3p	261.815	0.725438	0.173353	4.18476	2.85472e-05	0.00043781
hsa-miR-27a-5p	1646.18	0.730205	0.128512	5.682	1.33127e-08	5.36946e-07
hsa-miR-26a-1-3p	60.1661	0.762562	0.232718	3.27677	0.00105002	0.00924018
hsa-miR-141-3p	86.8211	0.769564	0.231205	3.32848	0.000873198	0.00812746
hsa-miR-29a-5p	1219.61	0.772404	0.136977	5.63895	1.71089e-08	6.36978e-07
hsa-miR-186-3p	30.4474	0.776327	0.284983	2.72411	0.00644747	0.0390072
hsa-miR-30d-3p	3724.68	0.77774	0.138346	5.62171	1.89079e-08	6.53673e-07
hsa-miR-135b-5p	204.97	0.78064	0.17319	4.50742	6.56217e-06	0.000113432
hsa-miR-19a-3p	4107.36	0.795304	0.167355	4.75218	2.0123e-06	4.05814e-05
hsa-miR-7705	66.0453	0.798309	0.244425	3.26607	0.00109051	0.00925976
hsa-miR-30b-3p	424.089	0.812585	0.148916	5.45667	4.85136e-08	1.56537e-06
hsa-miR-590-3p	1092.3	0.816772	0.187709	4.35128	1.35348e-05	0.00022589
hsa-miR-545-5p	45.8283	0.863013	0.262662	3.28563	0.00101753	0.00912007
hsa-miR-92a-1-5p	203.669	0.894072	0.168164	5.31668	1.05675e-07	2.8415e-06
hsa-miR-193a-3p	5256.5	0.896104	0.150109	5.9697	2.37688e-09	1.04583e-07
hsa-miR-374a-3p	5462.8	0.911022	0.191497	4.75737	1.96131e-06	4.05814e-05
hsa-miR-16-1-3p	47.8433	0.95335	0.251899	3.78465	0.000153923	0.00177378
hsa-miR-592	20.337	0.954305	0.311403	3.06454	0.00218006	0.0164867
hsa-miR-590-5p	68.912	0.957312	0.228934	4.1816	2.89461e-05	0.00043781
hsa-miR-193b-5p	111.07	0.972347	0.196752	4.94199	7.73286e-07	1.78224e-05
hsa-miR-29b-1-5p	630.331	0.998628	0.149406	6.68401	2.32487e-11	1.40655e-09
hsa-miR-7-5p	29.9476	1.00436	0.296334	3.3893	0.000700723	0.00692143
hsa-miR-101-5p	262.007	1.02991	0.166638	6.18055	6.38795e-10	3.09177e-08
hsa-miR-33b-5p	126.077	1.03812	0.226085	4.59172	4.39601e-06	8.18335e-05
hsa-miR-190a-3p	81.5664	1.06103	0.227979	4.65407	3.25452e-06	6.30076e-05
hsa-miR-19a-5p	29.0324	1.09576	0.306359	3.57674	0.000347908	0.00367034
hsa-miR-1305	135.68	1.10211	0.210017	5.24773	1.53981e-07	3.92247e-06
hsa-miR-130a-5p	78.7091	1.18749	0.246348	4.82035	1.43305e-06	3.15271e-05
hsa-miR-32-5p	300.065	1.20693	0.225046	5.36303	8.18368e-08	2.39489e-06
hsa-miR-365a-5p	69.3396	1.24188	0.231778	5.35806	8.41181e-08	2.39489e-06
hsa-miR-100-3p	4955.04	1.27292	0.155277	8.19775	2.44936e-16	1.18549e-13
hsa-miR-33b-3p	132.545	1.32962	0.194793	6.82582	8.74241e-12	7.05221e-10
hsa-miR-4521	495.055	1.3702	0.171987	7.96685	1.62765e-15	2.62594e-13
hsa-miR-33a-5p	236.753	1.4066	0.339786	4.13966	3.47815e-05	0.000510128
hsa-miR-29b-3p	88.1566	1.47055	0.235388	6.24737	4.17425e-10	2.24482e-08
hsa-miR-1307-5p	10700.5	1.50332	0.213802	7.03137	2.04518e-12	1.97973e-10

## Sheet: padj<0.001
miRNA	baseMean	log2FoldChange	lfcSE	stat	pvalue	padj
hsa-miR-3074-3p	260.792	-1.51884	0.196326	-7.73635	1.02315e-14	1.23801e-12
hsa-miR-27b-5p	7006.58	-1.05785	0.13239	-7.99041	1.34486e-15	2.62594e-13
hsa-miR-204-5p	5699.27	-0.918996	0.135293	-6.79263	1.10105e-11	7.613e-10
hsa-miR-1304-3p	1605.04	-0.665611	0.147068	-4.52588	6.01456e-06	0.000107817
hsa-miR-181a-3p	9526.21	-0.63408	0.121928	-5.20043	1.98824e-07	4.81154e-06
hsa-miR-18a-5p	2831.39	0.578957	0.141273	4.09813	4.16496e-05	0.000592894
hsa-miR-301a-3p	19861.3	0.609905	0.143787	4.24173	2.21799e-05	0.000357836
hsa-miR-3613-5p	431.134	0.710141	0.177422	4.00256	6.26614e-05	0.000866517
hsa-let-7g-3p	261.815	0.725438	0.173353	4.18476	2.85472e-05	0.00043781
hsa-miR-27a-5p	1646.18	0.730205	0.128512	5.682	1.33127e-08	5.36946e-07
hsa-miR-29a-5p	1219.61	0.772404	0.136977	5.63895	1.71089e-08	6.36978e-07
hsa-miR-30d-3p	3724.68	0.77774	0.138346	5.62171	1.89079e-08	6.53673e-07
hsa-miR-135b-5p	204.97	0.78064	0.17319	4.50742	6.56217e-06	0.000113432
hsa-miR-19a-3p	4107.36	0.795304	0.167355	4.75218	2.0123e-06	4.05814e-05
hsa-miR-30b-3p	424.089	0.812585	0.148916	5.45667	4.85136e-08	1.56537e-06
hsa-miR-590-3p	1092.3	0.816772	0.187709	4.35128	1.35348e-05	0.00022589
hsa-miR-92a-1-5p	203.669	0.894072	0.168164	5.31668	1.05675e-07	2.8415e-06
hsa-miR-193a-3p	5256.5	0.896104	0.150109	5.9697	2.37688e-09	1.04583e-07
hsa-miR-374a-3p	5462.8	0.911022	0.191497	4.75737	1.96131e-06	4.05814e-05
hsa-miR-590-5p	68.912	0.957312	0.228934	4.1816	2.89461e-05	0.00043781
hsa-miR-193b-5p	111.07	0.972347	0.196752	4.94199	7.73286e-07	1.78224e-05
hsa-miR-29b-1-5p	630.331	0.998628	0.149406	6.68401	2.32487e-11	1.40655e-09
hsa-miR-101-5p	262.007	1.02991	0.166638	6.18055	6.38795e-10	3.09177e-08
hsa-miR-33b-5p	126.077	1.03812	0.226085	4.59172	4.39601e-06	8.18335e-05
hsa-miR-190a-3p	81.5664	1.06103	0.227979	4.65407	3.25452e-06	6.30076e-05
hsa-miR-1305	135.68	1.10211	0.210017	5.24773	1.53981e-07	3.92247e-06
hsa-miR-130a-5p	78.7091	1.18749	0.246348	4.82035	1.43305e-06	3.15271e-05
hsa-miR-32-5p	300.065	1.20693	0.225046	5.36303	8.18368e-08	2.39489e-06
hsa-miR-365a-5p	69.3396	1.24188	0.231778	5.35806	8.41181e-08	2.39489e-06
hsa-miR-100-3p	4955.04	1.27292	0.155277	8.19775	2.44936e-16	1.18549e-13
hsa-miR-33b-3p	132.545	1.32962	0.194793	6.82582	8.74241e-12	7.05221e-10
hsa-miR-4521	495.055	1.3702	0.171987	7.96685	1.62765e-15	2.62594e-13
hsa-miR-33a-5p	236.753	1.4066	0.339786	4.13966	3.47815e-05	0.000510128
hsa-miR-29b-3p	88.1566	1.47055	0.235388	6.24737	4.17425e-10	2.24482e-08
hsa-miR-1307-5p	10700.5	1.50332	0.213802	7.03137	2.04518e-12	1.97973e-10

## Sheet: L2FC>1
miRNA	baseMean	log2FoldChange	lfcSE	stat	pvalue	padj
hsa-miR-3074-3p	260.792	-1.51884	0.196326	-7.73635	1.02315e-14	1.23801e-12
hsa-miR-27b-5p	7006.58	-1.05785	0.13239	-7.99041	1.34486e-15	2.62594e-13
hsa-miR-101-5p	262.007	1.02991	0.166638	6.18055	6.38795e-10	3.09177e-08
hsa-miR-33b-5p	126.077	1.03812	0.226085	4.59172	4.39601e-06	8.18335e-05
hsa-miR-190a-3p	81.5664	1.06103	0.227979	4.65407	3.25452e-06	6.30076e-05
hsa-miR-1305	135.68	1.10211	0.210017	5.24773	1.53981e-07	3.92247e-06
hsa-miR-130a-5p	78.7091	1.18749	0.246348	4.82035	1.43305e-06	3.15271e-05
hsa-miR-32-5p	300.065	1.20693	0.225046	5.36303	8.18368e-08	2.39489e-06
hsa-miR-365a-5p	69.3396	1.24188	0.231778	5.35806	8.41181e-08	2.39489e-06
hsa-miR-100-3p	4955.04	1.27292	0.155277	8.19775	2.44936e-16	1.18549e-13
hsa-miR-33b-3p	132.545	1.32962	0.194793	6.82582	8.74241e-12	7.05221e-10
hsa-miR-4521	495.055	1.3702	0.171987	7.96685	1.62765e-15	2.62594e-13
hsa-miR-33a-5p	236.753	1.4066	0.339786	4.13966	3.47815e-05	0.000510128
hsa-miR-29b-3p	88.1566	1.47055	0.235388	6.24737	4.17425e-10	2.24482e-08
hsa-miR-1307-5p	10700.5	1.50332	0.213802	7.03137	2.04518e-12	1.97973e-10
