# Supplementary material for: Expression of microRNA in human retinal pigment epithelial cells following infection with Zaire ebolavirus
Source: BMC Res Notes. 2019 Oct 1;12:639. doi: 10.1186/s13104-019-4671-8 (PMC6771106; doi:10.1186/s13104-019-4671-8)
Supplement: Supplementary file 4 — Additional file 4. List of EBOV miRNAs expressed in human RPE cells at 24 h following infection with EBOV or mock-infection. [file 13104_2019_4671_MOESM4_ESM.xlsx]

## Sheet: Sheet1
miRNA	Sequence	1-24C	1-24E	2-24C	2-24E	3-24C	3-24E
EBOV-miR-1-3p	GCCACCATAGGACTTTTTCAAT	0	0	0	0	0	0
EBOV-miR-1-5p	AAAAAGTCCATAATGCTGGGGA	0	0	0	0	0	0
EBOV-miR-2-3p	TTATCCTTCTTGAATCCTGAGA	0	2	0	1	0	0
EBOV-miR-T1-3p	TTCTTGGAAAGTGGCGCAGTCA	0	2	0	1	0	13
EBOV-miR-T1-5p	GGACAGTTTCCTTCTCATGCTT	0	1	0	1	0	2
EBOV-miR-T2-3p	TGTTTTTTCATTAACCTTCATC	0	0	0	0	0	0
EBOV-miR-T3-3p	TGTCCGTTCAACAGGGGATTGT	0	0	0	3	0	3
EBOV-miR-T3-5p/T4-5p	ATCTTGACAGCAGGTCTGTCCG	0	3	0	3	0	2
EBOV-miR-T4-3p	CTGTCCGTTCAACAGGGGGTTG	0	0	0	3	0	3
EBOV-miR-VP-3p	TGCTTCATTAGCACTTTGGGGC	0	0	0	0	0	1
EBOV-miR-1-3p	AGATTAGGCCCCAAGAGGCATT	0	0	0	0	0	0
EBOV-miR-1-5p	ATTAATGCGGAGGTCTGATAAG	0	241	0	573	1	581
