# Supplementary material for: Expression of microRNA in human retinal pigment epithelial cells following infection with Zaire ebolavirus
Source: BMC Res Notes. 2019 Oct 1;12:639. doi: 10.1186/s13104-019-4671-8 (PMC6771106; doi:10.1186/s13104-019-4671-8)
Supplement: Supplementary file 5 — Additional file 5. List of predicted miRNA targets from Diana microT, miRDB and TargetScan databases. [file 13104_2019_4671_MOESM5_ESM.xlsx]

## Sheet: Diana microT
miRNA	Gene	miTG score
hsa-miR-100-3p	KIAA1244	0.952187
hsa-miR-100-3p	SLC1A2	0.956298
hsa-miR-100-3p	UBE2N	0.961017
hsa-miR-100-3p	KPNA4	0.994285
hsa-miR-100-3p	VKORC1L1	0.979935
hsa-miR-100-3p	ESRRG	0.9541
hsa-miR-100-3p	CNST	0.965049
hsa-miR-100-3p	PROX1	0.994578
hsa-miR-100-3p	UBE2NL	0.979979
hsa-miR-100-3p	SPIN1	0.966011
hsa-miR-100-3p	NFIB	0.950281
hsa-miR-100-3p	ZNF207	0.985503
hsa-miR-100-3p	SH3KBP1	0.985936
hsa-miR-100-3p	EXD2	0.974517
hsa-miR-100-3p	TRABD2A	0.992442
hsa-miR-100-3p	KYNU	0.953912
hsa-miR-100-3p	RBM14-RBM4	0.956167
hsa-miR-100-3p	LINC00999	0.970783
hsa-miR-100-3p	NSUN5	0.961238
hsa-miR-100-3p	AKIRIN1	0.950713
hsa-miR-100-3p	POM121C	0.975059
hsa-miR-100-3p	STIM2	0.961883
hsa-miR-100-3p	ERVFRD-1	0.951343
hsa-miR-100-3p	DZIP3	0.982197
hsa-miR-100-3p	TOB1	0.954211
hsa-miR-100-3p	FAM92A1	0.980019
hsa-miR-100-3p	RTN4IP1	0.965076
hsa-miR-100-3p	SAV1	0.970647
hsa-miR-100-3p	VWA9	0.988089
hsa-miR-101-5p	CHMP4B	0.98025
hsa-miR-101-5p	YY1	0.973289
hsa-miR-101-5p	SLC26A7	0.970472
hsa-miR-101-5p	SPOPL	0.962215
hsa-miR-101-5p	DMP1	0.975014
hsa-miR-101-5p	CBFB	0.960335
hsa-miR-101-5p	RAB6A	0.988349
hsa-miR-101-5p	ZNF738	0.977823
hsa-miR-101-5p	SLITRK5	0.966205
hsa-miR-101-5p	PCLO	0.972928
hsa-miR-101-5p	PIP4K2C	0.951655
hsa-miR-101-5p	REPS2	0.974987
hsa-miR-101-5p	HOMEZ	0.975597
hsa-miR-101-5p	QKI	0.961099
hsa-miR-101-5p	TEAD1	0.990347
hsa-miR-101-5p	SUCO	0.966401
hsa-miR-101-5p	SMNDC1	0.951188
hsa-miR-101-5p	RP11-65D24.2	0.989947
hsa-miR-101-5p	SGCB	0.989959
hsa-miR-101-5p	C8orf31	0.985343
hsa-miR-101-5p	RAB6C	0.968053
hsa-miR-101-5p	NFAT5	0.993353
hsa-miR-101-5p	KIF5A	0.951224
hsa-miR-101-5p	FRYL	0.974156
hsa-miR-101-5p	PAQR3	0.963409
hsa-miR-101-5p	UBR5	0.958399
hsa-miR-101-5p	CLEC12B	0.98444
hsa-miR-101-5p	CCDC38	0.968472
hsa-miR-101-5p	ADCYAP1	0.987345
hsa-miR-1305	FAM135A	0.968421
hsa-miR-1305	G2E3	0.952003
hsa-miR-1305	GNPNAT1	0.977795
hsa-miR-1305	SALL4	0.980874
hsa-miR-1305	MACROD2	0.991451
hsa-miR-1305	TXNL1	0.998902
hsa-miR-1305	FA2H	0.960219
hsa-miR-1305	BLOC1S6	0.981626
hsa-miR-1305	KCTD9	0.982937
hsa-miR-1305	WNT16	0.987977
hsa-miR-1305	NAMPT	0.956537
hsa-miR-1305	MPP6	0.966442
hsa-miR-1305	RBM28	0.95591
hsa-miR-1305	CCSER2	0.958462
hsa-miR-1305	CLNK	0.970172
hsa-miR-1305	GHR	0.953276
hsa-miR-1305	LNPEP	0.995428
hsa-miR-1305	TTL	0.999152
hsa-miR-1305	GGCX	0.99168
hsa-miR-1305	TCEANC2	0.956098
hsa-miR-1305	C1orf21	0.994289
hsa-miR-1305	FBXO30	0.990751
hsa-miR-1305	RPN2	0.964845
hsa-miR-1305	ELL2	0.979818
hsa-miR-1305	PANK3	0.995269
hsa-miR-1305	ACVR2A	0.99811
hsa-miR-1305	DCAF10	0.964825
hsa-miR-1305	RIF1	0.956201
hsa-miR-1305	KCNJ2	0.963222
hsa-miR-1305	GPR83	0.972959
hsa-miR-1305	EREG	0.989183
hsa-miR-1305	PTGER2	0.99306
hsa-miR-1305	FGL2	0.964341
hsa-miR-1305	DAZL	0.989403
hsa-miR-1305	SALL1	0.974746
hsa-miR-1305	KIAA1244	0.974325
hsa-miR-1305	ZSWIM6	0.996629
hsa-miR-1305	TAF4	0.974411
hsa-miR-1305	ZNF331	0.976809
hsa-miR-1305	NDFIP1	0.982353
hsa-miR-1305	EFR3A	0.956996
hsa-miR-1305	RNF128	0.99528
hsa-miR-1305	EIF2S1	0.975876
hsa-miR-1305	CHL1	0.993037
hsa-miR-1305	KATNBL1	0.955131
hsa-miR-1305	SPDYE1	0.979896
hsa-miR-1305	TMOD1	0.980697
hsa-miR-1305	TUBB2B	0.986795
hsa-miR-1305	SLCO5A1	0.98469
hsa-miR-1305	CTDSPL2	0.97056
hsa-miR-1305	FNBP1L	0.967165
hsa-miR-1305	ARL3	0.950623
hsa-miR-1305	CASQ2	0.957693
hsa-miR-1305	DGKH	0.980232
hsa-miR-1305	GPATCH2L	0.973882
hsa-miR-1305	MIB1	0.977004
hsa-miR-1305	IPO5	0.97778
hsa-miR-1305	TAOK1	0.956473
hsa-miR-1305	NAA25	0.982409
hsa-miR-1305	PIK3C3	0.984553
hsa-miR-1305	TRAM1	0.962689
hsa-miR-1305	PNO1	0.994819
hsa-miR-1305	CNTN3	0.974388
hsa-miR-1305	RND3	0.961895
hsa-miR-1305	STRN	0.967829
hsa-miR-1305	USP13	0.955461
hsa-miR-1305	GABRA4	0.995682
hsa-miR-1305	PCDH10	0.989222
hsa-miR-1305	NNT	0.956893
hsa-miR-1305	CNOT6L	0.964381
hsa-miR-1305	UBA5	0.963518
hsa-miR-1305	CDH6	0.98871
hsa-miR-1305	DNAH5	0.979673
hsa-miR-1305	ENPEP	0.977475
hsa-miR-1305	LEF1	0.960959
hsa-miR-1305	IPCEF1	0.988748
hsa-miR-1305	TFEC	0.961867
hsa-miR-1305	SLC26A4	0.961992
hsa-miR-1305	CDK6	0.994632
hsa-miR-1305	GID8	0.983757
hsa-miR-1305	FGF7	0.989438
hsa-miR-1305	ARRDC4	0.9768
hsa-miR-1305	GALNT1	0.968701
hsa-miR-1305	POU2F1	0.958388
hsa-miR-1305	LBR	0.995829
hsa-miR-1305	PHIP	0.979602
hsa-miR-1305	CLVS2	0.960675
hsa-miR-1305	EGFR	0.969531
hsa-miR-1305	CCT6A	0.951518
hsa-miR-1305	SLC7A11	0.95999
hsa-miR-1305	BTBD11	0.983763
hsa-miR-1305	EPHA4	0.969042
hsa-miR-1305	CAMK4	0.960742
hsa-miR-1305	NIPBL	0.985077
hsa-miR-1305	ITGA1	0.966425
hsa-miR-1305	ADAMTS18	0.951117
hsa-miR-1305	RAB3C	0.998671
hsa-miR-1305	PLOD2	0.986275
hsa-miR-1305	UBP1	0.971384
hsa-miR-1305	PPP1R3A	0.965078
hsa-miR-1305	CXADR	0.957485
hsa-miR-1305	ADAMTS5	0.996072
hsa-miR-1305	RASA2	0.987541
hsa-miR-1305	BAG4	0.953484
hsa-miR-1305	PRKAG2	0.962034
hsa-miR-1305	HMGCR	0.976864
hsa-miR-1305	ERC2	0.980095
hsa-miR-1305	FAM81A	0.950487
hsa-miR-1305	KPNB1	0.997035
hsa-miR-1305	DCUN1D1	0.99296
hsa-miR-1305	ARL5A	0.970805
hsa-miR-1305	NEK10	0.966599
hsa-miR-1305	ABI2	0.972664
hsa-miR-1305	OSBPL11	0.956366
hsa-miR-1305	HSPA4L	0.983534
hsa-miR-1305	NDST3	0.971526
hsa-miR-1305	CEP44	0.994096
hsa-miR-1305	NAA15	0.995675
hsa-miR-1305	EDIL3	0.991279
hsa-miR-1305	ENPP6	0.95521
hsa-miR-1305	TRA2A	0.950881
hsa-miR-1305	RAD21	0.960076
hsa-miR-1305	HEATR2	0.960829
hsa-miR-1305	SPRED1	0.985082
hsa-miR-1305	HIF1AN	0.952693
hsa-miR-1305	TMEM132B	0.978794
hsa-miR-1305	WEE1	0.994217
hsa-miR-1305	HNRNPUL2	0.997047
hsa-miR-1305	PYGO1	0.983426
hsa-miR-1305	HCN1	0.983379
hsa-miR-1305	ESCO2	0.988644
hsa-miR-1305	CXCL11	0.951487
hsa-miR-1305	PAIP1	0.992901
hsa-miR-1305	FEM1B	0.97713
hsa-miR-1305	PDCD6IP	0.985899
hsa-miR-1305	TBC1D3C	0.992421
hsa-miR-1305	THAP2	0.969929
hsa-miR-1305	MSRB3	0.991464
hsa-miR-1305	RSF1	0.95002
hsa-miR-1305	TOPAZ1	0.995225
hsa-miR-1305	CLOCK	0.953853
hsa-miR-1305	DTD2	0.99264
hsa-miR-1305	ZMAT3	0.980192
hsa-miR-1305	THAP6	0.985567
hsa-miR-1305	KRAS	0.962941
hsa-miR-1305	DST	0.964057
hsa-miR-1305	PRM1	0.990914
hsa-miR-1305	PABPC5	0.964627
hsa-miR-1305	ZBTB11	0.978765
hsa-miR-1305	PLEKHF2	0.987672
hsa-miR-1305	PDS5B	0.953275
hsa-miR-1305	LARP4B	0.996408
hsa-miR-1305	GOLGA6L1	0.999939
hsa-miR-1305	KIAA2018	0.970647
hsa-miR-1305	MAB21L2	0.977205
hsa-miR-1305	ATG4C	0.985483
hsa-miR-1305	C13orf45	0.996914
hsa-miR-1305	FOXP1	0.998448
hsa-miR-1305	RBPMS	0.988374
hsa-miR-1305	KBTBD11	0.987773
hsa-miR-1305	SSBP2	0.989496
hsa-miR-1305	CRTAP	0.996606
hsa-miR-1305	SOX11	0.999868
hsa-miR-1305	PANK1	0.989568
hsa-miR-1305	ZNRF2	0.985175
hsa-miR-1305	SLC17A8	0.990287
hsa-miR-1305	SENP5	0.961123
hsa-miR-1305	KDELC2	0.992153
hsa-miR-1305	ZKSCAN1	0.9547
hsa-miR-1305	ASCC3	0.987415
hsa-miR-1305	PGR	0.952277
hsa-miR-1305	CLVS1	0.951751
hsa-miR-1305	SLC36A4	0.997084
hsa-miR-1305	XKR4	0.995835
hsa-miR-1305	FANCF	0.987775
hsa-miR-1305	KLHL15	0.993806
hsa-miR-1305	PAWR	0.969169
hsa-miR-1305	ZNF470	0.978696
hsa-miR-1305	PRMT3	0.990167
hsa-miR-1305	FIGN	0.975271
hsa-miR-1305	PCLO	0.980617
hsa-miR-1305	ZNF555	0.961165
hsa-miR-1305	KPNA4	0.959856
hsa-miR-1305	CCDC18	0.962499
hsa-miR-1305	INTU	0.975542
hsa-miR-1305	BCL11A	0.975016
hsa-miR-1305	SCAI	0.974155
hsa-miR-1305	DHX15	0.998101
hsa-miR-1305	FNDC3B	0.986919
hsa-miR-1305	AGTPBP1	0.999777
hsa-miR-1305	CEP63	0.991989
hsa-miR-1305	SMEK1	0.959067
hsa-miR-1305	NIPA1	0.971061
hsa-miR-1305	TMEM167B	0.998568
hsa-miR-1305	RPGR	0.955791
hsa-miR-1305	NCR3LG1	0.962275
hsa-miR-1305	ZNF721	0.963258
hsa-miR-1305	DYRK1A	0.992968
hsa-miR-1305	SERINC1	0.963984
hsa-miR-1305	PMS1	0.986912
hsa-miR-1305	PRLR	0.981072
hsa-miR-1305	TMEM215	0.975969
hsa-miR-1305	ERBB4	0.991055
hsa-miR-1305	MAGEH1	0.994392
hsa-miR-1305	TRIM24	0.964561
hsa-miR-1305	DYRK2	0.969835
hsa-miR-1305	THAP1	0.990856
hsa-miR-1305	NPAS3	0.979352
hsa-miR-1305	RBMS1	0.995421
hsa-miR-1305	WDR3	0.990559
hsa-miR-1305	ARID4B	0.972724
hsa-miR-1305	FADS1	0.990777
hsa-miR-1305	ACVR2B	0.987589
hsa-miR-1305	USP15	0.976668
hsa-miR-1305	MAK	0.987351
hsa-miR-1305	STYX	0.950373
hsa-miR-1305	PDE5A	0.950061
hsa-miR-1305	OCLN	0.959754
hsa-miR-1305	AGK	0.956791
hsa-miR-1305	STRN3	0.982539
hsa-miR-1305	MAN1A2	0.984799
hsa-miR-1305	PPP4R2	0.97641
hsa-miR-1305	SIAH1	0.962544
hsa-miR-1305	CACNA2D1	0.977777
hsa-miR-1305	MUM1L1	0.986632
hsa-miR-1305	REPS2	0.97117
hsa-miR-1305	PAPD5	0.973519
hsa-miR-1305	NEGR1	0.966065
hsa-miR-1305	RHOBTB1	0.967382
hsa-miR-1305	ELK4	0.969321
hsa-miR-1305	GDA	0.981899
hsa-miR-1305	TRIM33	0.971931
hsa-miR-1305	FAM150A	0.966304
hsa-miR-1305	ZBTB18	0.972949
hsa-miR-1305	ATP2B1	0.967914
hsa-miR-1305	ODF2L	0.970968
hsa-miR-1305	TLK1	0.988551
hsa-miR-1305	PAPSS2	0.989936
hsa-miR-1305	LRRTM3	0.973116
hsa-miR-1305	NCKAP1	0.999173
hsa-miR-1305	MPHOSPH8	0.951396
hsa-miR-1305	PAX9	0.960872
hsa-miR-1305	CLIP1	0.994468
hsa-miR-1305	QKI	0.993509
hsa-miR-1305	TEAD1	0.950334
hsa-miR-1305	SFMBT2	0.976134
hsa-miR-1305	PCGF3	0.952644
hsa-miR-1305	EGLN1	0.952189
hsa-miR-1305	TTC13	0.971772
hsa-miR-1305	RAB4A	0.966489
hsa-miR-1305	ENAH	0.972339
hsa-miR-1305	FGFR1OP	0.969687
hsa-miR-1305	MARK1	0.975787
hsa-miR-1305	NSL1	0.968853
hsa-miR-1305	RGS17	0.952096
hsa-miR-1305	NEK7	0.957763
hsa-miR-1305	LHX9	0.99861
hsa-miR-1305	KCNT2	0.973174
hsa-miR-1305	SMG7	0.970856
hsa-miR-1305	CEP350	0.958832
hsa-miR-1305	RALGPS2	0.956336
hsa-miR-1305	CITED2	0.999187
hsa-miR-1305	ZBTB37	0.99558
hsa-miR-1305	SELE	0.961515
hsa-miR-1305	CTGF	0.998043
hsa-miR-1305	ETV3	0.990944
hsa-miR-1305	THEMIS	0.984248
hsa-miR-1305	NUS1	0.952285
hsa-miR-1305	AMD1	0.967511
hsa-miR-1305	C1orf56	0.957853
hsa-miR-1305	IGSF3	0.999838
hsa-miR-1305	HIPK1	0.985093
hsa-miR-1305	SORCS3	0.998737
hsa-miR-1305	CNNM2	0.98049
hsa-miR-1305	FAM102B	0.953296
hsa-miR-1305	COL11A1	0.95996
hsa-miR-1305	TMEM56	0.960143
hsa-miR-1305	GCLM	0.97754
hsa-miR-1305	KCNQ5	0.987012
hsa-miR-1305	ZNF326	0.998547
hsa-miR-1305	AFF2	0.963086
hsa-miR-1305	BRS3	0.953845
hsa-miR-1305	BAG2	0.96313
hsa-miR-1305	SLC44A5	0.997657
hsa-miR-1305	TENM1	0.99629
hsa-miR-1305	SH2D1A	0.967587
hsa-miR-1305	HOOK1	0.969102
hsa-miR-1305	DAB1	0.956387
hsa-miR-1305	PRKAA2	0.997947
hsa-miR-1305	TMEM255A	0.954711
hsa-miR-1305	RCAN2	0.953606
hsa-miR-1305	ENPP5	0.97766
hsa-miR-1305	TSHZ2	0.996237
hsa-miR-1305	ARFGEF2	0.966476
hsa-miR-1305	PTEN	0.989395
hsa-miR-1305	ZNF503	0.999429
hsa-miR-1305	RIMS3	0.963752
hsa-miR-1305	RRAGC	0.98796
hsa-miR-1305	NAP1L3	0.973273
hsa-miR-1305	AGO1	0.96892
hsa-miR-1305	ATRX	0.97125
hsa-miR-1305	RBBP4	0.970138
hsa-miR-1305	RTKN2	0.991288
hsa-miR-1305	EYA3	0.957527
hsa-miR-1305	PRKG1	0.998569
hsa-miR-1305	PDIK1L	0.976898
hsa-miR-1305	ZDBF2	0.973235
hsa-miR-1305	CSGALNACT2	0.957879
hsa-miR-1305	TMEM245	0.974434
hsa-miR-1305	AR	0.992735
hsa-miR-1305	SLC44A1	0.97562
hsa-miR-1305	COL15A1	0.979015
hsa-miR-1305	KIAA1462	0.971437
hsa-miR-1305	ARHGEF7	0.993828
hsa-miR-1305	GCNT1	0.989117
hsa-miR-1305	GPR180	0.967259
hsa-miR-1305	NEBL	0.975069
hsa-miR-1305	PLXDC2	0.964316
hsa-miR-1305	KLF12	0.989881
hsa-miR-1305	KLF5	0.975228
hsa-miR-1305	PLCXD3	0.980151
hsa-miR-1305	SUV39H2	0.985326
hsa-miR-1305	CRLS1	0.996543
hsa-miR-1305	ZFX	0.971974
hsa-miR-1305	LYRM7	0.995383
hsa-miR-1305	TMEM194A	0.960422
hsa-miR-1305	MAB21L1	0.972654
hsa-miR-1305	GTPBP10	0.962544
hsa-miR-1305	MLLT3	0.987149
hsa-miR-1305	BNC2	0.974244
hsa-miR-1305	PSIP1	0.953884
hsa-miR-1305	NFIB	0.954649
hsa-miR-1305	SGTB	0.976
hsa-miR-1305	SLC5A3	0.95494
hsa-miR-1305	RFX3	0.997002
hsa-miR-1305	SACS	0.962253
hsa-miR-1305	SEMA5A	0.976346
hsa-miR-1305	MRFAP1	0.971852
hsa-miR-1305	DOK6	0.99722
hsa-miR-1305	ZMYM2	0.980807
hsa-miR-1305	RNF212	0.95144
hsa-miR-1305	ZFY	0.983717
hsa-miR-1305	ESCO1	0.983165
hsa-miR-1305	PRTG	0.96059
hsa-miR-1305	FAXC	0.969178
hsa-miR-1305	NIN	0.986661
hsa-miR-1305	C17orf100	0.985121
hsa-miR-1305	CCDC50	0.966974
hsa-miR-1305	ABCA5	0.984044
hsa-miR-1305	GALNT3	0.971652
hsa-miR-1305	SLC33A1	0.993648
hsa-miR-1305	MGAT4A	0.95688
hsa-miR-1305	MDM1	0.991107
hsa-miR-1305	WDR17	0.955083
hsa-miR-1305	RSPRY1	0.98101
hsa-miR-1305	PAIP2	0.999366
hsa-miR-1305	CPSF7	0.978767
hsa-miR-1305	PPM1A	0.991804
hsa-miR-1305	VPS26A	0.956955
hsa-miR-1305	LBH	0.987636
hsa-miR-1305	PURB	0.95334
hsa-miR-1305	HTR5A-AS1	0.990544
hsa-miR-1305	ZNF287	0.962743
hsa-miR-1305	PKIA	0.957901
hsa-miR-1305	SLC12A1	0.979302
hsa-miR-1305	TMEM106B	0.996091
hsa-miR-1305	SH3KBP1	0.958168
hsa-miR-1305	U2SURP	0.985213
hsa-miR-1305	ZFHX3	0.997884
hsa-miR-1305	NSF	0.954244
hsa-miR-1305	SMAD4	0.992696
hsa-miR-1305	LARP4	0.983989
hsa-miR-1305	JMJD1C	0.999399
hsa-miR-1305	UBXN2B	0.960357
hsa-miR-1305	VAPA	0.966186
hsa-miR-1305	NRIP1	0.97245
hsa-miR-1305	NFIA	0.998348
hsa-miR-1305	ANTXR2	0.994877
hsa-miR-1305	HDAC9	0.9751
hsa-miR-1305	SLC8A1	0.986602
hsa-miR-1305	ELAVL1	0.980615
hsa-miR-1305	TRABD2A	0.999835
hsa-miR-1305	ALAD	0.999433
hsa-miR-1305	BZW1	0.953599
hsa-miR-1305	MAP3K2	0.9782
hsa-miR-1305	CWC22	0.963676
hsa-miR-1305	HS3ST5	0.987146
hsa-miR-1305	FARP2	0.986006
hsa-miR-1305	SRGAP2	0.974008
hsa-miR-1305	ZNF568	0.957917
hsa-miR-1305	LRRIQ3	0.998922
hsa-miR-1305	SMIM13	0.986909
hsa-miR-1305	FAM126B	0.969608
hsa-miR-1305	PAX6	0.952225
hsa-miR-1305	ZC3H15	0.982057
hsa-miR-1305	PGAP1	0.991998
hsa-miR-1305	CEP78	0.966547
hsa-miR-1305	STK3	0.9726
hsa-miR-1305	SOS1	0.970885
hsa-miR-1305	GOLGA6L6	0.985883
hsa-miR-1305	HERC4	0.951222
hsa-miR-1305	FGD4	0.974178
hsa-miR-1305	XPO1	0.983285
hsa-miR-1305	NKTR	0.9733
hsa-miR-1305	FCHO2	0.954236
hsa-miR-1305	ZBTB10	0.981778
hsa-miR-1305	LRRK2	0.961231
hsa-miR-1305	DBF4	0.999035
hsa-miR-1305	RSRC2	0.998827
hsa-miR-1305	REV3L	0.985088
hsa-miR-1305	CPSF6	0.987905
hsa-miR-1305	BTBD18	0.980948
hsa-miR-1305	RALGPS1	0.969968
hsa-miR-1305	PTPRJ	0.967263
hsa-miR-1305	FAM126A	0.961098
hsa-miR-1305	USP46	0.953004
hsa-miR-1305	DCAF8L1	0.997637
hsa-miR-1305	FMO2	0.968718
hsa-miR-1305	CCDC132	0.999761
hsa-miR-1305	C3orf58	0.952259
hsa-miR-1305	BCOR	0.953753
hsa-miR-1305	GMNC	0.96075
hsa-miR-1305	PIGK	0.955834
hsa-miR-1305	ZNF793	0.952491
hsa-miR-1305	SMG1	0.956564
hsa-miR-1305	CDK12	0.963427
hsa-miR-1305	STRBP	0.988815
hsa-miR-1305	TP53INP1	0.968678
hsa-miR-1305	SKIDA1	0.999192
hsa-miR-1305	RBM26	0.964599
hsa-miR-1305	KIAA1324L	0.950742
hsa-miR-1305	ATP11C	0.991513
hsa-miR-1305	C7orf63	0.985535
hsa-miR-1305	GULP1	0.965961
hsa-miR-1305	MIER3	0.959669
hsa-miR-1305	JADE1	0.997128
hsa-miR-1305	MOBP	0.969656
hsa-miR-1305	TRA2B	0.959003
hsa-miR-1305	DGKI	0.961389
hsa-miR-1305	MARVELD2	0.963479
hsa-miR-1305	TBC1D3B	0.957714
hsa-miR-1305	KLHL24	0.967715
hsa-miR-1305	GNGT1	0.959381
hsa-miR-1305	SP3	0.990175
hsa-miR-1305	IGF1	0.99788
hsa-miR-1305	NLGN1	0.968278
hsa-miR-1305	SKIL	0.97499
hsa-miR-1305	MDM2	0.953313
hsa-miR-1305	XPA	0.984166
hsa-miR-1305	PIK3CB	0.99295
hsa-miR-1305	KIAA0408	0.99785
hsa-miR-1305	SLC35A3	0.964166
hsa-miR-1305	NEK5	0.961119
hsa-miR-1305	ARID1A	0.972446
hsa-miR-1305	STIM2	0.97156
hsa-miR-1305	INTS6	0.978746
hsa-miR-1305	SMC4	0.967133
hsa-miR-1305	PRY2	0.951368
hsa-miR-1305	CDK5RAP2	0.960583
hsa-miR-1305	VAPB	0.979504
hsa-miR-1305	EPRS	0.954567
hsa-miR-1305	PRY	0.95314
hsa-miR-1305	SCP2	0.960152
hsa-miR-1305	FAM115A	0.991249
hsa-miR-1305	GCC2	0.99855
hsa-miR-1305	GOLGB1	0.988881
hsa-miR-1305	MAATS1	0.98545
hsa-miR-1305	NOVA1	0.991509
hsa-miR-1305	NBPF10	0.986826
hsa-miR-1305	CREBZF	0.98438
hsa-miR-1305	ONECUT2	0.987974
hsa-miR-1305	DENND4C	0.990947
hsa-miR-1305	COL25A1	0.995052
hsa-miR-1305	DZIP3	0.997485
hsa-miR-1305	SLC2A2	0.981097
hsa-miR-1305	DNAH10	0.995802
hsa-miR-1305	MPHOSPH10	0.980097
hsa-miR-1305	LYSMD3	0.971252
hsa-miR-1305	USP51	0.999308
hsa-miR-1305	DDX4	0.963546
hsa-miR-1305	AQPEP	0.976543
hsa-miR-1305	IBTK	0.984647
hsa-miR-1305	BANK1	0.98234
hsa-miR-1305	TNFAIP8	0.954501
hsa-miR-1305	TMEM33	0.962956
hsa-miR-1305	WDR36	0.970463
hsa-miR-1305	JAKMIP2	0.99917
hsa-miR-1305	TARS	0.958605
hsa-miR-1305	LARP7	0.994523
hsa-miR-1305	TMEM161B	0.962836
hsa-miR-1305	NMU	0.994361
hsa-miR-1305	HINT1	0.954627
hsa-miR-1305	N4BP2	0.982922
hsa-miR-1305	TENM3	0.953878
hsa-miR-1305	RP11-766F14.2	0.954022
hsa-miR-1305	CEP192	0.995782
hsa-miR-1305	BDP1	0.975155
hsa-miR-1305	UBE2W	0.984746
hsa-miR-1305	ENDOV	0.95817
hsa-miR-1305	MAT2B	0.974663
hsa-miR-1305	EBF2	0.959029
hsa-miR-1305	MTUS1	0.996091
hsa-miR-1305	CTC-554D6.1	0.993064
hsa-miR-1305	CCDC25	0.981587
hsa-miR-1305	KHDRBS3	0.957718
hsa-miR-1305	ZFHX4	0.99281
hsa-miR-1305	CLINT1	0.988462
hsa-miR-1305	UBE2V2	0.993121
hsa-miR-1305	LYRM2	0.964286
hsa-miR-1305	RUNX1T1	0.995888
hsa-miR-1305	ZBTB44	0.960069
hsa-miR-1305	GUCY1A2	0.996719
hsa-miR-1305	CASC5	0.983043
hsa-miR-1305	NPEPPS	0.952432
hsa-miR-1305	BDNF	0.992177
hsa-miR-1305	EIF3M	0.987612
hsa-miR-1305	BCLAF1	0.992078
hsa-miR-1305	CCDC73	0.976292
hsa-miR-1305	RP11-17M16.1	0.956036
hsa-miR-1305	RNPC3	0.981177
hsa-miR-1305	DLAT	0.976481
hsa-miR-1305	CD59	0.989552
hsa-miR-1305	RAB30	0.980762
hsa-miR-1305	ANKRD36C	0.963238
hsa-miR-1305	CALU	0.991315
hsa-miR-1305	SESN3	0.972086
hsa-miR-1305	PLD5	0.977042
hsa-miR-1305	RP11-500M8.7	0.970087
hsa-miR-1305	METTL3	0.989937
hsa-miR-1305	CACNB4	0.96353
hsa-miR-1305	CREBRF	0.973553
hsa-miR-1305	USP28	0.986529
hsa-miR-1305	TFRC	0.968555
hsa-miR-1305	ZNF662	0.991104
hsa-miR-1305	HMGA2	0.990504
hsa-miR-1305	GCFC2	0.988787
hsa-miR-1305	PREPL	0.984915
hsa-miR-1305	RASSF3	0.963173
hsa-miR-1305	TRIM59	0.973636
hsa-miR-1305	TET2	0.961697
hsa-miR-1305	DNM1L	0.954943
hsa-miR-1305	MON2	0.99202
hsa-miR-1305	KIAA1033	0.981667
hsa-miR-1305	TBC1D15	0.997175
hsa-miR-1305	CNTN1	0.992531
hsa-miR-1305	MRVI1	0.981039
hsa-miR-1305	SENP1	0.975482
hsa-miR-1305	SARNP	0.965753
hsa-miR-1305	PSMA6	0.992818
hsa-miR-1305	YAF2	0.968043
hsa-miR-1305	SRSF5	0.999322
hsa-miR-1305	TMPO	0.996835
hsa-miR-1305	TMX1	0.951346
hsa-miR-1305	KIAA0391	0.994493
hsa-miR-1305	SLTM	0.998393
hsa-miR-1305	KMT2C	0.967953
hsa-miR-1305	ZEB2	0.981583
hsa-miR-1305	NARG2	0.997385
hsa-miR-1305	ATP8B4	0.983896
hsa-miR-1305	ANXA2	0.988322
hsa-miR-1305	TRPM1	0.997052
hsa-miR-1305	MYO5C	0.973358
hsa-miR-1305	LRRC49	0.960492
hsa-miR-1305	RP6-24A23.6	0.984325
hsa-miR-1305	C15orf41	0.950858
hsa-miR-1305	GAN	0.995293
hsa-miR-1305	KANSL1	0.997013
hsa-miR-1305	C17orf85	0.976436
hsa-miR-1305	ZNF263	0.983847
hsa-miR-1305	BLMH	0.988562
hsa-miR-1305	C18orf63	0.986164
hsa-miR-1305	RTTN	0.983987
hsa-miR-1305	AC011897.1	0.974651
hsa-miR-1305	FBXO15	0.962523
hsa-miR-1305	SMCHD1	0.958803
hsa-miR-1305	FAM198B	0.952
hsa-miR-1305	GLYR1	0.978717
hsa-miR-1305	AL050303.1	0.998492
hsa-miR-1305	PIH1D1	0.967057
hsa-miR-1305	ZNF329	0.954494
hsa-miR-1305	AC024257.1	0.992229
hsa-miR-1305	KCNMA1	0.980188
hsa-miR-1305	CNKSR3	0.964997
hsa-miR-1305	SLC5A3	0.954487
hsa-miR-1305	PTBP2	0.951575
hsa-miR-1305	GPRIN3	0.996868
hsa-miR-1305	GRIN2B	0.992758
hsa-miR-1305	RPAP2	0.958005
hsa-miR-1307-5p	SRSF5	0.999995
hsa-miR-130a-5p	RCN1	0.969663
hsa-miR-130a-5p	KIAA1467	0.999998
hsa-miR-130a-5p	SIX4	0.974543
hsa-miR-130a-5p	MACROD2	0.97516
hsa-miR-130a-5p	NDFIP2	0.99583
hsa-miR-130a-5p	CBLN1	0.991895
hsa-miR-130a-5p	AQP9	0.982138
hsa-miR-130a-5p	WASL	0.950976
hsa-miR-130a-5p	PPIF	0.986183
hsa-miR-130a-5p	NUFIP2	0.982989
hsa-miR-130a-5p	MYH1	0.999613
hsa-miR-130a-5p	CSRNP2	0.999529
hsa-miR-130a-5p	ASF1A	0.988872
hsa-miR-130a-5p	MDFI	0.962315
hsa-miR-130a-5p	IL12B	0.986396
hsa-miR-130a-5p	TNFAIP3	0.982205
hsa-miR-130a-5p	MRC1	0.999982
hsa-miR-130a-5p	MTERFD2	0.984908
hsa-miR-130a-5p	ZC3H13	0.996892
hsa-miR-130a-5p	TNFAIP6	0.984494
hsa-miR-130a-5p	ACVR1C	0.952161
hsa-miR-130a-5p	ZNF468	0.97852
hsa-miR-130a-5p	IRF1	0.99426
hsa-miR-130a-5p	SIX1	0.959909
hsa-miR-130a-5p	HOXD10	0.965334
hsa-miR-130a-5p	TMOD2	0.998013
hsa-miR-130a-5p	DHRS11	0.980764
hsa-miR-130a-5p	SESN2	0.975814
hsa-miR-130a-5p	LRRC9	0.997168
hsa-miR-130a-5p	SYT4	0.985789
hsa-miR-130a-5p	MYH4	0.994638
hsa-miR-130a-5p	DCLK1	0.98585
hsa-miR-130a-5p	ARL8B	0.964095
hsa-miR-130a-5p	MDFIC	0.998973
hsa-miR-130a-5p	CAB39	0.997071
hsa-miR-130a-5p	PLXNC1	0.978731
hsa-miR-130a-5p	TMOD1	0.990886
hsa-miR-130a-5p	STX17	0.963203
hsa-miR-130a-5p	PRKRIR	0.979034
hsa-miR-130a-5p	ARHGAP20	0.999777
hsa-miR-130a-5p	PAK6	0.979068
hsa-miR-130a-5p	FNBP1L	0.987576
hsa-miR-130a-5p	PPP1R12A	0.99068
hsa-miR-130a-5p	LMNB1	0.984352
hsa-miR-130a-5p	NUAK1	0.98502
hsa-miR-130a-5p	KLF3	0.999945
hsa-miR-130a-5p	IPO5	0.982749
hsa-miR-130a-5p	SEH1L	0.954648
hsa-miR-130a-5p	RPGRIP1L	0.95314
hsa-miR-130a-5p	CRISPLD1	0.994079
hsa-miR-130a-5p	RCOR1	0.970983
hsa-miR-130a-5p	SLC1A1	0.997167
hsa-miR-130a-5p	N4BP1	0.988614
hsa-miR-130a-5p	ATRN	0.990184
hsa-miR-130a-5p	CNN2	0.991568
hsa-miR-130a-5p	UBE2R2	0.980316
hsa-miR-130a-5p	LHX4	0.989446
hsa-miR-130a-5p	CCNT2	0.985633
hsa-miR-130a-5p	GSK3B	0.962576
hsa-miR-130a-5p	CUL3	0.992654
hsa-miR-130a-5p	C3orf52	0.997324
hsa-miR-130a-5p	PPARGC1A	0.997881
hsa-miR-130a-5p	CNOT6L	0.999387
hsa-miR-130a-5p	RAI14	0.991874
hsa-miR-130a-5p	SLC25A13	0.955597
hsa-miR-130a-5p	DOCK3	0.985931
hsa-miR-130a-5p	ETNK1	0.999765
hsa-miR-130a-5p	SBNO1	0.970647
hsa-miR-130a-5p	ZIC5	0.984888
hsa-miR-130a-5p	BNIP2	0.967847
hsa-miR-130a-5p	CBFA2T3	0.997837
hsa-miR-130a-5p	SSH2	0.974501
hsa-miR-130a-5p	ABCA8	0.956917
hsa-miR-130a-5p	ASXL3	0.99028
hsa-miR-130a-5p	PIP4K2B	0.977887
hsa-miR-130a-5p	SMEK2	0.983044
hsa-miR-130a-5p	CHST7	0.979443
hsa-miR-130a-5p	MFHAS1	0.999522
hsa-miR-130a-5p	CCDC82	0.984067
hsa-miR-130a-5p	ZC3H12C	0.980092
hsa-miR-130a-5p	CTAGE5	0.967669
hsa-miR-130a-5p	ADRA2A	0.984225
hsa-miR-130a-5p	DIP2C	0.994142
hsa-miR-130a-5p	NRXN3	0.963189
hsa-miR-130a-5p	POU4F2	0.99673
hsa-miR-130a-5p	ZNF117	0.999555
hsa-miR-130a-5p	ZIC1	0.99168
hsa-miR-130a-5p	TMEM87B	0.979208
hsa-miR-130a-5p	NRGN	0.998584
hsa-miR-130a-5p	ZNF286B	0.982428
hsa-miR-130a-5p	CA2	0.991637
hsa-miR-130a-5p	C1orf158	0.95928
hsa-miR-130a-5p	NCOA1	0.994653
hsa-miR-130a-5p	C8orf58	0.998938
hsa-miR-130a-5p	PKNOX1	0.993955
hsa-miR-130a-5p	STAT5B	0.976802
hsa-miR-130a-5p	GABRG1	0.997646
hsa-miR-130a-5p	STT3B	0.971598
hsa-miR-130a-5p	PGRMC2	0.973577
hsa-miR-130a-5p	HMGB2	0.997364
hsa-miR-130a-5p	NAA15	0.995274
hsa-miR-130a-5p	SLC35G3	0.999744
hsa-miR-130a-5p	ADCY1	0.989814
hsa-miR-130a-5p	HDX	0.997839
hsa-miR-130a-5p	SCG5	0.952384
hsa-miR-130a-5p	NUDT21	0.957305
hsa-miR-130a-5p	GPRC5B	0.998823
hsa-miR-130a-5p	ZNF91	0.963027
hsa-miR-130a-5p	ZNF267	0.996297
hsa-miR-130a-5p	TNRC6C	0.995544
hsa-miR-130a-5p	TRANK1	0.961434
hsa-miR-130a-5p	FUT9	0.998489
hsa-miR-130a-5p	ENC1	0.991019
hsa-miR-130a-5p	PTGER4	0.999653
hsa-miR-130a-5p	KCNK3	0.989885
hsa-miR-130a-5p	CAMTA1	0.997732
hsa-miR-130a-5p	HAS2	0.977787
hsa-miR-130a-5p	C15orf40	0.951881
hsa-miR-130a-5p	PPP4R4	0.997889
hsa-miR-130a-5p	TACR3	0.997205
hsa-miR-130a-5p	MAT2A	0.950563
hsa-miR-130a-5p	PCMTD2	0.984103
hsa-miR-130a-5p	ZNF654	0.990526
hsa-miR-130a-5p	CGGBP1	0.975123
hsa-miR-130a-5p	UTP23	0.962122
hsa-miR-130a-5p	B3GNT1	0.995642
hsa-miR-130a-5p	OXSR1	0.978121
hsa-miR-130a-5p	TRIB1	0.992854
hsa-miR-130a-5p	LPP	0.983461
hsa-miR-130a-5p	AGGF1	0.97613
hsa-miR-130a-5p	OSBPL3	0.971205
hsa-miR-130a-5p	LYPLA1	0.997603
hsa-miR-130a-5p	ZNF559	0.996993
hsa-miR-130a-5p	MAB21L2	0.997894
hsa-miR-130a-5p	LASP1	0.952312
hsa-miR-130a-5p	MICU3	0.997841
hsa-miR-130a-5p	C3orf38	0.963011
hsa-miR-130a-5p	ZBTB34	0.999956
hsa-miR-130a-5p	UBE2O	0.984958
hsa-miR-130a-5p	C2orf69	0.995463
hsa-miR-130a-5p	NEK6	0.998231
hsa-miR-130a-5p	SSBP2	0.956289
hsa-miR-130a-5p	RAB8B	0.996362
hsa-miR-130a-5p	NAP1L5	0.99807
hsa-miR-130a-5p	CAPN6	0.982032
hsa-miR-130a-5p	CRLF3	0.988302
hsa-miR-130a-5p	C16orf72	0.981594
hsa-miR-130a-5p	MARCKSL1	0.998494
hsa-miR-130a-5p	SETD2	0.998395
hsa-miR-130a-5p	AMER1	0.995822
hsa-miR-130a-5p	FOXL2	0.953841
hsa-miR-130a-5p	XKR3	0.96011
hsa-miR-130a-5p	MRC1L1	0.999925
hsa-miR-130a-5p	HOXB4	0.952389
hsa-miR-130a-5p	SH3BGR	0.980356
hsa-miR-130a-5p	APAF1	0.996422
hsa-miR-130a-5p	KPNA4	0.998842
hsa-miR-130a-5p	PNRC2	0.999388
hsa-miR-130a-5p	CCK	0.982554
hsa-miR-130a-5p	INTU	0.998958
hsa-miR-130a-5p	RORA	0.951373
hsa-miR-130a-5p	TNRC6B	0.998261
hsa-miR-130a-5p	CEP63	0.961686
hsa-miR-130a-5p	MRPL35	0.956614
hsa-miR-130a-5p	TNPO1	0.951474
hsa-miR-130a-5p	KIAA1958	0.968827
hsa-miR-130a-5p	PPP2R5E	0.9976
hsa-miR-130a-5p	C5orf56	0.984624
hsa-miR-130a-5p	ZNF420	0.952438
hsa-miR-130a-5p	MEIS2	0.985504
hsa-miR-130a-5p	SATB1	0.99991
hsa-miR-130a-5p	ZNF721	0.99209
hsa-miR-130a-5p	ZNF695	0.967535
hsa-miR-130a-5p	SLC4A4	0.95117
hsa-miR-130a-5p	CCNG1	0.976249
hsa-miR-130a-5p	CFL2	0.980255
hsa-miR-130a-5p	CAPRIN1	0.989861
hsa-miR-130a-5p	JARID2	0.972609
hsa-miR-130a-5p	PDPK1	0.996494
hsa-miR-130a-5p	PRLR	0.982788
hsa-miR-130a-5p	BRWD1	0.970076
hsa-miR-130a-5p	AUTS2	0.999609
hsa-miR-130a-5p	VCAN	0.999945
hsa-miR-130a-5p	ERBB4	0.994841
hsa-miR-130a-5p	PTP4A2	0.997465
hsa-miR-130a-5p	ZNF395	0.971377
hsa-miR-130a-5p	THUMPD3	0.956347
hsa-miR-130a-5p	EMR2	0.995405
hsa-miR-130a-5p	TJP1	0.998026
hsa-miR-130a-5p	NUP50	0.999446
hsa-miR-130a-5p	TRAPPC6B	0.991618
hsa-miR-130a-5p	EXOC1	0.981015
hsa-miR-130a-5p	COG3	0.994222
hsa-miR-130a-5p	ICK	0.993713
hsa-miR-130a-5p	FYB	0.985261
hsa-miR-130a-5p	FAM114A2	0.99251
hsa-miR-130a-5p	MTSS1	0.992775
hsa-miR-130a-5p	MEF2A	0.990683
hsa-miR-130a-5p	MAP7	0.995118
hsa-miR-130a-5p	ERO1LB	0.993754
hsa-miR-130a-5p	GPR64	0.991279
hsa-miR-130a-5p	SERF1A	0.971802
hsa-miR-130a-5p	FAS	0.984249
hsa-miR-130a-5p	SEMA6D	0.998534
hsa-miR-130a-5p	SOWAHC	0.96867
hsa-miR-130a-5p	MAGEA1	0.975169
hsa-miR-130a-5p	PBRM1	0.982173
hsa-miR-130a-5p	ITGAL	0.958033
hsa-miR-130a-5p	ZNF254	0.964743
hsa-miR-130a-5p	DCHS2	0.982708
hsa-miR-130a-5p	REPS2	0.986897
hsa-miR-130a-5p	SYNJ1	0.984017
hsa-miR-130a-5p	TMEM170A	0.979988
hsa-miR-130a-5p	WDR37	0.961648
hsa-miR-130a-5p	ZNF100	0.967573
hsa-miR-130a-5p	ESRP1	0.995749
hsa-miR-130a-5p	GOLGA6L20	0.971426
hsa-miR-130a-5p	ZBTB18	0.966852
hsa-miR-130a-5p	ZNF669	0.997939
hsa-miR-130a-5p	CAMSAP2	0.958775
hsa-miR-130a-5p	PRDM10	0.988401
hsa-miR-130a-5p	TGFBR2	0.996257
hsa-miR-130a-5p	SPTSSB	0.979761
hsa-miR-130a-5p	ODF2L	0.958861
hsa-miR-130a-5p	KCNK5	0.978559
hsa-miR-130a-5p	CALCR	0.994484
hsa-miR-130a-5p	G3BP2	0.950132
hsa-miR-130a-5p	TLK1	0.997306
hsa-miR-130a-5p	MAK16	0.994689
hsa-miR-130a-5p	CSNK1G3	0.998526
hsa-miR-130a-5p	VKORC1L1	0.957708
hsa-miR-130a-5p	SMC5	0.952681
hsa-miR-130a-5p	TOP1	0.999963
hsa-miR-130a-5p	NCKAP1	0.978271
hsa-miR-130a-5p	TOX	0.997447
hsa-miR-130a-5p	HMGN2	0.9865
hsa-miR-130a-5p	SFT2D1	0.999826
hsa-miR-130a-5p	CIPC	0.999046
hsa-miR-130a-5p	ACTN2	0.984181
hsa-miR-130a-5p	CCSAP	0.991926
hsa-miR-130a-5p	NUAK2	0.963786
hsa-miR-130a-5p	MYCT1	0.999343
hsa-miR-130a-5p	NEK7	0.973458
hsa-miR-130a-5p	B3GALT2	0.958
hsa-miR-130a-5p	RGS18	0.970816
hsa-miR-130a-5p	HIVEP2	0.966235
hsa-miR-130a-5p	CEP350	0.968995
hsa-miR-130a-5p	ZBTB37	0.999926
hsa-miR-130a-5p	DNM3	0.997402
hsa-miR-130a-5p	TADA1	0.950268
hsa-miR-130a-5p	IGSF8	0.996155
hsa-miR-130a-5p	IL6R	0.997845
hsa-miR-130a-5p	CEP85L	0.967929
hsa-miR-130a-5p	KPNA5	0.990433
hsa-miR-130a-5p	MARCKS	0.979807
hsa-miR-130a-5p	EBF3	0.995607
hsa-miR-130a-5p	SNX27	0.989727
hsa-miR-130a-5p	CDC40	0.998571
hsa-miR-130a-5p	SEC23IP	0.990607
hsa-miR-130a-5p	PRDM1	0.98363
hsa-miR-130a-5p	RAB39B	0.997009
hsa-miR-130a-5p	SMIM9	0.974933
hsa-miR-130a-5p	ZNF292	0.971823
hsa-miR-130a-5p	DUSP5	0.997501
hsa-miR-130a-5p	MAGI3	0.971048
hsa-miR-130a-5p	PRSS35	0.956515
hsa-miR-130a-5p	RAP1A	0.991354
hsa-miR-130a-5p	TMED5	0.999486
hsa-miR-130a-5p	CHUK	0.974309
hsa-miR-130a-5p	FMR1	0.999347
hsa-miR-130a-5p	RP5-1052I5.2	0.998137
hsa-miR-130a-5p	SLC44A5	0.956635
hsa-miR-130a-5p	PDE4B	0.999967
hsa-miR-130a-5p	ALG6	0.964686
hsa-miR-130a-5p	XIAP	0.999668
hsa-miR-130a-5p	TNKS2	0.99926
hsa-miR-130a-5p	NACC2	0.978472
hsa-miR-130a-5p	KLHL13	0.979777
hsa-miR-130a-5p	SLC6A14	0.999512
hsa-miR-130a-5p	PTEN	0.96699
hsa-miR-130a-5p	PIK3R3	0.997787
hsa-miR-130a-5p	KDM4A	0.987362
hsa-miR-130a-5p	STK4	0.998517
hsa-miR-130a-5p	PCDH19	0.95112
hsa-miR-130a-5p	MTF1	0.999783
hsa-miR-130a-5p	UBE2D1	0.998073
hsa-miR-130a-5p	STX12	0.989918
hsa-miR-130a-5p	SNRPC	0.980529
hsa-miR-130a-5p	ZDBF2	0.990353
hsa-miR-130a-5p	CXCL12	0.999471
hsa-miR-130a-5p	ARR3	0.952528
hsa-miR-130a-5p	TMEM245	0.957362
hsa-miR-130a-5p	TMEM38B	0.963749
hsa-miR-130a-5p	NCOA6	0.999306
hsa-miR-130a-5p	GALNT12	0.993684
hsa-miR-130a-5p	WNK3	0.980573
hsa-miR-130a-5p	MAPRE1	0.991192
hsa-miR-130a-5p	AUH	0.997474
hsa-miR-130a-5p	C9orf170	0.995934
hsa-miR-130a-5p	GPR180	0.973556
hsa-miR-130a-5p	SPRY2	0.997427
hsa-miR-130a-5p	PTAR1	0.964639
hsa-miR-130a-5p	SNX5	0.981252
hsa-miR-130a-5p	PLCXD3	0.997893
hsa-miR-130a-5p	KDM6A	0.99163
hsa-miR-130a-5p	AHNAK	0.973265
hsa-miR-130a-5p	TXNRD1	0.990156
hsa-miR-130a-5p	C6orf62	0.951744
hsa-miR-130a-5p	CELF2	0.999226
hsa-miR-130a-5p	TMEM194A	0.960994
hsa-miR-130a-5p	SMPX	0.960789
hsa-miR-130a-5p	TXLNG	0.999627
hsa-miR-130a-5p	UBL3	0.995323
hsa-miR-130a-5p	SLC7A1	0.979227
hsa-miR-130a-5p	NFIB	0.973026
hsa-miR-130a-5p	NLGN4X	0.984534
hsa-miR-130a-5p	STK35	0.974807
hsa-miR-130a-5p	KCNIP4	0.960409
hsa-miR-130a-5p	NKX3-2	0.978245
hsa-miR-130a-5p	DOK6	0.989585
hsa-miR-130a-5p	ZMYM2	0.966384
hsa-miR-130a-5p	NLGN4Y	0.99721
hsa-miR-130a-5p	ZIC4	0.987452
hsa-miR-130a-5p	LRIG1	0.999976
hsa-miR-130a-5p	COLQ	0.958613
hsa-miR-130a-5p	RUFY2	0.967176
hsa-miR-130a-5p	PRTG	0.99885
hsa-miR-130a-5p	TBR1	0.961162
hsa-miR-130a-5p	BORA	0.986225
hsa-miR-130a-5p	PIGX	0.985812
hsa-miR-130a-5p	PRKAR1A	0.981272
hsa-miR-130a-5p	BAZ2B	0.979169
hsa-miR-130a-5p	FILIP1	0.971971
hsa-miR-130a-5p	OSBPL8	0.982974
hsa-miR-130a-5p	MAF	0.975435
hsa-miR-130a-5p	LONRF2	0.955565
hsa-miR-130a-5p	ADAM19	0.997028
hsa-miR-130a-5p	SV2B	0.955765
hsa-miR-130a-5p	ELF2	0.986716
hsa-miR-130a-5p	CLDN12	0.988908
hsa-miR-130a-5p	SPOCK1	0.990202
hsa-miR-130a-5p	PPM1A	0.967788
hsa-miR-130a-5p	LIN54	0.988197
hsa-miR-130a-5p	CELF1	0.996351
hsa-miR-130a-5p	ZNF273	0.999642
hsa-miR-130a-5p	ASAH2	0.954719
hsa-miR-130a-5p	ZHX1	0.984999
hsa-miR-130a-5p	PURB	0.995401
hsa-miR-130a-5p	IL21R	0.961296
hsa-miR-130a-5p	ZNF287	0.957131
hsa-miR-130a-5p	ZNF286A	0.980713
hsa-miR-130a-5p	ADNP	0.996899
hsa-miR-130a-5p	ST8SIA1	0.984446
hsa-miR-130a-5p	HOXA3	0.979549
hsa-miR-130a-5p	ZNF765	0.988453
hsa-miR-130a-5p	PKIA	0.969446
hsa-miR-130a-5p	HNF4G	0.999466
hsa-miR-130a-5p	COL4A4	0.987342
hsa-miR-130a-5p	STXBP6	0.988427
hsa-miR-130a-5p	ZNF676	0.985001
hsa-miR-130a-5p	MET	0.994132
hsa-miR-130a-5p	STK32A	0.995792
hsa-miR-130a-5p	SOCS6	0.999961
hsa-miR-130a-5p	ZFHX3	0.990226
hsa-miR-130a-5p	RGPD2	0.974737
hsa-miR-130a-5p	DLG2	0.999127
hsa-miR-130a-5p	KSR1	0.967648
hsa-miR-130a-5p	JMJD1C	0.99498
hsa-miR-130a-5p	QSER1	0.999252
hsa-miR-130a-5p	MAP3K1	0.993075
hsa-miR-130a-5p	HIC1	0.953858
hsa-miR-130a-5p	SIRPA	0.990731
hsa-miR-130a-5p	MYL12B	0.958657
hsa-miR-130a-5p	MLLT4	0.970422
hsa-miR-130a-5p	RPRD2	0.998194
hsa-miR-130a-5p	CTCF	0.991244
hsa-miR-130a-5p	PDE7A	0.999999
hsa-miR-130a-5p	ZNF681	0.960441
hsa-miR-130a-5p	SETD8	0.99216
hsa-miR-130a-5p	MADD	0.982374
hsa-miR-130a-5p	SLC8A1	0.978804
hsa-miR-130a-5p	RPA3-AS1	0.987335
hsa-miR-130a-5p	NLK	0.960526
hsa-miR-130a-5p	TOX3	0.996608
hsa-miR-130a-5p	TET3	0.978652
hsa-miR-130a-5p	RPL31	0.953057
hsa-miR-130a-5p	CALCRL	0.957567
hsa-miR-130a-5p	PCDH18	0.965074
hsa-miR-130a-5p	MAP4K4	0.953144
hsa-miR-130a-5p	SEC14L1	0.987659
hsa-miR-130a-5p	SATB2	0.999684
hsa-miR-130a-5p	FRMD5	0.999455
hsa-miR-130a-5p	FAM126B	0.99996
hsa-miR-130a-5p	ZNF732	0.954538
hsa-miR-130a-5p	ZNF655	0.991912
hsa-miR-130a-5p	PKP4	0.999508
hsa-miR-130a-5p	FGD4	0.986347
hsa-miR-130a-5p	CNOT4	0.986373
hsa-miR-130a-5p	FAM134A	0.962229
hsa-miR-130a-5p	ZNF788	0.996027
hsa-miR-130a-5p	SHPRH	0.97913
hsa-miR-130a-5p	REV3L	0.951786
hsa-miR-130a-5p	ANKHD1	0.999878
hsa-miR-130a-5p	ZNF257	0.999952
hsa-miR-130a-5p	ROBO1	0.985915
hsa-miR-130a-5p	ZNF138	0.999999
hsa-miR-130a-5p	TBC1D9	0.975363
hsa-miR-130a-5p	RAD51AP1	0.967911
hsa-miR-130a-5p	PAXBP1	0.979876
hsa-miR-130a-5p	SLC25A36	0.952374
hsa-miR-130a-5p	AL645730.2	0.999811
hsa-miR-130a-5p	ZBTB43	0.954695
hsa-miR-130a-5p	ATP11C	0.995858
hsa-miR-130a-5p	ARFIP1	0.958817
hsa-miR-130a-5p	RCHY1	0.960026
hsa-miR-130a-5p	CPSF4	0.994396
hsa-miR-130a-5p	NCOA2	0.984986
hsa-miR-130a-5p	OTUD4	0.969321
hsa-miR-130a-5p	MUC19	0.974811
hsa-miR-130a-5p	GRM5	0.998112
hsa-miR-130a-5p	DEPDC1	0.992515
hsa-miR-130a-5p	PWWP2A	0.974394
hsa-miR-130a-5p	MCTP2	0.977328
hsa-miR-130a-5p	NLGN1	0.975071
hsa-miR-130a-5p	ATP2B2	0.960345
hsa-miR-130a-5p	ROBO2	0.996552
hsa-miR-130a-5p	ZNF525	0.985204
hsa-miR-130a-5p	B4GALT4	0.990599
hsa-miR-130a-5p	NDUFA5	0.950155
hsa-miR-130a-5p	KDM7A	0.984794
hsa-miR-130a-5p	UBN2	0.973529
hsa-miR-130a-5p	MED12L	0.985003
hsa-miR-130a-5p	CCNL1	0.983938
hsa-miR-130a-5p	PSG8	0.968051
hsa-miR-130a-5p	FRG1B	0.967482
hsa-miR-130a-5p	AZI2	0.974044
hsa-miR-130a-5p	ZNF782	0.958556
hsa-miR-130a-5p	KIAA1524	0.999764
hsa-miR-130a-5p	GCC2	0.95112
hsa-miR-130a-5p	PDE8A	0.996131
hsa-miR-130a-5p	NDUFA3	0.976017
hsa-miR-130a-5p	NR6A1	0.999987
hsa-miR-130a-5p	MEIS1	0.97553
hsa-miR-130a-5p	APOO	0.996095
hsa-miR-130a-5p	RFK	0.958461
hsa-miR-130a-5p	TNRC6A	0.999749
hsa-miR-130a-5p	CXorf22	0.99569
hsa-miR-130a-5p	C3orf30	0.970593
hsa-miR-130a-5p	DZIP3	0.975346
hsa-miR-130a-5p	BRAF	0.982047
hsa-miR-130a-5p	GMPS	0.983278
hsa-miR-130a-5p	USP51	0.979831
hsa-miR-130a-5p	BMP2K	0.998523
hsa-miR-130a-5p	RP11-455G16.1	0.988941
hsa-miR-130a-5p	NEDD4	0.966315
hsa-miR-130a-5p	UGT3A2	0.97553
hsa-miR-130a-5p	TMEM33	0.972091
hsa-miR-130a-5p	TEC	0.951597
hsa-miR-130a-5p	SMN1	0.966415
hsa-miR-130a-5p	CTC-487M23.8	0.958539
hsa-miR-130a-5p	SPSB4	0.994278
hsa-miR-130a-5p	C5orf42	0.959982
hsa-miR-130a-5p	GOLGA6L4	0.99996
hsa-miR-130a-5p	RP11-766F14.2	0.987804
hsa-miR-130a-5p	NDUFA2	0.995699
hsa-miR-130a-5p	TTC39B	0.993379
hsa-miR-130a-5p	LHFPL2	0.98649
hsa-miR-130a-5p	RNF150	0.977562
hsa-miR-130a-5p	SMIM18	0.951122
hsa-miR-130a-5p	RALYL	0.999017
hsa-miR-130a-5p	FBXO32	0.999935
hsa-miR-130a-5p	POU6F2	0.986364
hsa-miR-130a-5p	CARD8	0.963721
hsa-miR-130a-5p	MTUS1	0.968464
hsa-miR-130a-5p	VWDE	0.955098
hsa-miR-130a-5p	ZFHX4	0.99916
hsa-miR-130a-5p	SNTG1	0.962736
hsa-miR-130a-5p	PNMA2	0.971367
hsa-miR-130a-5p	CCDC71L	0.954123
hsa-miR-130a-5p	MAML2	0.999611
hsa-miR-130a-5p	ZBTB44	0.999973
hsa-miR-130a-5p	RBM25	0.996546
hsa-miR-130a-5p	LRP5	0.981567
hsa-miR-130a-5p	TGFBR3	0.958049
hsa-miR-130a-5p	ZAR1L	0.99202
hsa-miR-130a-5p	ZNF720	0.976078
hsa-miR-130a-5p	AMBRA1	0.987622
hsa-miR-130a-5p	AC135178.1	0.959501
hsa-miR-130a-5p	SESN3	0.996798
hsa-miR-130a-5p	TSG101	0.999953
hsa-miR-130a-5p	SEC23A	0.993657
hsa-miR-130a-5p	WNK1	0.953077
hsa-miR-130a-5p	OTUB1	0.954792
hsa-miR-130a-5p	CPEB2	0.969324
hsa-miR-130a-5p	MAGEA8	0.978589
hsa-miR-130a-5p	ACSS3	0.985911
hsa-miR-130a-5p	C12orf23	0.990755
hsa-miR-130a-5p	PPFIA2	0.993674
hsa-miR-130a-5p	TTC7B	0.990102
hsa-miR-130a-5p	SIPA1L1	0.993466
hsa-miR-130a-5p	TMPO	0.998757
hsa-miR-130a-5p	KMT2C	0.96492
hsa-miR-130a-5p	NARG2	0.989945
hsa-miR-130a-5p	ZNF839	0.995228
hsa-miR-130a-5p	RBPMS2	0.990659
hsa-miR-130a-5p	MYO5C	0.981881
hsa-miR-130a-5p	TCF24	0.993305
hsa-miR-130a-5p	TBC1D24	0.968744
hsa-miR-130a-5p	URI1	0.954041
hsa-miR-130a-5p	TRIM37	0.990814
hsa-miR-130a-5p	PITPNC1	0.958142
hsa-miR-130a-5p	SMURF2	0.992244
hsa-miR-130a-5p	ZNF230	0.967244
hsa-miR-130a-5p	MBTD1	0.990515
hsa-miR-130a-5p	GLYR1	0.985089
hsa-miR-130a-5p	ZNF226	0.962933
hsa-miR-130a-5p	ZNF253	0.955839
hsa-miR-130a-5p	ATXN7L3	0.996644
hsa-miR-130a-5p	ZNF223	0.97134
hsa-miR-130a-5p	ZNF233	0.950165
hsa-miR-130a-5p	ZNF225	0.999523
hsa-miR-130a-5p	EGLN2	0.994941
hsa-miR-130a-5p	ZNF43	0.951941
hsa-miR-130a-5p	ZNF114	0.956327
hsa-miR-130a-5p	ZSCAN18	0.957172
hsa-miR-130a-5p	PSG4	0.98084
hsa-miR-130a-5p	ZNF714	0.954333
hsa-miR-130a-5p	ZNF730	0.966895
hsa-miR-130a-5p	ZNF708	0.999956
hsa-miR-130a-5p	AC024257.1	0.994196
hsa-miR-130a-5p	ZNF626	0.968737
hsa-miR-130a-5p	HSPH1	0.974557
hsa-miR-130a-5p	RP11-407N17.3	0.957185
hsa-miR-190a	SEMA3F	0.999837
hsa-miR-190a	FAM13B	0.984674
hsa-miR-190a	TTC17	0.98742
hsa-miR-190a	KIAA2022	0.989814
hsa-miR-190a	OSTM1	0.95785
hsa-miR-190a	IMPG2	0.999641
hsa-miR-190a	EFNA2	0.971918
hsa-miR-190a	CABP7	0.988511
hsa-miR-190a	ZNF512B	0.974314
hsa-miR-190a	F9	0.975692
hsa-miR-190a	NDFIP2	0.952813
hsa-miR-190a	MGA	0.979618
hsa-miR-190a	GSR	0.976981
hsa-miR-190a	MPP6	0.994504
hsa-miR-190a	FKBP14	0.998914
hsa-miR-190a	SERPINE1	0.953699
hsa-miR-190a	C1GALT1	0.966792
hsa-miR-190a	NUFIP2	0.999994
hsa-miR-190a	WNT3	0.976025
hsa-miR-190a	AKAP10	0.994494
hsa-miR-190a	GPN3	0.964887
hsa-miR-190a	HCFC2	0.975175
hsa-miR-190a	GPR126	0.958418
hsa-miR-190a	LNPEP	0.996669
hsa-miR-190a	TRIM23	0.998569
hsa-miR-190a	PPP3R1	0.992884
hsa-miR-190a	PLEKHA3	0.994434
hsa-miR-190a	VAMP4	0.99511
hsa-miR-190a	TBPL1	0.969919
hsa-miR-190a	DDX55	0.999918
hsa-miR-190a	YIPF4	0.961665
hsa-miR-190a	MSX2	0.987187
hsa-miR-190a	PRRX1	0.99905
hsa-miR-190a	POLK	0.977879
hsa-miR-190a	FBXO9	1
hsa-miR-190a	ZNF391	0.958894
hsa-miR-190a	EMC3	0.980101
hsa-miR-190a	TNFSF9	0.954631
hsa-miR-190a	SGPP1	0.988389
hsa-miR-190a	HOXD10	0.999951
hsa-miR-190a	ATP1B2	0.996083
hsa-miR-190a	DHX40	0.991417
hsa-miR-190a	LDLR	0.98765
hsa-miR-190a	ZSWIM6	0.955515
hsa-miR-190a	EFR3A	0.965133
hsa-miR-190a	TIMM10	0.999985
hsa-miR-190a	HRK	0.980808
hsa-miR-190a	CCDC102A	0.980418
hsa-miR-190a	RC3H1	0.978012
hsa-miR-190a	C2orf49	0.974376
hsa-miR-190a	SPDYE1	0.991299
hsa-miR-190a	TTYH3	0.963192
hsa-miR-190a	39142	0.999091
hsa-miR-190a	PI15	0.999646
hsa-miR-190a	ABCC9	0.971679
hsa-miR-190a	LRP6	0.994423
hsa-miR-190a	TAOK1	0.98734
hsa-miR-190a	BTBD1	0.995922
hsa-miR-190a	NAA25	0.999336
hsa-miR-190a	NDST1	0.959389
hsa-miR-190a	SLC30A4	0.994227
hsa-miR-190a	IKZF4	0.973654
hsa-miR-190a	TRAM1	0.98296
hsa-miR-190a	RAB11FIP3	0.963472
hsa-miR-190a	FOXF1	0.989269
hsa-miR-190a	PCSK2	0.999307
hsa-miR-190a	SYP	0.999169
hsa-miR-190a	EP300	0.989681
hsa-miR-190a	ARID3A	0.999954
hsa-miR-190a	STRN	0.973251
hsa-miR-190a	PIK3CA	0.957888
hsa-miR-190a	MCAM	0.997141
hsa-miR-190a	GSK3B	0.972074
hsa-miR-190a	PCDH10	0.952798
hsa-miR-190a	ADD2	0.993502
hsa-miR-190a	PRDM5	0.965188
hsa-miR-190a	TBC1D19	0.952726
hsa-miR-190a	PPARGC1A	0.999384
hsa-miR-190a	APBA1	0.955912
hsa-miR-190a	BTAF1	0.990521
hsa-miR-190a	GLIPR1	0.968362
hsa-miR-190a	LGR5	0.962755
hsa-miR-190a	ZIC5	0.998702
hsa-miR-190a	LYSMD2	0.955897
hsa-miR-190a	ST8SIA2	0.98407
hsa-miR-190a	POU2F1	0.984775
hsa-miR-190a	ENSA	0.997521
hsa-miR-190a	KCNN3	0.960558
hsa-miR-190a	PLEKHA6	0.963029
hsa-miR-190a	KIAA1715	0.992389
hsa-miR-190a	ACKR3	0.984737
hsa-miR-190a	DYNC1LI1	0.994078
hsa-miR-190a	TRPC1	0.970207
hsa-miR-190a	EPHA5	0.987268
hsa-miR-190a	FGF18	0.986704
hsa-miR-190a	RNF44	0.998996
hsa-miR-190a	PHIP	0.999566
hsa-miR-190a	CLVS2	0.992819
hsa-miR-190a	IGFBP1	0.997122
hsa-miR-190a	CAPN5	0.959653
hsa-miR-190a	MTMR12	0.979103
hsa-miR-190a	DENR	0.999974
hsa-miR-190a	SLC7A11	0.974891
hsa-miR-190a	MYCN	0.961541
hsa-miR-190a	C4orf33	0.998533
hsa-miR-190a	MED13L	0.99691
hsa-miR-190a	GRID2	0.971251
hsa-miR-190a	C18orf25	0.952076
hsa-miR-190a	ZNF551	0.950035
hsa-miR-190a	YAP1	0.991592
hsa-miR-190a	BMP3	0.964132
hsa-miR-190a	ERBB2IP	0.955976
hsa-miR-190a	MSI2	0.999482
hsa-miR-190a	MMP16	0.986041
hsa-miR-190a	ZDHHC5	0.981633
hsa-miR-190a	UNC5D	0.972872
hsa-miR-190a	ZIC3	0.995031
hsa-miR-190a	FZD1	0.994031
hsa-miR-190a	KIT	0.986154
hsa-miR-190a	PREX2	0.952692
hsa-miR-190a	SMAD6	0.990993
hsa-miR-190a	SPATA2	0.999039
hsa-miR-190a	ZER1	0.988948
hsa-miR-190a	NLRP8	0.999629
hsa-miR-190a	UNK	0.99846
hsa-miR-190a	CYGB	0.99212
hsa-miR-190a	ADCY9	0.998606
hsa-miR-190a	REL	0.957958
hsa-miR-190a	KCNJ3	0.9936
hsa-miR-190a	NEUROD1	0.973225
hsa-miR-190a	CLDN1	0.98869
hsa-miR-190a	LRRC58	0.963302
hsa-miR-190a	CXCL5	0.976653
hsa-miR-190a	NAA15	0.976875
hsa-miR-190a	HHIP	0.999818
hsa-miR-190a	BMPER	0.988152
hsa-miR-190a	PCF11	0.997639
hsa-miR-190a	NEMF	0.973455
hsa-miR-190a	SPRED1	0.972519
hsa-miR-190a	GPR82	0.987745
hsa-miR-190a	CTLA4	0.999704
hsa-miR-190a	TMEM133	0.96555
hsa-miR-190a	HCN1	0.999975
hsa-miR-190a	HIPK3	0.994205
hsa-miR-190a	RASSF5	0.958394
hsa-miR-190a	TACR3	0.996538
hsa-miR-190a	ADH1B	0.999971
hsa-miR-190a	IRS1	0.980115
hsa-miR-190a	PAIP1	0.989489
hsa-miR-190a	LEMD3	0.999417
hsa-miR-190a	ATAD1	0.955482
hsa-miR-190a	EVX2	0.980593
hsa-miR-190a	APOBEC4	0.969222
hsa-miR-190a	UTP23	0.976016
hsa-miR-190a	HLTF	0.9763
hsa-miR-190a	SULT1B1	0.995485
hsa-miR-190a	MAP9	0.961861
hsa-miR-190a	GABRB3	0.998024
hsa-miR-190a	GIMAP7	0.989288
hsa-miR-190a	CSRNP3	0.997461
hsa-miR-190a	BVES	0.985831
hsa-miR-190a	SERTM1	0.99102
hsa-miR-190a	ROCK2	0.999159
hsa-miR-190a	TRIM55	0.979794
hsa-miR-190a	KIAA2018	0.979434
hsa-miR-190a	LRRC31	0.999927
hsa-miR-190a	VAMP2	0.960517
hsa-miR-190a	PPP1R9B	0.97168
hsa-miR-190a	PLAG1	0.964
hsa-miR-190a	RANBP10	0.97176
hsa-miR-190a	MICU3	0.97431
hsa-miR-190a	ZBTB34	0.999617
hsa-miR-190a	RAPH1	0.993372
hsa-miR-190a	WDTC1	0.977289
hsa-miR-190a	HTR1F	0.979416
hsa-miR-190a	ZNF384	0.988678
hsa-miR-190a	ZBTB7A	0.999871
hsa-miR-190a	WNT11	0.998015
hsa-miR-190a	KCNH5	0.979677
hsa-miR-190a	KDELC2	0.953555
hsa-miR-190a	USP9X	0.990527
hsa-miR-190a	AHCYL2	0.992879
hsa-miR-190a	VENTX	0.99971
hsa-miR-190a	ZNF609	0.964168
hsa-miR-190a	CYP4F11	0.999528
hsa-miR-190a	XKR4	0.990214
hsa-miR-190a	GRID1	0.971198
hsa-miR-190a	PAPPA	0.99998
hsa-miR-190a	CALN1	0.961415
hsa-miR-190a	TRIM61	0.978204
hsa-miR-190a	C10orf107	0.988855
hsa-miR-190a	AMER1	0.999973
hsa-miR-190a	SGK223	0.998177
hsa-miR-190a	DNAJA1	0.98695
hsa-miR-190a	RTN4RL1	0.996693
hsa-miR-190a	SPDYE3	0.996973
hsa-miR-190a	OSBP2	0.996933
hsa-miR-190a	ZNF529	0.996014
hsa-miR-190a	KPNA4	0.999996
hsa-miR-190a	FMN1	0.959124
hsa-miR-190a	TMEM212	0.994212
hsa-miR-190a	RSBN1L	0.998465
hsa-miR-190a	PITPNB	0.970984
hsa-miR-190a	RORA	0.986995
hsa-miR-190a	TNRC6B	0.957904
hsa-miR-190a	SNTB2	0.98587
hsa-miR-190a	LARP1	0.987202
hsa-miR-190a	STARD13	0.953539
hsa-miR-190a	TNPO1	0.980409
hsa-miR-190a	RERE	0.956464
hsa-miR-190a	EPB41L1	0.99973
hsa-miR-190a	PRRC2C	0.999906
hsa-miR-190a	FGFR3	0.992562
hsa-miR-190a	VWC2	0.979507
hsa-miR-190a	CEP97	0.973669
hsa-miR-190a	SLC24A2	0.998827
hsa-miR-190a	KIAA0247	0.984747
hsa-miR-190a	SRP72	0.99511
hsa-miR-190a	NTN4	0.984156
hsa-miR-190a	ZC3H6	0.998551
hsa-miR-190a	PTP4A2	0.999962
hsa-miR-190a	SPRY4	0.99027
hsa-miR-190a	HDAC4	0.973618
hsa-miR-190a	NPAS3	0.956431
hsa-miR-190a	NPTN	0.995575
hsa-miR-190a	ACVR2B	0.998155
hsa-miR-190a	MKLN1	0.991569
hsa-miR-190a	USP15	0.976719
hsa-miR-190a	RAI1	0.999473
hsa-miR-190a	RNF38	0.957061
hsa-miR-190a	MEF2A	0.991951
hsa-miR-190a	TCF4	0.999864
hsa-miR-190a	BTBD7	0.952507
hsa-miR-190a	UBE2H	0.990063
hsa-miR-190a	GABRG2	0.95704
hsa-miR-190a	ATN1	0.968412
hsa-miR-190a	PPP4R2	0.995461
hsa-miR-190a	MBNL1	0.96283
hsa-miR-190a	MIER1	0.971632
hsa-miR-190a	MS4A7	0.975144
hsa-miR-190a	TXLNB	0.980651
hsa-miR-190a	ZBTB18	0.999806
hsa-miR-190a	TGFBR2	0.998781
hsa-miR-190a	KLHL9	0.976612
hsa-miR-190a	CD2AP	0.989968
hsa-miR-190a	KLHDC1	0.987246
hsa-miR-190a	KLHL14	0.964997
hsa-miR-190a	TCF20	0.990764
hsa-miR-190a	G3BP2	0.960499
hsa-miR-190a	RBM23	0.968493
hsa-miR-190a	PPIP5K1	0.977544
hsa-miR-190a	LZTS3	0.996225
hsa-miR-190a	WDHD1	0.975224
hsa-miR-190a	PCGF2	0.955462
hsa-miR-190a	SCUBE1	0.984477
hsa-miR-190a	RGL1	0.996282
hsa-miR-190a	PJA2	0.985529
hsa-miR-190a	CNOT7	0.996593
hsa-miR-190a	ZNF318	0.966914
hsa-miR-190a	ZNF521	0.987286
hsa-miR-190a	COL4A5	0.994741
hsa-miR-190a	SUCNR1	0.976075
hsa-miR-190a	AKT3	0.956497
hsa-miR-190a	IRF2BP2	0.99765
hsa-miR-190a	OTX1	0.975222
hsa-miR-190a	RRP15	0.956337
hsa-miR-190a	SLC30A1	0.985624
hsa-miR-190a	PLXNA2	0.993866
hsa-miR-190a	PLEKHG1	0.978591
hsa-miR-190a	PEX3	0.967154
hsa-miR-190a	HIVEP2	0.952128
hsa-miR-190a	VANGL2	0.963816
hsa-miR-190a	KIRREL	0.98904
hsa-miR-190a	ETV3	0.958171
hsa-miR-190a	ARHGEF11	1
hsa-miR-190a	RIT1	0.963657
hsa-miR-190a	ATP8B2	0.99661
hsa-miR-190a	INPP5A	0.965627
hsa-miR-190a	FAM26E	0.999572
hsa-miR-190a	GABPB2	0.953232
hsa-miR-190a	PRDM1	0.998711
hsa-miR-190a	GDAP2	0.96786
hsa-miR-190a	TSPAN2	0.999996
hsa-miR-190a	MAGI3	0.98667
hsa-miR-190a	TBX18	0.988675
hsa-miR-190a	SORCS3	0.980959
hsa-miR-190a	IRAK1BP1	0.999962
hsa-miR-190a	L1CAM	0.9736
hsa-miR-190a	LPPR4	0.983009
hsa-miR-190a	EVI5	1
hsa-miR-190a	FAM122B	0.960682
hsa-miR-190a	HOOK1	0.993467
hsa-miR-190a	SLC25A27	0.999682
hsa-miR-190a	RAB3B	0.955984
hsa-miR-190a	ELAVL4	0.997859
hsa-miR-190a	VEGFA	0.999999
hsa-miR-190a	STK4	0.969732
hsa-miR-190a	AGO3	0.998291
hsa-miR-190a	BRWD3	0.987331
hsa-miR-190a	ATRX	0.981677
hsa-miR-190a	MAGEE2	0.96089
hsa-miR-190a	KIAA1522	0.959491
hsa-miR-190a	GIGYF2	0.995451
hsa-miR-190a	RABGAP1	0.999988
hsa-miR-190a	RC3H2	0.999508
hsa-miR-190a	PUM1	0.997131
hsa-miR-190a	PACSIN1	0.972744
hsa-miR-190a	UGCG	0.958801
hsa-miR-190a	DLG3	0.997638
hsa-miR-190a	AKAP2	0.969957
hsa-miR-190a	PALM2-AKAP2	0.969933
hsa-miR-190a	EDA	0.986117
hsa-miR-190a	BMPR2	0.953685
hsa-miR-190a	CUL2	0.986731
hsa-miR-190a	SVIL	0.990022
hsa-miR-190a	FBXO42	0.993653
hsa-miR-190a	SPEN	0.99995
hsa-miR-190a	ACBD5	0.974263
hsa-miR-190a	PRRC2A	0.980515
hsa-miR-190a	GAD2	0.951425
hsa-miR-190a	TRPM6	0.998973
hsa-miR-190a	RORB	0.986077
hsa-miR-190a	CASZ1	0.999771
hsa-miR-190a	TRPM3	0.997291
hsa-miR-190a	NAA40	0.991203
hsa-miR-190a	KDM6A	0.999968
hsa-miR-190a	AHNAK	0.99981
hsa-miR-190a	TRIM13	0.987936
hsa-miR-190a	AJAP1	0.999612
hsa-miR-190a	FAM107B	0.978389
hsa-miR-190a	BMP2	0.998254
hsa-miR-190a	IL1RAPL1	0.999707
hsa-miR-190a	CELF2	0.981332
hsa-miR-190a	TMEM170B	0.998009
hsa-miR-190a	CNKSR2	0.959671
hsa-miR-190a	PAK1IP1	0.958157
hsa-miR-190a	MLLT3	0.963492
hsa-miR-190a	DNMT3A	0.981699
hsa-miR-190a	NLGN4X	0.980673
hsa-miR-190a	PTPRD	0.969195
hsa-miR-190a	TECRL	0.990415
hsa-miR-190a	ITPRIPL2	0.951349
hsa-miR-190a	RNF6	0.99347
hsa-miR-190a	ZMYND11	0.991609
hsa-miR-190a	DAZ4	0.970026
hsa-miR-190a	DAZ3	0.955299
hsa-miR-190a	DAZ2	0.954231
hsa-miR-190a	XKR6	0.999998
hsa-miR-190a	ZMYM2	0.989494
hsa-miR-190a	NLGN4Y	0.992623
hsa-miR-190a	SRGAP3	0.989311
hsa-miR-190a	C4orf29	0.999956
hsa-miR-190a	PRTG	0.988067
hsa-miR-190a	MYADM	0.999601
hsa-miR-190a	KLHL23	0.999922
hsa-miR-190a	PDCD10	0.993298
hsa-miR-190a	PRIMA1	0.998816
hsa-miR-190a	NRF1	0.998582
hsa-miR-190a	MGAT4A	0.985593
hsa-miR-190a	WDR17	0.999995
hsa-miR-190a	TBX4	0.999895
hsa-miR-190a	GABRB2	0.98458
hsa-miR-190a	KRT222	0.98938
hsa-miR-190a	ELF2	0.992604
hsa-miR-190a	RSPRY1	0.990613
hsa-miR-190a	PRKCD	0.999201
hsa-miR-190a	SMARCAD1	0.98495
hsa-miR-190a	SNCA	0.961228
hsa-miR-190a	PMEPA1	0.990637
hsa-miR-190a	ATP6V1C1	0.977843
hsa-miR-190a	LRRC2	0.963543
hsa-miR-190a	ETV6	0.980769
hsa-miR-190a	ARHGAP21	0.983577
hsa-miR-190a	DDX17	0.980302
hsa-miR-190a	KAT6A	0.996639
hsa-miR-190a	FST	0.968037
hsa-miR-190a	ARHGEF12	0.960048
hsa-miR-190a	SLC35E3	0.996737
hsa-miR-190a	KIAA1468	0.952601
hsa-miR-190a	DLG2	0.977267
hsa-miR-190a	VGLL3	0.976817
hsa-miR-190a	LARP4	0.998866
hsa-miR-190a	KDM2A	0.997642
hsa-miR-190a	JMJD1C	0.980544
hsa-miR-190a	SMAD9	0.992043
hsa-miR-190a	TNRC18	0.993053
hsa-miR-190a	NRIP1	0.998811
hsa-miR-190a	DIAPH3	0.966562
hsa-miR-190a	NCAM2	0.996826
hsa-miR-190a	RAPGEF5	0.953369
hsa-miR-190a	CACNA1I	0.999909
hsa-miR-190a	SMAD2	0.979502
hsa-miR-190a	HERC3	0.961218
hsa-miR-190a	CARF	0.999992
hsa-miR-190a	INO80D	0.996053
hsa-miR-190a	NFIA	0.957843
hsa-miR-190a	PASK	0.995191
hsa-miR-190a	DAZ1	0.955722
hsa-miR-190a	GRHL1	0.96257
hsa-miR-190a	SLC8A1	0.999173
hsa-miR-190a	CBX6	0.957794
hsa-miR-190a	PPP1R1C	0.986015
hsa-miR-190a	CBX3	0.985594
hsa-miR-190a	KCMF1	0.971921
hsa-miR-190a	CNRIP1	0.981641
hsa-miR-190a	ARHGEF33	0.999782
hsa-miR-190a	CPEB3	0.958019
hsa-miR-190a	EXOC5	0.961321
hsa-miR-190a	BBX	0.955089
hsa-miR-190a	LRRIQ3	0.969567
hsa-miR-190a	DMRTA2	0.97202
hsa-miR-190a	BCL6	0.999295
hsa-miR-190a	DLGAP2	0.964064
hsa-miR-190a	TBCEL	0.999832
hsa-miR-190a	RPL23A	0.986715
hsa-miR-190a	DOCK4	0.952411
hsa-miR-190a	EIF2B1	0.999989
hsa-miR-190a	NOX4	0.962647
hsa-miR-190a	ZNF655	0.951116
hsa-miR-190a	SCAMP5	0.996743
hsa-miR-190a	SP1	0.999714
hsa-miR-190a	HUWE1	0.977804
hsa-miR-190a	PHACTR2	0.981236
hsa-miR-190a	FGD4	0.987858
hsa-miR-190a	SLC4A7	0.959547
hsa-miR-190a	FLI1	0.974896
hsa-miR-190a	SENP3	0.999993
hsa-miR-190a	SNRK	0.979775
hsa-miR-190a	FCHO2	0.992407
hsa-miR-190a	ETV1	0.956028
hsa-miR-190a	HOXC4	0.999852
hsa-miR-190a	CNTNAP5	0.998618
hsa-miR-190a	GTPBP2	0.996605
hsa-miR-190a	AL353698.1	0.996894
hsa-miR-190a	DLX3	0.999671
hsa-miR-190a	SGCD	0.999362
hsa-miR-190a	SPG20	0.973999
hsa-miR-190a	FRMPD3	0.999367
hsa-miR-190a	PTPRJ	0.982083
hsa-miR-190a	LPAR3	0.977722
hsa-miR-190a	DENND4A	0.97534
hsa-miR-190a	AADACL2	1
hsa-miR-190a	TULP3	0.992031
hsa-miR-190a	OTUD4	0.978632
hsa-miR-190a	KIF3C	0.999116
hsa-miR-190a	IGF1	0.986983
hsa-miR-190a	IKZF2	0.989008
hsa-miR-190a	NLGN1	0.968059
hsa-miR-190a	PLS1	0.956437
hsa-miR-190a	ELMO2	0.976462
hsa-miR-190a	BAG1	0.995001
hsa-miR-190a	SLITRK3	0.981051
hsa-miR-190a	RYBP	0.991579
hsa-miR-190a	FAM19A1	0.997994
hsa-miR-190a	CD200	0.973581
hsa-miR-190a	NOVA1	0.962336
hsa-miR-190a	WDR52	0.968182
hsa-miR-190a	LSAMP	0.987525
hsa-miR-190a	CREBZF	0.96928
hsa-miR-190a	DHX36	0.999818
hsa-miR-190a	TOB1	0.963426
hsa-miR-190a	TEC	0.987139
hsa-miR-190a	ZNF608	0.997336
hsa-miR-190a	KCTD16	0.971141
hsa-miR-190a	TMEM161B	0.987935
hsa-miR-190a	EXOSC9	0.98957
hsa-miR-190a	BDP1	0.982039
hsa-miR-190a	BMPR1B	0.970076
hsa-miR-190a	TSNARE1	0.991477
hsa-miR-190a	PIK3R1	1
hsa-miR-190a	ZFHX4	0.962868
hsa-miR-190a	KB-1980E6.3	0.960264
hsa-miR-190a	RUNX1T1	0.975548
hsa-miR-190a	STARD8	0.998931
hsa-miR-190a	CNTN5	0.99253
hsa-miR-190a	SLC6A5	0.998738
hsa-miR-190a	ZBTB44	0.996443
hsa-miR-190a	GUCY1A2	0.977299
hsa-miR-190a	AP000708.1	0.985906
hsa-miR-190a	GRAMD1B	0.999971
hsa-miR-190a	ZNF726	0.97493
hsa-miR-190a	RAB30	0.950327
hsa-miR-190a	PIANP	0.966853
hsa-miR-190a	ETS1	0.984232
hsa-miR-190a	TSG101	0.989483
hsa-miR-190a	ASB11	0.999861
hsa-miR-190a	BACH2	0.997545
hsa-miR-190a	MBNL3	0.996087
hsa-miR-190a	TCF7L2	0.993648
hsa-miR-190a	CREBRF	0.999878
hsa-miR-190a	BCORL1	0.994151
hsa-miR-190a	LCOR	0.954837
hsa-miR-190a	CPEB2	0.960448
hsa-miR-190a	C16orf52	0.965807
hsa-miR-190a	FKBP5	0.976121
hsa-miR-190a	ZFC3H1	0.999586
hsa-miR-190a	DNAL1	0.955478
hsa-miR-190a	RP11-322L20.1	0.999951
hsa-miR-190a	TMEM178B	0.999972
hsa-miR-190a	CNEP1R1	0.95016
hsa-miR-190a	C15orf59	0.99986
hsa-miR-190a	ADCYAP1	0.999998
hsa-miR-190a	KCTD1	0.988784
hsa-miR-190a	MBTD1	0.999776
hsa-miR-190a	KIF18B	0.989148
hsa-miR-190a	NMT1	0.988506
hsa-miR-190a	LRRC63	1
hsa-miR-190a	ZNF430	0.99804
hsa-miR-190a	AKAP8	0.969856
hsa-miR-190a	PTBP2	0.978202
hsa-miR-190a	ZBTB8B	0.958423
hsa-miR-190a	GRIN2B	0.995411
hsa-miR-190a	KCNJ6	0.999823
hsa-miR-190a	HOXC4	0.99985
hsa-miR-19a-5p	CNOT7	0.951847
hsa-miR-19a-5p	PTPN5	0.955408
hsa-miR-19a-5p	UBR7	0.95927
hsa-miR-19a-5p	ATF6	0.959579
hsa-miR-19a-5p	ANKRD20A2	0.961006
hsa-miR-19a-5p	XKR6	0.961847
hsa-miR-19a-5p	USP9X	0.966817
hsa-miR-19a-5p	CREB1	0.968362
hsa-miR-19a-5p	PTBP2	0.969792
hsa-miR-19a-5p	C19orf82	0.980261
hsa-miR-19a-5p	EIF4G2	0.984695
hsa-miR-19a-5p	PUM2	0.985689
hsa-miR-19a-5p	PDGFD	0.989296
hsa-miR-19a-5p	GTDC1	0.990566
hsa-miR-19a-5p	LUC7L3	0.993793
hsa-miR-19a-5p	KCND2	0.994863
hsa-miR-19a-5p	SMCO3	0.9989
hsa-miR-29b-3p	ARF5	0.980151
hsa-miR-29b-3p	KIAA2022	0.999823
hsa-miR-29b-3p	TRIB2	0.993745
hsa-miR-29b-3p	FOXJ2	0.999914
hsa-miR-29b-3p	TFAP2C	0.970778
hsa-miR-29b-3p	MYBL2	0.99313
hsa-miR-29b-3p	STMN2	0.998176
hsa-miR-29b-3p	CYP4F3	0.974456
hsa-miR-29b-3p	HBP1	1
hsa-miR-29b-3p	CAV2	0.992889
hsa-miR-29b-3p	MEST	0.993233
hsa-miR-29b-3p	COL1A1	0.966848
hsa-miR-29b-3p	CSRNP2	0.978533
hsa-miR-29b-3p	TFEB	0.996381
hsa-miR-29b-3p	LOX	0.982105
hsa-miR-29b-3p	SPARC	0.989349
hsa-miR-29b-3p	TNFAIP3	0.993421
hsa-miR-29b-3p	ATAD2B	1
hsa-miR-29b-3p	RNF39	0.998877
hsa-miR-29b-3p	DAZL	0.957136
hsa-miR-29b-3p	ADAMTS2	0.998576
hsa-miR-29b-3p	ELN	1
hsa-miR-29b-3p	PXDN	0.999695
hsa-miR-29b-3p	PCDHAC1	0.999743
hsa-miR-29b-3p	PRKAB2	0.952754
hsa-miR-29b-3p	KDM6B	0.956448
hsa-miR-29b-3p	TTC9	0.97379
hsa-miR-29b-3p	LAMC1	0.978548
hsa-miR-29b-3p	IREB2	0.99998
hsa-miR-29b-3p	STX17	0.976208
hsa-miR-29b-3p	PI15	0.992491
hsa-miR-29b-3p	COL8A1	0.999796
hsa-miR-29b-3p	LRP6	0.9657
hsa-miR-29b-3p	SNX24	0.987879
hsa-miR-29b-3p	DGKH	0.997879
hsa-miR-29b-3p	ZNF282	0.983866
hsa-miR-29b-3p	CRISPLD1	0.980365
hsa-miR-29b-3p	GLIS2	0.980128
hsa-miR-29b-3p	MXD1	0.989606
hsa-miR-29b-3p	COL5A3	0.999898
hsa-miR-29b-3p	ARSB	0.954614
hsa-miR-29b-3p	CCNJ	0.998223
hsa-miR-29b-3p	NAV3	0.999258
hsa-miR-29b-3p	TMTC3	0.957462
hsa-miR-29b-3p	ADAMTS17	0.9507
hsa-miR-29b-3p	ASXL3	0.998969
hsa-miR-29b-3p	SMEK2	0.967932
hsa-miR-29b-3p	36951	0.980329
hsa-miR-29b-3p	ERLIN2	0.950414
hsa-miR-29b-3p	YBX3	0.99957
hsa-miR-29b-3p	MYCN	0.969467
hsa-miR-29b-3p	FER	0.989143
hsa-miR-29b-3p	CAMK4	0.994553
hsa-miR-29b-3p	FAM105B	0.965254
hsa-miR-29b-3p	FAM167A	0.997482
hsa-miR-29b-3p	ACPL2	0.999983
hsa-miR-29b-3p	MMP16	0.999976
hsa-miR-29b-3p	DPYSL5	0.998803
hsa-miR-29b-3p	PCDHAC2	0.999709
hsa-miR-29b-3p	PCDHA13	0.999738
hsa-miR-29b-3p	SLC16A14	0.999815
hsa-miR-29b-3p	CLDN1	0.972488
hsa-miR-29b-3p	COL6A3	0.999997
hsa-miR-29b-3p	NAV1	0.98653
hsa-miR-29b-3p	FSTL1	0.985028
hsa-miR-29b-3p	TMEM169	0.978191
hsa-miR-29b-3p	ADAMTS9	0.99869
hsa-miR-29b-3p	C7orf60	0.99062
hsa-miR-29b-3p	COL1A2	0.991895
hsa-miR-29b-3p	CLMN	0.991219
hsa-miR-29b-3p	KCTD5	0.978738
hsa-miR-29b-3p	GPR37	0.997091
hsa-miR-29b-3p	COL3A1	0.999899
hsa-miR-29b-3p	KIAA1024	0.951191
hsa-miR-29b-3p	PPIC	0.968867
hsa-miR-29b-3p	HAS3	0.995662
hsa-miR-29b-3p	FEM1B	0.999167
hsa-miR-29b-3p	PCDHA10	0.999707
hsa-miR-29b-3p	ZBTB5	0.968309
hsa-miR-29b-3p	TMOD3	0.981756
hsa-miR-29b-3p	C4orf32	0.989917
hsa-miR-29b-3p	NARF	0.98691
hsa-miR-29b-3p	NAV2	0.989643
hsa-miR-29b-3p	LPL	0.979907
hsa-miR-29b-3p	IL1RL1	0.957048
hsa-miR-29b-3p	ISG20L2	0.997136
hsa-miR-29b-3p	KIF26A	0.968061
hsa-miR-29b-3p	ZBTB34	0.990551
hsa-miR-29b-3p	COL19A1	0.989219
hsa-miR-29b-3p	C10orf67	0.999335
hsa-miR-29b-3p	METAP2	0.974191
hsa-miR-29b-3p	ZNF704	0.983888
hsa-miR-29b-3p	PURA	0.967993
hsa-miR-29b-3p	EFNA5	0.98377
hsa-miR-29b-3p	TMEM212	0.97865
hsa-miR-29b-3p	BCL11A	0.985872
hsa-miR-29b-3p	C1QTNF6	0.968351
hsa-miR-29b-3p	SMTNL2	0.978718
hsa-miR-29b-3p	HIF3A	0.999718
hsa-miR-29b-3p	FERMT2	0.993896
hsa-miR-29b-3p	BRWD1	0.962706
hsa-miR-29b-3p	DNMT3B	0.978162
hsa-miR-29b-3p	ARID1B	0.995185
hsa-miR-29b-3p	NPAS3	0.998575
hsa-miR-29b-3p	SETDB2	0.997572
hsa-miR-29b-3p	ERCC6	0.996614
hsa-miR-29b-3p	EML6	0.995926
hsa-miR-29b-3p	COL9A1	0.981739
hsa-miR-29b-3p	RHOBTB1	0.995765
hsa-miR-29b-3p	GRIP1	0.999873
hsa-miR-29b-3p	SCYL2	0.970126
hsa-miR-29b-3p	COL4A5	0.999998
hsa-miR-29b-3p	PCGF3	0.955465
hsa-miR-29b-3p	KIF26B	0.999911
hsa-miR-29b-3p	CCSAP	0.999167
hsa-miR-29b-3p	GPATCH2	0.999204
hsa-miR-29b-3p	TMEM183A	0.999428
hsa-miR-29b-3p	KDM5B	0.97385
hsa-miR-29b-3p	RGS1	0.954626
hsa-miR-29b-3p	HMCN1	0.996944
hsa-miR-29b-3p	LYSMD1	0.997606
hsa-miR-29b-3p	SH3PXD2A	0.996917
hsa-miR-29b-3p	WBP1L	0.976579
hsa-miR-29b-3p	COL11A1	0.989247
hsa-miR-29b-3p	ENTPD7	0.959454
hsa-miR-29b-3p	SLC44A5	0.981293
hsa-miR-29b-3p	GSTA4	0.996835
hsa-miR-29b-3p	GNG12	0.963859
hsa-miR-29b-3p	COL5A1	0.978967
hsa-miR-29b-3p	PTEN	0.988948
hsa-miR-29b-3p	VEGFA	0.993519
hsa-miR-29b-3p	COL4A6	0.953161
hsa-miR-29b-3p	SLC22A7	0.987262
hsa-miR-29b-3p	RLF	0.999617
hsa-miR-29b-3p	NAP1L3	0.973694
hsa-miR-29b-3p	BRWD3	0.995221
hsa-miR-29b-3p	TET1	0.989398
hsa-miR-29b-3p	PDIK1L	0.995346
hsa-miR-29b-3p	NIPSNAP3B	0.950777
hsa-miR-29b-3p	COL5A2	0.98481
hsa-miR-29b-3p	COL15A1	0.999261
hsa-miR-29b-3p	MAPRE1	0.95898
hsa-miR-29b-3p	COL4A1	0.999997
hsa-miR-29b-3p	KDELC1	0.95408
hsa-miR-29b-3p	CLCN5	0.967329
hsa-miR-29b-3p	KCNC3	0.9568
hsa-miR-29b-3p	TMEM236	0.997025
hsa-miR-29b-3p	TNFRSF9	0.966769
hsa-miR-29b-3p	NUP160	0.982834
hsa-miR-29b-3p	COL2A1	0.999771
hsa-miR-29b-3p	SHROOM2	0.990701
hsa-miR-29b-3p	ADAMTS6	0.980023
hsa-miR-29b-3p	MST1	0.989398
hsa-miR-29b-3p	ADAMTS7	0.988019
hsa-miR-29b-3p	GXYLT2	0.96949
hsa-miR-29b-3p	TDG	0.969847
hsa-miR-29b-3p	PPM1D	0.958673
hsa-miR-29b-3p	MGAT4A	0.965499
hsa-miR-29b-3p	SLC35B2	0.961274
hsa-miR-29b-3p	ELF2	0.957968
hsa-miR-29b-3p	ZNF207	0.9818
hsa-miR-29b-3p	ANKRD13B	0.995953
hsa-miR-29b-3p	PMP22	0.999568
hsa-miR-29b-3p	KLHL28	0.978804
hsa-miR-29b-3p	COL4A3	0.965521
hsa-miR-29b-3p	COL4A4	0.999466
hsa-miR-29b-3p	PCDHA12	0.999731
hsa-miR-29b-3p	PCDHA11	0.9998
hsa-miR-29b-3p	MICB	0.961207
hsa-miR-29b-3p	ENHO	0.994531
hsa-miR-29b-3p	DDX3X	0.999993
hsa-miR-29b-3p	GREB1L	0.962531
hsa-miR-29b-3p	NFIA	0.999906
hsa-miR-29b-3p	IFI30	0.999933
hsa-miR-29b-3p	TTC30B	0.952342
hsa-miR-29b-3p	TET3	0.999965
hsa-miR-29b-3p	PAPOLG	0.972847
hsa-miR-29b-3p	FARP2	0.967541
hsa-miR-29b-3p	KIAA1432	0.98854
hsa-miR-29b-3p	SCML2	0.986911
hsa-miR-29b-3p	ZHX3	0.983267
hsa-miR-29b-3p	LAMA2	0.994688
hsa-miR-29b-3p	PAN2	0.999978
hsa-miR-29b-3p	SESTD1	0.999999
hsa-miR-29b-3p	PRR14L	0.967669
hsa-miR-29b-3p	MAP6	0.970452
hsa-miR-29b-3p	ICOS	0.978854
hsa-miR-29b-3p	ROBO1	0.999992
hsa-miR-29b-3p	MFAP3	0.963315
hsa-miR-29b-3p	ZNF469	0.974225
hsa-miR-29b-3p	NSD1	0.999869
hsa-miR-29b-3p	BAK1	0.962363
hsa-miR-29b-3p	SUV420H2	0.997246
hsa-miR-29b-3p	ATG9A	0.976696
hsa-miR-29b-3p	CTC1	0.95222
hsa-miR-29b-3p	RBM26	0.974268
hsa-miR-29b-3p	THRA	0.964876
hsa-miR-29b-3p	OTUD4	0.97815
hsa-miR-29b-3p	COL7A1	0.999903
hsa-miR-29b-3p	IFFO2	0.962479
hsa-miR-29b-3p	IGF1	0.999996
hsa-miR-29b-3p	ZNF28	0.964692
hsa-miR-29b-3p	CLEC2D	0.978387
hsa-miR-29b-3p	TMEM236	0.998011
hsa-miR-29b-3p	NOVA1	0.992424
hsa-miR-29b-3p	KIDINS220	0.997492
hsa-miR-29b-3p	TNRC6A	0.963879
hsa-miR-29b-3p	SCHIP1	0.956289
hsa-miR-29b-3p	PDGFC	0.980224
hsa-miR-29b-3p	PCDHA1	0.99948
hsa-miR-29b-3p	ADAMTS12	0.99715
hsa-miR-29b-3p	C7orf73	0.990808
hsa-miR-29b-3p	TIMM8B	0.9824
hsa-miR-29b-3p	TLL1	0.999999
hsa-miR-29b-3p	RNF19A	0.999286
hsa-miR-29b-3p	PCDHA3	0.999693
hsa-miR-29b-3p	CFL1	0.956209
hsa-miR-29b-3p	PCDHA7	0.99971
hsa-miR-29b-3p	PCDHA2	0.999756
hsa-miR-29b-3p	BTBD10	0.968784
hsa-miR-29b-3p	PGAP2	0.987924
hsa-miR-29b-3p	PCDHA6	0.999769
hsa-miR-29b-3p	PCDHA5	0.999734
hsa-miR-29b-3p	PCDHA4	0.99975
hsa-miR-29b-3p	PCDHA8	0.999765
hsa-miR-29b-3p	CALCB	0.965095
hsa-miR-29b-3p	RAB30	0.970837
hsa-miR-29b-3p	TNFRSF1A	0.976422
hsa-miR-29b-3p	SLC5A8	0.962227
hsa-miR-29b-3p	SEC23A	0.952818
hsa-miR-29b-3p	BACH2	0.998224
hsa-miR-29b-3p	TET2	0.995118
hsa-miR-29b-3p	LIN7A	0.999672
hsa-miR-29b-3p	ZFP36L1	0.982566
hsa-miR-29b-3p	MEX3B	0.999993
hsa-miR-29b-3p	TPM1	0.96038
hsa-miR-29b-3p	HAPLN3	0.973429
hsa-miR-29b-3p	MUC22	0.984759
hsa-miR-29b-3p	FAM57B	0.96858
hsa-miR-29b-3p	TMEM178B	0.998031
hsa-miR-29b-3p	CUEDC1	0.958184
hsa-miR-29b-3p	RHOT1	0.971105
hsa-miR-29b-3p	MBTD1	0.999807
hsa-miR-29b-3p	CEP76	0.996712
hsa-miR-29b-3p	PIK3R2	0.99776
hsa-miR-29b-3p	TIMM44	0.980583
hsa-miR-29b-3p	ADAMTS10	0.971669
hsa-miR-29b-3p	SMIM17	0.999881
hsa-miR-29b-3p	USP6NL	0.955461
hsa-miR-29b-3p	KCNJ6	0.959331
hsa-miR-3074-3p	ZSWIM6	0.96604
hsa-miR-3074-3p	DGKH	0.95106
hsa-miR-3074-3p	ITGA1	0.952101
hsa-miR-3074-3p	WIF1	0.983441
hsa-miR-3074-3p	ZNF148	0.984989
hsa-miR-3074-3p	PTCHD1	0.962107
hsa-miR-3074-3p	TSGA10	0.98445
hsa-miR-3074-3p	HACE1	0.980787
hsa-miR-3074-3p	GBE1	0.968687
hsa-miR-3074-3p	DZIP3	0.977707
hsa-miR-3074-3p	RP11-322L20.1	0.98395
hsa-miR-3074-3p	ZNF773	0.96344
hsa-miR-3074-3p	ZSWIM6	0.96604
hsa-miR-3074-3p	DGKH	0.95106
hsa-miR-3074-3p	ITGA1	0.952101
hsa-miR-3074-3p	WIF1	0.983441
hsa-miR-3074-3p	ZNF148	0.984989
hsa-miR-3074-3p	PTCHD1	0.962107
hsa-miR-3074-3p	TSGA10	0.98445
hsa-miR-3074-3p	HACE1	0.980787
hsa-miR-3074-3p	GBE1	0.968687
hsa-miR-3074-3p	DZIP3	0.977707
hsa-miR-3074-3p	RP11-322L20.1	0.98395
hsa-miR-3074-3p	ZNF773	0.96344
hsa-miR-32-5p	NSMAF	0.969009
hsa-miR-32-5p	CBLN4	0.98364
hsa-miR-32-5p	CLDN11	0.998512
hsa-miR-32-5p	CDC27	0.99256
hsa-miR-32-5p	REXO1	0.981094
hsa-miR-32-5p	TRAM2	0.985823
hsa-miR-32-5p	FAM135A	0.967481
hsa-miR-32-5p	GOLGA3	0.999786
hsa-miR-32-5p	JOSD1	0.966046
hsa-miR-32-5p	SNAPC1	0.987903
hsa-miR-32-5p	CNIH1	0.972907
hsa-miR-32-5p	PPP1R37	0.999418
hsa-miR-32-5p	WASL	0.999998
hsa-miR-32-5p	CCSER2	0.98775
[truncated: 630 more rows]

## Sheet: miRDB
miRNA Name	Gene Symbol	Target Score
hsa-miR-100-3p	DOCK3	85
hsa-miR-100-3p	PPTC7	86
hsa-miR-100-3p	ADAM18	86
hsa-miR-100-3p	CYTL1	87
hsa-miR-100-3p	PRRX1	87
hsa-miR-100-3p	RBX1	87
hsa-miR-100-3p	SLC38A1	88
hsa-miR-100-3p	SLC25A12	88
hsa-miR-100-3p	ATRX	88
hsa-miR-100-3p	AHNAK	89
hsa-miR-100-3p	TXNL1	89
hsa-miR-100-3p	BLOC1S5	89
hsa-miR-100-3p	ACTBL2	89
hsa-miR-100-3p	SYT10	89
hsa-miR-100-3p	PSD3	89
hsa-miR-100-3p	TMEM33	90
hsa-miR-100-3p	ZSWIM5	90
hsa-miR-100-3p	NBEA	91
hsa-miR-100-3p	WSB1	91
hsa-miR-100-3p	KIAA1244	91
hsa-miR-100-3p	PACSIN1	92
hsa-miR-100-3p	SAV1	92
hsa-miR-100-3p	SEC24A	92
hsa-miR-100-3p	MST4	93
hsa-miR-100-3p	AKIRIN2	94
hsa-miR-100-3p	CCT6A	95
hsa-miR-100-3p	CBFB	97
hsa-miR-100-3p	VAMP3	97
hsa-miR-100-3p	KPNA4	97
hsa-miR-100-3p	SOCS5	98
hsa-miR-100-3p	FEM1C	98
hsa-miR-101-5p	BAHCC1	85
hsa-miR-101-5p	OGN	86
hsa-miR-101-5p	RAP1A	86
hsa-miR-101-5p	HSPE1	86
hsa-miR-101-5p	NFAT5	86
hsa-miR-101-5p	NPY5R	87
hsa-miR-101-5p	CASK	87
hsa-miR-101-5p	TRIM2	88
hsa-miR-101-5p	UBR5	89
hsa-miR-101-5p	PHIP	90
hsa-miR-101-5p	RAB6A	90
hsa-miR-101-5p	STXBP5	91
hsa-miR-101-5p	BLMH	91
hsa-miR-101-5p	FRYL	93
hsa-miR-101-5p	C6orf120	93
hsa-miR-101-5p	REPS2	94
hsa-miR-101-5p	SNX10	94
hsa-miR-101-5p	PELI1	96
hsa-miR-101-5p	SLITRK5	98
hsa-miR-1305	GALNT3	100
hsa-miR-1305	IPO5	100
hsa-miR-1305	ZBTB11	100
hsa-miR-1305	PRKG1	99
hsa-miR-1305	KLF11	99
hsa-miR-1305	SCOC	99
hsa-miR-1305	ESCO2	99
hsa-miR-1305	ALAD	99
hsa-miR-1305	CREBZF	99
hsa-miR-1305	CTDSPL2	99
hsa-miR-1305	ITPR2	98
hsa-miR-1305	ILF2	98
hsa-miR-1305	DGKH	98
hsa-miR-1305	CSGALNACT2	98
hsa-miR-1305	ANKRD13C	98
hsa-miR-1305	PPM1E	98
hsa-miR-1305	RASA1	97
hsa-miR-1305	WEE1	97
hsa-miR-1305	NPAS3	97
hsa-miR-1305	IGSF3	96
hsa-miR-1305	CLINT1	96
hsa-miR-1305	C4orf32	96
hsa-miR-1305	FAM214A	96
hsa-miR-1305	CTGF	96
hsa-miR-1305	CLCN4	96
hsa-miR-1305	ARID4B	96
hsa-miR-1305	KATNBL1	96
hsa-miR-1305	RUNX1T1	96
hsa-miR-1305	TERF2IP	96
hsa-miR-1305	WNK1	95
hsa-miR-1305	NMU	95
hsa-miR-1305	WWP1	95
hsa-miR-1305	STRN3	95
hsa-miR-1305	NDFIP1	95
hsa-miR-1305	SORCS3	94
hsa-miR-1305	FOXP1	94
hsa-miR-1305	COL25A1	94
hsa-miR-1305	DENND6A	94
hsa-miR-1305	CCDC132	94
hsa-miR-1305	NIPBL	94
hsa-miR-1305	CCDC126	94
hsa-miR-1305	PAIP2	93
hsa-miR-1305	PAPPA	93
hsa-miR-1305	CPSF6	93
hsa-miR-1305	AHR	93
hsa-miR-1305	ZCCHC14	93
hsa-miR-1305	ERC2	93
hsa-miR-1305	APPL1	93
hsa-miR-1305	SLC17A8	93
hsa-miR-1305	REPS2	93
hsa-miR-1305	CCR2	93
hsa-miR-1305	WNT16	93
hsa-miR-1305	DNAJC27	93
hsa-miR-1305	PCDH9	93
hsa-miR-1305	SOS1	92
hsa-miR-1305	INADL	92
hsa-miR-1305	GK5	92
hsa-miR-1305	MDM2	92
hsa-miR-1305	CITED2	92
hsa-miR-1305	DENND5B	92
hsa-miR-1305	C17orf104	91
hsa-miR-1305	BCLAF1	91
hsa-miR-1305	PRKAA2	91
hsa-miR-1305	FEM1C	91
hsa-miR-1305	ACACA	91
hsa-miR-1305	GRIA4	91
hsa-miR-1305	HNRNPUL2	91
hsa-miR-1305	CHD6	91
hsa-miR-1305	JAKMIP2	91
hsa-miR-1305	RBM41	90
hsa-miR-1305	ENDOD1	90
hsa-miR-1305	SLC18A2	90
hsa-miR-1305	MLLT3	90
hsa-miR-1305	ADAMTSL3	90
hsa-miR-1305	AQP9	90
hsa-miR-1305	ZNF263	90
hsa-miR-1305	GAN	90
hsa-miR-1305	C5orf30	89
hsa-miR-1305	MXI1	89
hsa-miR-1305	TCEB1	89
hsa-miR-1305	CAV1	89
hsa-miR-1305	ZHX1	89
hsa-miR-1305	ZSWIM6	88
hsa-miR-1305	TMEM255A	88
hsa-miR-1305	CCSAP	88
hsa-miR-1305	SRGAP2	88
hsa-miR-1305	TMEM263	88
hsa-miR-1305	AMMECR1	88
hsa-miR-1305	CDCA7	88
hsa-miR-1305	PHTF2	88
hsa-miR-1305	RBPMS	88
hsa-miR-1305	SLC25A5	88
hsa-miR-1305	TGFBR1	87
hsa-miR-1305	TTC13	87
hsa-miR-1305	ZBTB24	87
hsa-miR-1305	RBM46	87
hsa-miR-1305	TCP11L1	87
hsa-miR-1305	RBM7	87
hsa-miR-1305	NLRP3	87
hsa-miR-1305	SUB1	87
hsa-miR-1305	GNE	86
hsa-miR-1305	ZNF503	86
hsa-miR-1305	TRIM33	86
hsa-miR-1305	ZNF280D	86
hsa-miR-1305	TMEM65	86
hsa-miR-1305	DDX18	86
hsa-miR-1305	KCTD9	85
hsa-miR-1305	BLOC1S6	85
hsa-miR-1305	SGK2	85
hsa-miR-1305	PLEKHA5	85
hsa-miR-1305	VKORC1L1	85
hsa-miR-1305	ACTR10	85
hsa-miR-1305	ANKRD30A	85
hsa-miR-1305	C15orf40	85
hsa-miR-1305	MID1	85
hsa-miR-1305	OR51E2	85
hsa-miR-130a-5p	TNRC6A	100
hsa-miR-130a-5p	SEMA6D	100
hsa-miR-130a-5p	PDE7A	100
hsa-miR-130a-5p	TMPO	100
hsa-miR-130a-5p	NEK6	100
hsa-miR-130a-5p	SESN3	100
hsa-miR-130a-5p	KIAA1467	100
hsa-miR-130a-5p	TRIL	100
hsa-miR-130a-5p	ZNF138	100
hsa-miR-130a-5p	AUH	100
hsa-miR-130a-5p	AKAP11	100
hsa-miR-130a-5p	PDE4B	100
hsa-miR-130a-5p	PPP4R4	100
hsa-miR-130a-5p	TMED5	100
hsa-miR-130a-5p	STX12	100
hsa-miR-130a-5p	CLCN3	100
hsa-miR-130a-5p	CNOT6L	100
hsa-miR-130a-5p	NACC2	100
hsa-miR-130a-5p	INTU	100
hsa-miR-130a-5p	BRWD1	99
hsa-miR-130a-5p	SEC23IP	99
hsa-miR-130a-5p	TOP1	99
hsa-miR-130a-5p	HNF4G	99
hsa-miR-130a-5p	BORA	99
hsa-miR-130a-5p	SEC23A	99
hsa-miR-130a-5p	TMEM245	99
hsa-miR-130a-5p	WBP2	99
hsa-miR-130a-5p	ZBTB34	99
hsa-miR-130a-5p	C2orf69	99
hsa-miR-130a-5p	FAM73A	99
hsa-miR-130a-5p	CACUL1	99
hsa-miR-130a-5p	PKIA	99
hsa-miR-130a-5p	PPARGC1A	99
hsa-miR-130a-5p	KPNA4	99
hsa-miR-130a-5p	KIAA1462	99
hsa-miR-130a-5p	ATP11C	99
hsa-miR-130a-5p	MICU3	99
hsa-miR-130a-5p	SOCS6	99
hsa-miR-130a-5p	KDM6A	99
hsa-miR-130a-5p	NGLY1	99
hsa-miR-130a-5p	SLC38A2	99
hsa-miR-130a-5p	CNR1	99
hsa-miR-130a-5p	ZNF99	99
hsa-miR-130a-5p	DNAJC6	99
hsa-miR-130a-5p	ETNK1	99
hsa-miR-130a-5p	ENTPD5	99
hsa-miR-130a-5p	NUP50	99
hsa-miR-130a-5p	ELF5	99
hsa-miR-130a-5p	CLDN12	99
hsa-miR-130a-5p	CTCF	99
hsa-miR-130a-5p	SPSB4	99
hsa-miR-130a-5p	LPHN2	99
hsa-miR-130a-5p	CDC40	98
hsa-miR-130a-5p	PPP2R5E	98
hsa-miR-130a-5p	RAB11FIP2	98
hsa-miR-130a-5p	USP53	98
hsa-miR-130a-5p	SEC24A	98
hsa-miR-130a-5p	TLK1	98
hsa-miR-130a-5p	PPIF	98
hsa-miR-130a-5p	CAMTA1	98
hsa-miR-130a-5p	OSBPL8	98
hsa-miR-130a-5p	TMEM135	98
hsa-miR-130a-5p	CSNK1G3	98
hsa-miR-130a-5p	SSBP2	98
hsa-miR-130a-5p	KLF3	98
hsa-miR-130a-5p	PRKRIR	98
hsa-miR-130a-5p	FRMD5	98
hsa-miR-130a-5p	ZNF395	98
hsa-miR-130a-5p	TADA1	97
hsa-miR-130a-5p	MAML2	97
hsa-miR-130a-5p	PKP4	97
hsa-miR-130a-5p	ZFHX4	97
hsa-miR-130a-5p	NR6A1	97
hsa-miR-130a-5p	UQCRFS1	97
hsa-miR-130a-5p	C3orf52	97
hsa-miR-130a-5p	SATB1	97
hsa-miR-130a-5p	MRC1	97
hsa-miR-130a-5p	UBE2K	97
hsa-miR-130a-5p	CREBZF	97
hsa-miR-130a-5p	SMEK2	97
hsa-miR-130a-5p	CA2	97
hsa-miR-130a-5p	SLC4A4	97
hsa-miR-130a-5p	STK4	97
hsa-miR-130a-5p	PPM1K	97
hsa-miR-130a-5p	RRAS2	97
hsa-miR-130a-5p	CCNH	97
hsa-miR-130a-5p	TJP1	96
hsa-miR-130a-5p	WHSC1	96
hsa-miR-130a-5p	EBF3	96
hsa-miR-130a-5p	MCFD2	96
hsa-miR-130a-5p	NAP1L5	96
hsa-miR-130a-5p	TCP11L1	96
hsa-miR-130a-5p	TMOD1	96
hsa-miR-130a-5p	APAF1	96
hsa-miR-130a-5p	SLC12A2	96
hsa-miR-130a-5p	STAT5B	96
hsa-miR-130a-5p	HNRNPU	95
hsa-miR-130a-5p	CAB39	95
hsa-miR-130a-5p	PPP1R12A	95
hsa-miR-130a-5p	ELF2	95
hsa-miR-130a-5p	TUSC2	95
hsa-miR-130a-5p	RAB39B	95
hsa-miR-130a-5p	ELOVL6	95
hsa-miR-130a-5p	HS6ST2	95
hsa-miR-130a-5p	FBXO32	95
hsa-miR-130a-5p	ATXN7	95
hsa-miR-130a-5p	ZNF839	95
hsa-miR-130a-5p	PTPRB	95
hsa-miR-130a-5p	COX16	95
hsa-miR-130a-5p	FOXP2	95
hsa-miR-130a-5p	BNIP3L	94
hsa-miR-130a-5p	MAP4K4	94
hsa-miR-130a-5p	RAB8B	94
hsa-miR-130a-5p	MYCT1	94
hsa-miR-130a-5p	BNIP2	94
hsa-miR-130a-5p	HMGB2	94
hsa-miR-130a-5p	ZNF654	94
hsa-miR-130a-5p	PDIA6	94
hsa-miR-130a-5p	KBTBD8	94
hsa-miR-130a-5p	SLC6A14	94
hsa-miR-130a-5p	STARD3NL	94
hsa-miR-130a-5p	RPRD1A	94
hsa-miR-130a-5p	DPY19L4	94
hsa-miR-130a-5p	CGGBP1	94
hsa-miR-130a-5p	NUAK2	94
hsa-miR-130a-5p	ZDHHC17	94
hsa-miR-130a-5p	AGAP1	94
hsa-miR-130a-5p	CRLF3	94
hsa-miR-130a-5p	ZNF117	94
hsa-miR-130a-5p	GNRHR	94
hsa-miR-130a-5p	ERBB2IP	93
hsa-miR-130a-5p	C6orf62	93
hsa-miR-130a-5p	BTAF1	93
hsa-miR-130a-5p	NEK7	93
hsa-miR-130a-5p	ATG12	93
hsa-miR-130a-5p	LBR	93
hsa-miR-130a-5p	CHUK	93
hsa-miR-130a-5p	LAMP1	93
hsa-miR-130a-5p	RUFY2	93
hsa-miR-130a-5p	SSH2	93
hsa-miR-130a-5p	ANKRD33B	93
hsa-miR-130a-5p	CUL3	93
hsa-miR-130a-5p	ALDH1A2	93
hsa-miR-130a-5p	TAB3	93
hsa-miR-130a-5p	ZNF423	93
hsa-miR-130a-5p	SEC14L1	93
hsa-miR-130a-5p	MED12L	92
hsa-miR-130a-5p	ARFIP1	92
hsa-miR-130a-5p	CXorf57	92
hsa-miR-130a-5p	NKAIN2	92
hsa-miR-130a-5p	KLF5	92
hsa-miR-130a-5p	ARHGAP20	92
hsa-miR-130a-5p	TNFAIP3	92
hsa-miR-130a-5p	DDX4	92
hsa-miR-130a-5p	TMEM2	92
hsa-miR-130a-5p	SERINC5	92
hsa-miR-130a-5p	SPOPL	92
hsa-miR-130a-5p	UBE2D1	92
hsa-miR-130a-5p	INTS6	92
hsa-miR-130a-5p	GXYLT1	92
hsa-miR-130a-5p	RNF150	92
hsa-miR-130a-5p	EYA1	92
hsa-miR-130a-5p	BLCAP	91
hsa-miR-130a-5p	MAP7	91
hsa-miR-130a-5p	DCDC2	91
hsa-miR-130a-5p	CAPRIN1	91
hsa-miR-130a-5p	ZNF493	91
hsa-miR-130a-5p	ATAD1	91
hsa-miR-130a-5p	NDFIP2	91
hsa-miR-130a-5p	TRDN	91
hsa-miR-130a-5p	GOLPH3L	91
hsa-miR-130a-5p	VKORC1L1	91
hsa-miR-130a-5p	MAPRE1	91
hsa-miR-130a-5p	HSPA12A	91
hsa-miR-130a-5p	NUFIP2	91
hsa-miR-130a-5p	PIKFYVE	91
hsa-miR-130a-5p	FAM46A	91
hsa-miR-130a-5p	PAX9	91
hsa-miR-130a-5p	LPAR1	90
hsa-miR-130a-5p	LGR4	90
hsa-miR-130a-5p	HOXB5	90
hsa-miR-130a-5p	CCL7	90
hsa-miR-130a-5p	FAS	90
hsa-miR-130a-5p	DNAJC3	90
hsa-miR-130a-5p	USP45	90
hsa-miR-130a-5p	IGSF8	90
hsa-miR-130a-5p	VCPIP1	90
hsa-miR-130a-5p	KIAA0922	90
hsa-miR-130a-5p	QSER1	90
hsa-miR-130a-5p	TRIM63	90
hsa-miR-130a-5p	TOP2B	90
hsa-miR-130a-5p	CBLN1	89
hsa-miR-130a-5p	ASF1A	89
hsa-miR-130a-5p	MBLAC2	89
hsa-miR-130a-5p	AUTS2	89
hsa-miR-130a-5p	POU4F2	89
hsa-miR-130a-5p	TGFBR2	89
hsa-miR-130a-5p	ATP6V1E1	89
hsa-miR-130a-5p	MIS18A	89
hsa-miR-130a-5p	FAM134C	89
hsa-miR-130a-5p	REEP1	89
hsa-miR-130a-5p	PABPC5	89
hsa-miR-130a-5p	GLS	89
hsa-miR-130a-5p	TSPAN12	89
hsa-miR-130a-5p	TNKS2	89
hsa-miR-130a-5p	CCNG1	88
hsa-miR-130a-5p	MAPK1IP1L	88
hsa-miR-130a-5p	RAI14	88
hsa-miR-130a-5p	MAGOHB	88
hsa-miR-130a-5p	TSHZ3	88
hsa-miR-130a-5p	CASP7	88
hsa-miR-130a-5p	SLC7A2	88
hsa-miR-130a-5p	ZMYM2	88
hsa-miR-130a-5p	UBE2R2	88
hsa-miR-130a-5p	MTSS1	88
hsa-miR-130a-5p	MAP3K1	88
hsa-miR-130a-5p	VCAN	88
hsa-miR-130a-5p	PHF19	88
hsa-miR-130a-5p	RAD51AP1	87
hsa-miR-130a-5p	GABRG1	87
hsa-miR-130a-5p	ATXN7L3B	87
hsa-miR-130a-5p	PAK2	87
hsa-miR-130a-5p	C16orf72	87
hsa-miR-130a-5p	FAXDC2	87
hsa-miR-130a-5p	IPPK	87
hsa-miR-130a-5p	LRCH1	87
hsa-miR-130a-5p	CELF1	87
hsa-miR-130a-5p	ZPLD1	87
hsa-miR-130a-5p	MEX3C	87
hsa-miR-130a-5p	ECHDC1	87
hsa-miR-130a-5p	REPS2	87
hsa-miR-130a-5p	FAM126B	87
hsa-miR-130a-5p	SPRY2	87
hsa-miR-130a-5p	PCMTD2	86
hsa-miR-130a-5p	C4orf29	86
hsa-miR-130a-5p	TMEM263	86
hsa-miR-130a-5p	IL6R	86
hsa-miR-130a-5p	LPP	86
hsa-miR-130a-5p	RBM25	86
hsa-miR-130a-5p	MARCKSL1	86
hsa-miR-130a-5p	HELZ	85
hsa-miR-130a-5p	N4BP1	85
hsa-miR-130a-5p	SEMA4B	85
hsa-miR-130a-5p	ZDBF2	85
hsa-miR-130a-5p	SLC4A10	85
hsa-miR-130a-5p	PEX11A	85
hsa-miR-130a-5p	MED4	85
hsa-miR-130a-5p	COL4A5	85
hsa-miR-130a-5p	SETD8	85
hsa-miR-130a-5p	FMR1	85
hsa-miR-130a-5p	PRSS35	85
hsa-miR-130a-5p	MEIS2	85
hsa-miR-130a-5p	ZNF208	85
hsa-miR-130a-5p	SMS	85
hsa-miR-130a-5p	TNFAIP6	85
hsa-miR-130a-5p	KDM4A	85
hsa-miR-130a-5p	ZBTB18	85
hsa-miR-130a-5p	RPRD2	85
hsa-miR-190a	SMAD2	100
hsa-miR-190a	GSK3B	100
hsa-miR-190a	NMT1	100
hsa-miR-190a	EP300	100
hsa-miR-190a	ZNF365	100
hsa-miR-190a	PYHIN1	100
hsa-miR-190a	WNT11	100
hsa-miR-190a	HCN1	100
hsa-miR-190a	ADCYAP1	100
hsa-miR-190a	MGAT4A	100
hsa-miR-190a	PIK3R1	100
hsa-miR-190a	CNTNAP1	100
hsa-miR-190a	FAM19A1	100
hsa-miR-190a	RYBP	100
hsa-miR-190a	VEGFA	100
hsa-miR-190a	TMEM178B	100
hsa-miR-190a	TCF7L2	100
hsa-miR-190a	PTP4A2	100
hsa-miR-190a	BCL6	100
hsa-miR-190a	PTPRJ	100
hsa-miR-190a	ZC3H6	100
hsa-miR-190a	ZDHHC21	100
hsa-miR-190a	BTAF1	100
hsa-miR-190a	PCNX	100
hsa-miR-190a	OSBP2	100
hsa-miR-190a	TNRC18	100
hsa-miR-190a	GRIA4	100
hsa-miR-190a	ZBTB34	100
hsa-miR-190a	MSR1	100
hsa-miR-190a	C2orf49	100
hsa-miR-190a	RABGAP1	100
hsa-miR-190a	MBTD1	100
hsa-miR-190a	KLF6	100
hsa-miR-190a	PPARGC1A	100
hsa-miR-190a	IMPG2	100
hsa-miR-190a	CTLA4	100
hsa-miR-190a	CREBRF	100
hsa-miR-190a	WASL	100
hsa-miR-190a	ELF2	100
hsa-miR-190a	SP1	100
hsa-miR-190a	RC3H2	100
hsa-miR-190a	ATP2B2	100
hsa-miR-190a	PLEKHM3	100
hsa-miR-190a	PPIP5K1	100
hsa-miR-190a	ZMYND11	100
hsa-miR-190a	EVI5	100
hsa-miR-190a	MBNL2	100
hsa-miR-190a	LEMD3	100
hsa-miR-190a	C15orf59	100
hsa-miR-190a	TMEM161B	100
hsa-miR-190a	RAB38	100
hsa-miR-190a	FAM26E	100
hsa-miR-190a	PRTG	100
hsa-miR-190a	MTMR12	100
hsa-miR-190a	ARID3A	100
hsa-miR-190a	NLK	100
hsa-miR-190a	TRAM1	100
hsa-miR-190a	KIAA1430	100
hsa-miR-190a	BMP2	100
hsa-miR-190a	ZBTB7A	100
hsa-miR-190a	RTN4RL1	100
hsa-miR-190a	CEP97	100
hsa-miR-190a	KIAA0825	100
hsa-miR-190a	CD44	100
hsa-miR-190a	NDST1	100
hsa-miR-190a	PWWP2A	100
hsa-miR-190a	PTPRD	100
hsa-miR-190a	TSPAN2	100
hsa-miR-190a	ROCK2	100
hsa-miR-190a	SIK3	100
hsa-miR-190a	AMER1	100
hsa-miR-190a	RASAL2	100
hsa-miR-190a	CNOT7	100
hsa-miR-190a	GTPBP2	100
hsa-miR-190a	FAM46A	100
hsa-miR-190a	PRRC2C	100
hsa-miR-190a	PUM1	100
hsa-miR-190a	SGK223	100
hsa-miR-190a	CNOT6L	100
hsa-miR-190a	WDFY3	100
hsa-miR-190a	AHCYL2	100
hsa-miR-190a	SLC24A2	100
hsa-miR-190a	ITPRIPL2	100
hsa-miR-190a	AJAP1	100
hsa-miR-190a	SPATA2	100
hsa-miR-190a	FGL2	100
hsa-miR-190a	PHOSPHO2-KLHL23	100
hsa-miR-190a	PI15	100
hsa-miR-190a	SSTR1	100
hsa-miR-190a	TMEM108	100
hsa-miR-190a	BACH2	100
hsa-miR-190a	MBNL3	100
hsa-miR-190a	NFIC	100
hsa-miR-190a	USP6NL	100
hsa-miR-190a	KLHL23	100
hsa-miR-190a	KIAA0100	100
hsa-miR-190a	ACKR3	100
hsa-miR-190a	RAI1	100
hsa-miR-190a	DLG3	100
hsa-miR-190a	PHIP	100
hsa-miR-190a	WDR17	100
hsa-miR-190a	GPATCH11	100
hsa-miR-190a	TET2	100
hsa-miR-190a	RC3H1	100
hsa-miR-190a	LRP6	100
hsa-miR-190a	PITPNC1	100
hsa-miR-190a	PLEKHA6	100
hsa-miR-190a	ZNF608	100
hsa-miR-190a	ZBTB18	100
hsa-miR-190a	DENND4A	100
hsa-miR-190a	SLC7A11	100
hsa-miR-190a	SPEN	100
hsa-miR-190a	HOOK1	100
hsa-miR-190a	ALCAM	100
hsa-miR-190a	GABRB3	100
hsa-miR-190a	FBXO9	100
hsa-miR-190a	KAT6A	100
hsa-miR-190a	L2HGDH	100
hsa-miR-190a	NAA25	100
hsa-miR-190a	STARD8	100
hsa-miR-190a	TEC	100
hsa-miR-190a	ISPD	100
hsa-miR-190a	NPTN	100
hsa-miR-190a	DDX55	100
hsa-miR-190a	HOXD10	100
hsa-miR-190a	GRHL3	100
hsa-miR-190a	COL4A5	100
hsa-miR-190a	FGFR3	100
hsa-miR-190a	PRKCD	100
hsa-miR-190a	ZSWIM6	100
hsa-miR-190a	TPPP	100
hsa-miR-190a	INPP5A	100
hsa-miR-190a	CACNB2	100
hsa-miR-190a	MAP3K12	100
hsa-miR-190a	VAMP2	100
hsa-miR-190a	SENP3	100
hsa-miR-190a	ZNF516	100
hsa-miR-190a	PPP2R5E	100
hsa-miR-190a	SCUBE1	100
hsa-miR-190a	AKAP10	100
hsa-miR-190a	NUFIP2	100
hsa-miR-190a	GADL1	100
hsa-miR-190a	ETV6	100
hsa-miR-190a	BMPER	100
hsa-miR-190a	WDR72	100
hsa-miR-190a	DENR	100
hsa-miR-190a	KPNA4	100
hsa-miR-190a	SEMA3F	100
hsa-miR-190a	GPC6	100
hsa-miR-190a	SGPP1	100
hsa-miR-190a	RAB11FIP3	100
hsa-miR-190a	PRRX1	100
hsa-miR-190a	ZBTB44	100
hsa-miR-190a	KCTD1	100
hsa-miR-190a	SIX4	100
hsa-miR-190a	FBXO42	100
hsa-miR-190a	CREB1	100
hsa-miR-190a	HOXC4	100
hsa-miR-190a	KDM6A	100
hsa-miR-190a	TRPM6	100
hsa-miR-190a	GRHL1	100
hsa-miR-190a	TRIM13	100
hsa-miR-190a	LARP4	100
hsa-miR-190a	NRIP1	100
hsa-miR-190a	PRDM1	100
hsa-miR-190a	PHACTR2	100
hsa-miR-190a	MYADM	100
hsa-miR-190a	FAM120C	99
hsa-miR-190a	STARD13	99
hsa-miR-190a	RAPH1	99
hsa-miR-190a	SYP	99
hsa-miR-190a	PRIMA1	99
hsa-miR-190a	39142	99
hsa-miR-190a	ENSA	99
hsa-miR-190a	ZER1	99
hsa-miR-190a	HOXA9	99
hsa-miR-190a	ZDHHC5	99
hsa-miR-190a	PKIA	99
hsa-miR-190a	OSBPL3	99
hsa-miR-190a	RSBN1L	99
hsa-miR-190a	CBX3	99
hsa-miR-190a	IL1RAP	99
hsa-miR-190a	JMJD1C	99
hsa-miR-190a	SLK	99
hsa-miR-190a	DDX17	99
hsa-miR-190a	TCF21	99
hsa-miR-190a	PTPRK	99
hsa-miR-190a	IRAK1BP1	99
hsa-miR-190a	EPHA5	99
hsa-miR-190a	ATL2	99
hsa-miR-190a	LAMP2	99
hsa-miR-190a	TGFBR2	99
hsa-miR-190a	CABP7	99
hsa-miR-190a	OTX1	99
hsa-miR-190a	APLP2	99
hsa-miR-190a	KDM2A	99
hsa-miR-190a	DLX3	99
hsa-miR-190a	RABL3	99
hsa-miR-190a	FEZF2	99
hsa-miR-190a	LIN7C	99
hsa-miR-190a	SORT1	99
hsa-miR-190a	MAN1A1	99
hsa-miR-190a	FKBP14	99
hsa-miR-190a	CUL2	99
hsa-miR-190a	NAA15	99
hsa-miR-190a	DGKG	99
hsa-miR-190a	KCNE3	99
hsa-miR-190a	UBALD2	99
hsa-miR-190a	LPPR4	99
hsa-miR-190a	PAPPA	99
hsa-miR-190a	GRIA2	99
hsa-miR-190a	GRAMD1B	99
hsa-miR-190a	38777	99
hsa-miR-190a	ZNF609	99
hsa-miR-190a	ZNF384	99
hsa-miR-190a	TIMM10	99
hsa-miR-190a	CYP4F11	99
hsa-miR-190a	PCF11	99
hsa-miR-190a	USP9X	99
hsa-miR-190a	FAM135B	99
hsa-miR-190a	OSBP	99
hsa-miR-190a	MYBL1	99
hsa-miR-190a	MLLT3	99
hsa-miR-190a	CREBZF	99
hsa-miR-190a	EFR3A	99
hsa-miR-190a	PANK4	99
hsa-miR-190a	SORCS3	99
hsa-miR-190a	GABRG2	99
hsa-miR-190a	PTEN	99
hsa-miR-190a	CAAP1	99
hsa-miR-190a	DLG1	99
hsa-miR-190a	MCAM	99
hsa-miR-190a	RANBP10	99
hsa-miR-190a	SPIRE2	99
hsa-miR-190a	FGD4	99
hsa-miR-190a	ASB11	99
hsa-miR-190a	ARHGEF33	99
hsa-miR-190a	DCUN1D3	98
hsa-miR-190a	KIAA2022	98
hsa-miR-190a	ARL8A	98
hsa-miR-190a	USP45	98
hsa-miR-190a	CBX8	98
hsa-miR-190a	YIPF4	98
hsa-miR-190a	CSMD1	98
hsa-miR-190a	COBLL1	98
hsa-miR-190a	KIRREL	98
hsa-miR-190a	SMAD9	98
hsa-miR-190a	SHOX2	98
hsa-miR-190a	DUSP8	98
hsa-miR-190a	SLC25A27	98
hsa-miR-190a	TNPO1	98
hsa-miR-190a	PPAP2B	98
hsa-miR-190a	ATP8B2	98
hsa-miR-190a	AHNAK	98
hsa-miR-190a	LSM12	98
hsa-miR-190a	WDR20	98
hsa-miR-190a	C1GALT1	98
hsa-miR-190a	SRP72	98
hsa-miR-190a	ADCY9	98
hsa-miR-190a	KIT	98
hsa-miR-190a	C5orf24	98
hsa-miR-190a	SNCA	98
hsa-miR-190a	CYGB	98
hsa-miR-190a	ELAVL4	98
hsa-miR-190a	B4GALT6	98
hsa-miR-190a	SREK1	98
hsa-miR-190a	TMEM47	98
hsa-miR-190a	ARHGEF11	98
hsa-miR-190a	HMGXB4	98
hsa-miR-190a	CDON	98
hsa-miR-190a	VPS13C	98
hsa-miR-190a	CLDN1	98
hsa-miR-190a	IQSEC1	98
hsa-miR-190a	MID2	98
hsa-miR-190a	PCSK2	98
hsa-miR-190a	SERTM1	98
hsa-miR-190a	CNEP1R1	98
hsa-miR-190a	SLC8A1	98
hsa-miR-190a	LPCAT4	98
hsa-miR-190a	FAM120A	98
hsa-miR-190a	SCPEP1	98
hsa-miR-190a	KCNMA1	98
hsa-miR-190a	GPCPD1	98
hsa-miR-190a	MEF2A	98
hsa-miR-190a	SIPA1L3	98
hsa-miR-190a	ZFHX3	97
hsa-miR-190a	NFAT5	97
hsa-miR-190a	LZTS3	97
hsa-miR-190a	CACNA1G	97
hsa-miR-190a	NUMB	97
hsa-miR-190a	GABRG1	97
hsa-miR-190a	HIPK3	97
hsa-miR-190a	PJA2	97
hsa-miR-190a	MYF5	97
hsa-miR-190a	ATRX	97
hsa-miR-190a	NAMPT	97
hsa-miR-190a	SAMD12	97
hsa-miR-190a	FOXN2	97
hsa-miR-190a	SBNO1	97
hsa-miR-190a	RUNX1T1	97
hsa-miR-190a	DIO2	97
hsa-miR-190a	NOVA1	97
hsa-miR-190a	MKRN3	97
hsa-miR-190a	TMTC1	97
hsa-miR-190a	MOB1B	97
hsa-miR-190a	RIC8B	97
hsa-miR-190a	PRKAR2B	97
hsa-miR-190a	NR4A3	97
hsa-miR-190a	UNK	97
hsa-miR-190a	DMRTA2	97
hsa-miR-190a	SMAD6	97
hsa-miR-190a	GDAP2	97
hsa-miR-190a	PITPNB	97
hsa-miR-190a	COPS7A	97
hsa-miR-190a	COPS2	97
hsa-miR-190a	TNFSF9	97
hsa-miR-190a	CHSY3	97
hsa-miR-190a	PER2	97
hsa-miR-190a	CNTN5	97
hsa-miR-190a	LRRC31	97
hsa-miR-190a	DUSP7	97
hsa-miR-190a	SERPINE1	97
hsa-miR-190a	DIP2C	97
hsa-miR-190a	ANAPC10	97
hsa-miR-190a	VAMP4	97
hsa-miR-190a	SNX1	96
hsa-miR-190a	SLC45A4	96
hsa-miR-190a	SGCD	96
hsa-miR-190a	FAM122B	96
hsa-miR-190a	AEBP2	96
hsa-miR-190a	TRA2B	96
hsa-miR-190a	FBXL20	96
hsa-miR-190a	SV2B	96
hsa-miR-190a	SNX7	96
hsa-miR-190a	NLRP8	96
hsa-miR-190a	NCOA3	96
hsa-miR-190a	RGL1	96
hsa-miR-190a	PPTC7	96
hsa-miR-190a	DYNC1I2	96
hsa-miR-190a	DYNC1LI1	96
hsa-miR-190a	ZFP36	96
hsa-miR-190a	SPG20	96
hsa-miR-190a	PPP3R1	96
hsa-miR-190a	SYT11	96
hsa-miR-190a	DHX36	96
hsa-miR-190a	ARHGAP29	96
hsa-miR-190a	PIK3C2A	96
hsa-miR-190a	BTBD1	96
hsa-miR-190a	ST6GALNAC3	96
hsa-miR-190a	HSPA9	96
hsa-miR-190a	DAPK1	96
hsa-miR-190a	TMEM170B	96
hsa-miR-190a	KDM5A	96
hsa-miR-190a	BDNF	96
hsa-miR-190a	ZFAND5	96
hsa-miR-190a	HIVEP2	96
hsa-miR-190a	MAT2B	96
hsa-miR-190a	MAP3K2	96
hsa-miR-190a	CACNA1I	96
hsa-miR-190a	USP37	96
hsa-miR-190a	IFNAR1	96
hsa-miR-190a	TTYH3	95
hsa-miR-190a	DNAJB14	95
hsa-miR-190a	ATN1	95
hsa-miR-190a	CD2AP	95
hsa-miR-190a	ARHGAP6	95
hsa-miR-190a	MFAP5	95
hsa-miR-190a	TRPC1	95
hsa-miR-190a	RPS6KA6	95
hsa-miR-190a	FKBP5	95
hsa-miR-190a	FAM117B	95
hsa-miR-190a	NCK2	95
hsa-miR-190a	TRIM2	95
hsa-miR-190a	FBXO33	95
hsa-miR-190a	AFF4	95
hsa-miR-190a	SPPL3	95
hsa-miR-190a	IKZF2	95
hsa-miR-190a	THAP1	95
hsa-miR-190a	CASZ1	95
hsa-miR-190a	PDXDC1	95
hsa-miR-190a	ANKRD30B	95
hsa-miR-190a	SNX27	95
hsa-miR-190a	ZIC5	95
hsa-miR-190a	MBNL1	95
hsa-miR-190a	ABCC5	95
hsa-miR-190a	RAPGEF6	95
hsa-miR-190a	DNAJB12	95
hsa-miR-190a	CHST2	95
hsa-miR-190a	NIPBL	95
hsa-miR-190a	NBEA	95
hsa-miR-190a	VEZF1	95
hsa-miR-190a	ZBTB10	94
hsa-miR-190a	FAM160B1	94
hsa-miR-190a	PHEX	94
hsa-miR-190a	N4BP1	94
hsa-miR-190a	EIF4G1	94
hsa-miR-190a	SEC24B	94
hsa-miR-190a	TBX18	94
hsa-miR-190a	CXCL5	94
hsa-miR-190a	ATP10A	94
hsa-miR-190a	DTX4	94
hsa-miR-190a	MEF2C	94
hsa-miR-190a	KIAA0247	94
hsa-miR-190a	TRAPPC6B	94
hsa-miR-190a	TRMT10A	94
hsa-miR-190a	SNX18	94
hsa-miR-190a	MS4A2	94
hsa-miR-190a	NOX4	94
hsa-miR-190a	HOXA11	94
hsa-miR-190a	NUPL1	94
hsa-miR-190a	PLXDC2	94
hsa-miR-190a	LARP1	94
hsa-miR-190a	GPR82	94
hsa-miR-190a	MEST	94
hsa-miR-190a	SHOC2	94
hsa-miR-190a	LRP8	94
hsa-miR-190a	ID2	94
hsa-miR-190a	MOB4	94
hsa-miR-190a	NEUROD1	94
hsa-miR-190a	FGF12	94
hsa-miR-190a	NCEH1	94
hsa-miR-190a	SLC6A6	94
hsa-miR-190a	KLF7	94
hsa-miR-190a	SGMS2	93
hsa-miR-190a	CEP104	93
hsa-miR-190a	AQP4	93
hsa-miR-190a	HACE1	93
hsa-miR-190a	DEPDC1	93
hsa-miR-190a	DCUN1D1	93
hsa-miR-190a	STAG2	93
hsa-miR-190a	TRIM5	93
hsa-miR-190a	AGFG2	93
hsa-miR-190a	PRKD3	93
hsa-miR-190a	INO80D	93
hsa-miR-190a	ARHGAP21	93
hsa-miR-190a	STRN	93
hsa-miR-190a	HCFC2	93
hsa-miR-190a	KCNH5	93
hsa-miR-190a	CPEB3	93
hsa-miR-190a	GABRB2	93
hsa-miR-190a	XPOT	93
hsa-miR-190a	CLDN11	93
hsa-miR-190a	SLC35E3	92
hsa-miR-190a	KIF13A	92
hsa-miR-190a	PLXNA2	92
hsa-miR-190a	GAD1	92
hsa-miR-190a	ARHGEF7	92
hsa-miR-190a	TMED7	92
hsa-miR-190a	AR	92
hsa-miR-190a	PIK3CG	92
hsa-miR-190a	IARS2	92
hsa-miR-190a	CDC14A	92
hsa-miR-190a	IRS1	92
hsa-miR-190a	RPS6KB1	92
hsa-miR-190a	ZSWIM8	92
hsa-miR-190a	CAT	92
hsa-miR-190a	UNC80	92
hsa-miR-190a	ZRANB1	92
hsa-miR-190a	IRF2BP2	92
hsa-miR-190a	KCNN2	92
hsa-miR-190a	CLVS2	92
hsa-miR-190a	ELMOD2	92
hsa-miR-190a	CFTR	92
hsa-miR-190a	PRDM11	92
hsa-miR-190a	SCAMP5	92
hsa-miR-190a	CASKIN1	91
hsa-miR-190a	GIMAP7	91
hsa-miR-190a	FOXN3	91
hsa-miR-190a	IGF1	91
hsa-miR-190a	FGFR2	91
hsa-miR-190a	CREG2	91
hsa-miR-190a	EFNB2	91
hsa-miR-190a	SCN8A	91
hsa-miR-190a	DNMT3A	91
hsa-miR-190a	EPB41L1	91
hsa-miR-190a	FRMD6	91
hsa-miR-190a	ZNF529	91
hsa-miR-190a	KIF3C	91
hsa-miR-190a	ZFYVE1	91
hsa-miR-190a	SOWAHC	91
hsa-miR-190a	RBM41	91
hsa-miR-190a	EDA	91
hsa-miR-190a	PCBP2	91
hsa-miR-190a	KIAA1522	91
hsa-miR-190a	RORA	91
hsa-miR-190a	TAGLN2	91
hsa-miR-190a	RAP1A	91
hsa-miR-190a	PAIP1	91
hsa-miR-190a	G3BP2	90
hsa-miR-190a	MAGI1	90
hsa-miR-190a	USP15	90
hsa-miR-190a	HTR1F	90
hsa-miR-190a	SNRPF	90
hsa-miR-190a	DMC1	90
hsa-miR-190a	SF1	90
hsa-miR-190a	ACSL4	90
hsa-miR-190a	METAP1	90
hsa-miR-190a	PDE10A	90
hsa-miR-190a	BBS7	90
hsa-miR-190a	CHM	90
hsa-miR-190a	CAPN5	90
hsa-miR-190a	SLC39A14	90
hsa-miR-190a	IL6ST	90
hsa-miR-190a	CNOT2	90
hsa-miR-190a	DIRAS2	90
hsa-miR-190a	EDIL3	90
hsa-miR-190a	PCDH7	90
hsa-miR-190a	TPTE2	90
hsa-miR-190a	KANSL1L	90
hsa-miR-190a	SLC17A6	90
hsa-miR-190a	ELMO2	90
hsa-miR-190a	PAPD5	90
hsa-miR-190a	RBMS3	89
hsa-miR-190a	EFNA3	89
hsa-miR-190a	BNIP3L	89
hsa-miR-190a	EPHA1	89
hsa-miR-190a	CXXC5	89
hsa-miR-190a	CRIM1	89
hsa-miR-190a	PPP1R1A	89
hsa-miR-190a	RSF1	89
hsa-miR-190a	ETV1	89
hsa-miR-190a	SHISA3	89
hsa-miR-190a	DLC1	89
hsa-miR-190a	RER1	89
hsa-miR-190a	PLEKHA5	89
hsa-miR-190a	GAN	89
hsa-miR-190a	SPRY3	89
hsa-miR-190a	NRF1	89
hsa-miR-190a	GAPVD1	89
hsa-miR-190a	AP1AR	89
hsa-miR-190a	SOCS6	89
hsa-miR-190a	SVIL	89
hsa-miR-190a	TXLNB	89
hsa-miR-190a	RAB3GAP1	89
hsa-miR-190a	WNT3	89
hsa-miR-190a	SLC4A10	89
hsa-miR-190a	MAGI3	88
hsa-miR-190a	UNC5A	88
hsa-miR-190a	PRNP	88
hsa-miR-190a	ZMYM2	88
hsa-miR-190a	NPY2R	88
hsa-miR-190a	SPRY4	88
hsa-miR-190a	VCAN	88
hsa-miR-190a	SLC4A7	88
hsa-miR-190a	PLD5	88
hsa-miR-190a	PLEKHA1	88
hsa-miR-190a	VENTX	88
hsa-miR-190a	HLF	88
hsa-miR-190a	FRMPD3	88
hsa-miR-190a	RPL23A	88
hsa-miR-190a	TMEM71	88
hsa-miR-190a	SLC12A2	88
hsa-miR-190a	GRID2	88
hsa-miR-190a	EN2	88
hsa-miR-190a	ADCY8	88
hsa-miR-190a	MORC3	88
hsa-miR-190a	PMEPA1	88
hsa-miR-190a	NAA50	87
hsa-miR-190a	TBC1D15	87
hsa-miR-190a	B3GALTL	87
hsa-miR-190a	BRD4	87
hsa-miR-190a	STXBP4	87
hsa-miR-190a	FLI1	87
hsa-miR-190a	SGIP1	87
hsa-miR-190a	CENPK	87
hsa-miR-190a	RERE	87
hsa-miR-190a	STAM2	87
hsa-miR-190a	RICTOR	87
hsa-miR-190a	PTPRB	87
hsa-miR-190a	ZFR	87
hsa-miR-190a	AGO3	87
hsa-miR-190a	MMS22L	87
hsa-miR-190a	ZNF512B	87
hsa-miR-190a	RNF138	87
hsa-miR-190a	RNF44	87
hsa-miR-190a	KIAA1468	87
hsa-miR-190a	BAG1	86
hsa-miR-190a	F9	86
hsa-miR-190a	TAB3	86
hsa-miR-190a	PPP1R2	86
hsa-miR-190a	STXBP5	86
hsa-miR-190a	KIAA0355	86
hsa-miR-190a	ANTXR2	86
hsa-miR-190a	SENP1	86
hsa-miR-190a	IGFBP1	86
hsa-miR-190a	ZNF655	86
hsa-miR-190a	CRLF3	86
hsa-miR-190a	PTER	86
hsa-miR-190a	BCL11B	86
hsa-miR-190a	TULP3	86
hsa-miR-190a	ESRRG	86
hsa-miR-190a	DSG4	86
hsa-miR-190a	RPRD1B	86
hsa-miR-190a	SAMD4A	86
hsa-miR-190a	AP1S1	86
hsa-miR-190a	XKR6	86
hsa-miR-190a	CAV2	86
hsa-miR-190a	GID8	86
hsa-miR-190a	OSBPL6	86
hsa-miR-190a	SEPHS1	86
hsa-miR-190a	SLC1A1	86
hsa-miR-190a	DGKB	86
hsa-miR-190a	IRS2	86
hsa-miR-190a	FNDC3B	86
hsa-miR-190a	REL	86
hsa-miR-190a	MYH10	85
hsa-miR-190a	VGLL3	85
hsa-miR-190a	ATXN3	85
hsa-miR-190a	HDAC4	85
hsa-miR-190a	RIOK2	85
hsa-miR-190a	NRXN1	85
hsa-miR-190a	TMEM261	85
hsa-miR-190a	KDSR	85
hsa-miR-190a	DOK4	85
hsa-miR-190a	ACTN4	85
hsa-miR-190a	AKAP8	85
hsa-miR-190a	GABRA1	85
hsa-miR-190a	LOC101928195	85
hsa-miR-190a	IRX2	85
hsa-miR-190a	PNRC1	85
hsa-miR-190a	CCDC64	85
hsa-miR-190a	RAB6A	85
hsa-miR-190a	LDLR	85
hsa-miR-190a	CDYL	85
hsa-miR-190a	NCOA4	85
hsa-miR-190a	FBXO4	85
hsa-miR-190a	PCDH10	85
hsa-miR-190a	FAM65B	85
hsa-miR-190a	KIAA0754	85
hsa-miR-190a	PAK1IP1	85
hsa-miR-190a	AMMECR1	85
hsa-miR-190a	UTP23	85
hsa-miR-190a	LOC100996643	85
hsa-miR-19a-5p	ANO3	100
hsa-miR-19a-5p	CGGBP1	100
hsa-miR-19a-5p	IKZF5	99
hsa-miR-19a-5p	CNOT7	99
hsa-miR-19a-5p	LATS1	98
hsa-miR-19a-5p	RBMS3	98
hsa-miR-19a-5p	WWP1	98
hsa-miR-19a-5p	TMEM255A	98
hsa-miR-19a-5p	EIF4G2	98
hsa-miR-19a-5p	ARPC5	97
hsa-miR-19a-5p	ARID1A	96
hsa-miR-19a-5p	FBXO8	96
hsa-miR-19a-5p	PHF20	96
hsa-miR-19a-5p	EDNRB	95
hsa-miR-19a-5p	FAM120A	95
hsa-miR-19a-5p	FLRT3	94
hsa-miR-19a-5p	CP	94
hsa-miR-19a-5p	TPP2	94
hsa-miR-19a-5p	GABPA	93
hsa-miR-19a-5p	AGFG1	92
hsa-miR-19a-5p	MKX	91
hsa-miR-19a-5p	GLCE	91
hsa-miR-19a-5p	STXBP5	90
hsa-miR-19a-5p	CENPN	90
hsa-miR-19a-5p	ATXN7	90
hsa-miR-19a-5p	SEL1L	90
hsa-miR-19a-5p	HIPK1	89
hsa-miR-19a-5p	RPP14	89
hsa-miR-19a-5p	PRRG1	89
hsa-miR-19a-5p	PCDHGA7	88
hsa-miR-19a-5p	LRRC2	87
hsa-miR-19a-5p	PRDM6	87
hsa-miR-19a-5p	C19orf44	87
hsa-miR-19a-5p	UBE2R2	87
hsa-miR-19a-5p	SLITRK4	87
hsa-miR-19a-5p	PBX1	87
hsa-miR-19a-5p	ZRANB1	87
hsa-miR-19a-5p	C1QTNF9	86
hsa-miR-19a-5p	TRIM2	86
hsa-miR-19a-5p	SLAMF1	86
hsa-miR-19a-5p	KIAA1549L	86
hsa-miR-19a-5p	TET2	86
hsa-miR-19a-5p	EDN1	86
hsa-miR-19a-5p	EMC4	86
hsa-miR-19a-5p	ANK3	85
hsa-miR-19a-5p	PLCB4	85
hsa-miR-19a-5p	ZNF28	85
hsa-miR-19a-5p	WDFY1	85
hsa-miR-19a-5p	PALLD	85
hsa-miR-19a-5p	RUNX2	85
hsa-miR-19a-5p	CFL2	85
hsa-miR-27b-5p	ZHX1	95
hsa-miR-27b-5p	PYROXD1	93
hsa-miR-27b-5p	OTUD7B	92
hsa-miR-27b-5p	RBM39	92
hsa-miR-27b-5p	NOV	92
hsa-miR-27b-5p	SERAC1	91
hsa-miR-27b-5p	KANK1	91
hsa-miR-27b-5p	STC1	90
hsa-miR-27b-5p	PRKRA	90
hsa-miR-27b-5p	TRPS1	90
hsa-miR-27b-5p	ETS1	87
hsa-miR-27b-5p	SUV39H2	87
hsa-miR-27b-5p	UBTF	87
hsa-miR-27b-5p	SPAST	86
hsa-miR-27b-5p	EIF4G1	85
hsa-miR-27b-5p	CERS2	85
hsa-miR-29b-3p	COL3A1	100
hsa-miR-29b-3p	ERCC6	100
hsa-miR-29b-3p	NFIA	100
hsa-miR-29b-3p	TET3	100
hsa-miR-29b-3p	DGKH	100
hsa-miR-29b-3p	BRWD3	100
hsa-miR-29b-3p	FBN1	100
hsa-miR-29b-3p	TET1	99
hsa-miR-29b-3p	ATAD2B	99
hsa-miR-29b-3p	RNF19A	99
hsa-miR-29b-3p	VEGFA	99
hsa-miR-29b-3p	DNMT3A	99
hsa-miR-29b-3p	FBXW9	99
hsa-miR-29b-3p	ELN	99
hsa-miR-29b-3p	COL5A3	99
hsa-miR-29b-3p	HMCN1	99
hsa-miR-29b-3p	TMEM183A	99
hsa-miR-29b-3p	GRIP1	99
hsa-miR-29b-3p	ROBO1	99
hsa-miR-29b-3p	NAV3	99
hsa-miR-29b-3p	PXDN	99
hsa-miR-29b-3p	ATP1B4	98
hsa-miR-29b-3p	COL11A1	98
hsa-miR-29b-3p	ZBTB34	98
hsa-miR-29b-3p	TFEB	98
hsa-miR-29b-3p	DNMT3B	98
hsa-miR-29b-3p	COL15A1	98
hsa-miR-29b-3p	TNFRSF1A	98
hsa-miR-29b-3p	LYSMD1	98
hsa-miR-29b-3p	SMS	98
hsa-miR-29b-3p	PURG	98
hsa-miR-29b-3p	TRIM63	97
hsa-miR-29b-3p	IREB2	97
hsa-miR-29b-3p	COL5A1	97
hsa-miR-29b-3p	FERMT2	97
hsa-miR-29b-3p	PDIK1L	97
hsa-miR-29b-3p	COL19A1	97
hsa-miR-29b-3p	RAB30	97
hsa-miR-29b-3p	COL7A1	97
hsa-miR-29b-3p	ADAMTS2	97
hsa-miR-29b-3p	CRISPLD1	96
hsa-miR-29b-3p	RLF	96
hsa-miR-29b-3p	COL4A2	96
hsa-miR-29b-3p	DTWD2	96
hsa-miR-29b-3p	VASH1	96
hsa-miR-29b-3p	HBP1	96
hsa-miR-29b-3p	DGKD	96
hsa-miR-29b-3p	RNASEL	96
hsa-miR-29b-3p	TMEM169	96
hsa-miR-29b-3p	ELF2	96
hsa-miR-29b-3p	CAV2	96
hsa-miR-29b-3p	VPS37C	96
hsa-miR-29b-3p	KIF26B	96
hsa-miR-29b-3p	PCDHAC2	96
hsa-miR-29b-3p	SGK1	96
hsa-miR-29b-3p	MAP6	96
hsa-miR-29b-3p	KIAA1024	96
hsa-miR-29b-3p	ABCE1	96
hsa-miR-29b-3p	DAAM2	96
hsa-miR-29b-3p	ANKRD13C	95
hsa-miR-29b-3p	N4BP2L1	95
hsa-miR-29b-3p	SPPL2B	95
hsa-miR-29b-3p	CEMIP	95
hsa-miR-29b-3p	NCKAP5	95
hsa-miR-29b-3p	PTEN	95
hsa-miR-29b-3p	COL4A1	95
hsa-miR-29b-3p	COL22A1	95
hsa-miR-29b-3p	COL5A2	95
hsa-miR-29b-3p	HNRNPUL1	95
hsa-miR-29b-3p	SUV420H2	95
hsa-miR-29b-3p	RAP1GDS1	95
hsa-miR-29b-3p	SHPRH	95
hsa-miR-29b-3p	TMEM65	95
hsa-miR-29b-3p	ZNF282	95
hsa-miR-29b-3p	NAV2	95
hsa-miR-29b-3p	USP34	95
hsa-miR-29b-3p	TET2	95
hsa-miR-29b-3p	YPEL2	95
hsa-miR-29b-3p	SGMS2	95
hsa-miR-29b-3p	SLC5A8	95
hsa-miR-29b-3p	SH3RF3	95
hsa-miR-29b-3p	LIMS1	94
hsa-miR-29b-3p	ADAMTS17	94
hsa-miR-29b-3p	KLHL28	94
hsa-miR-29b-3p	AMMECR1L	94
hsa-miR-29b-3p	AKT3	94
hsa-miR-29b-3p	PRR14L	94
hsa-miR-29b-3p	PXYLP1	94
hsa-miR-29b-3p	ARRDC3	94
hsa-miR-29b-3p	HDAC4	94
hsa-miR-29b-3p	KLHL8	94
hsa-miR-29b-3p	RNF138	94
hsa-miR-29b-3p	STX16	94
hsa-miR-29b-3p	PPIC	94
hsa-miR-29b-3p	IGF1	94
hsa-miR-29b-3p	DOT1L	94
hsa-miR-29b-3p	SHROOM2	94
hsa-miR-29b-3p	TDG	94
hsa-miR-29b-3p	HAS3	93
hsa-miR-29b-3p	STAG2	93
hsa-miR-29b-3p	TAF5	93
hsa-miR-29b-3p	ADAMTS18	93
hsa-miR-29b-3p	ZFP36L1	93
hsa-miR-29b-3p	C4orf32	93
hsa-miR-29b-3p	WDR41	93
hsa-miR-29b-3p	EML6	93
hsa-miR-29b-3p	TPK1	93
hsa-miR-29b-3p	EIF4E2	93
hsa-miR-29b-3p	ZNF512B	93
hsa-miR-29b-3p	C7orf60	92
hsa-miR-29b-3p	HRK	92
hsa-miR-29b-3p	KIF26A	92
hsa-miR-29b-3p	TRAF4	92
hsa-miR-29b-3p	CCSER2	92
hsa-miR-29b-3p	LAMC1	92
hsa-miR-29b-3p	EML4	92
hsa-miR-29b-3p	WDR33	92
hsa-miR-29b-3p	CEP68	92
hsa-miR-29b-3p	TMEM135	92
hsa-miR-29b-3p	COL2A1	92
hsa-miR-29b-3p	USP6NL	91
hsa-miR-29b-3p	PCDHA5	91
hsa-miR-29b-3p	TMEM183B	91
hsa-miR-29b-3p	BMF	91
hsa-miR-29b-3p	PCDHA9	91
hsa-miR-29b-3p	LRP6	91
hsa-miR-29b-3p	PCDHA2	91
hsa-miR-29b-3p	NASP	91
hsa-miR-29b-3p	PCDHA1	91
hsa-miR-29b-3p	SLC16A1	91
hsa-miR-29b-3p	PCDHAC1	91
hsa-miR-29b-3p	PCDHA6	91
hsa-miR-29b-3p	KCTD20	91
hsa-miR-29b-3p	PCDHA7	91
hsa-miR-29b-3p	BACH2	91
hsa-miR-29b-3p	PCDHA11	91
hsa-miR-29b-3p	PCDHA13	91
hsa-miR-29b-3p	PCDHA4	91
hsa-miR-29b-3p	AGPAT4	91
hsa-miR-29b-3p	DCX	91
hsa-miR-29b-3p	PHLDB3	91
hsa-miR-29b-3p	PPP1R13B	91
hsa-miR-29b-3p	PCDHA3	91
hsa-miR-29b-3p	PCDHA12	91
hsa-miR-29b-3p	EML5	91
hsa-miR-29b-3p	ADAMTS6	90
hsa-miR-29b-3p	JMY	90
hsa-miR-29b-3p	PMP22	90
hsa-miR-29b-3p	SLC6A14	90
hsa-miR-29b-3p	REST	90
hsa-miR-29b-3p	DCUN1D4	90
hsa-miR-29b-3p	PARG	90
hsa-miR-29b-3p	KDELC1	90
hsa-miR-29b-3p	MEX3B	90
hsa-miR-29b-3p	OSBPL11	90
hsa-miR-29b-3p	TUBB2A	90
hsa-miR-29b-3p	PAIP2	90
hsa-miR-29b-3p	COL4A4	90
hsa-miR-29b-3p	NPAS3	89
hsa-miR-29b-3p	CDCA4	89
hsa-miR-29b-3p	ADAMTS9	89
hsa-miR-29b-3p	MAPK10	89
hsa-miR-29b-3p	DOLPP1	89
hsa-miR-29b-3p	EOMES	89
hsa-miR-29b-3p	CHSY1	89
hsa-miR-29b-3p	SLC4A7	89
hsa-miR-29b-3p	ZBTB5	89
hsa-miR-29b-3p	TMEM33	89
hsa-miR-29b-3p	SIRT1	89
hsa-miR-29b-3p	C5orf15	88
hsa-miR-29b-3p	SPIN4	88
hsa-miR-29b-3p	ZNF518B	88
hsa-miR-29b-3p	ELOVL4	88
hsa-miR-29b-3p	ATRN	88
hsa-miR-29b-3p	ZNF28	88
hsa-miR-29b-3p	DIO2	88
hsa-miR-29b-3p	HORMAD1	88
hsa-miR-29b-3p	CPEB3	88
hsa-miR-29b-3p	CCNA2	88
hsa-miR-29b-3p	NANP	88
hsa-miR-29b-3p	SYPL2	88
hsa-miR-29b-3p	GIT2	88
hsa-miR-29b-3p	MYCN	87
hsa-miR-29b-3p	IFI30	87
hsa-miR-29b-3p	COL21A1	87
hsa-miR-29b-3p	MORF4L2	87
hsa-miR-29b-3p	GXYLT2	87
hsa-miR-29b-3p	GPATCH2	87
hsa-miR-29b-3p	CNR1	87
hsa-miR-29b-3p	BLMH	87
hsa-miR-29b-3p	SERINC5	86
hsa-miR-29b-3p	SLC7A6	86
hsa-miR-29b-3p	TFEC	86
hsa-miR-29b-3p	DDX3X	86
hsa-miR-29b-3p	CCNYL1	86
hsa-miR-29b-3p	HMGCR	86
hsa-miR-29b-3p	PRKRA	85
hsa-miR-29b-3p	TLL1	85
hsa-miR-29b-3p	NSD1	85
hsa-miR-29b-3p	LOX	85
hsa-miR-29b-3p	PIAS2	85
hsa-miR-29b-3p	CLDN1	85
hsa-miR-29b-3p	TMTC3	85
hsa-miR-29b-3p	LARP4B	85
hsa-miR-29b-3p	PDGFRA	85
hsa-miR-29b-3p	COL4A5	85
hsa-miR-3074-3p	MEX3C	97
hsa-miR-3074-3p	RMND5A	97
hsa-miR-3074-3p	TNFRSF21	95
hsa-miR-3074-3p	ASXL1	94
hsa-miR-3074-3p	CRY1	94
hsa-miR-3074-3p	STX7	93
hsa-miR-3074-3p	GPM6A	93
hsa-miR-3074-3p	C6orf58	93
hsa-miR-3074-3p	ZNF804A	92
hsa-miR-3074-3p	PDS5B	90
hsa-miR-3074-3p	FAM204A	90
hsa-miR-3074-3p	SLIT2	90
hsa-miR-3074-3p	JMJD1C	90
hsa-miR-3074-3p	RILPL2	89
hsa-miR-3074-3p	USP24	89
hsa-miR-3074-3p	INHBC	89
hsa-miR-3074-3p	DNM3	89
hsa-miR-3074-3p	SULT1E1	89
hsa-miR-3074-3p	CNOT6L	88
hsa-miR-3074-3p	PRKAA1	87
hsa-miR-3074-3p	MED13L	87
hsa-miR-3074-3p	GNAI1	87
hsa-miR-3074-3p	SUCNR1	86
hsa-miR-3074-3p	ZNF616	85
hsa-miR-3074-3p	ZNF148	85
hsa-miR-3074-3p	EHF	85
hsa-miR-3074-3p	SUV420H1	85
hsa-miR-3074-3p	CST3	85
hsa-miR-3074-3p	C2orf78	85
hsa-miR-32-5p	NSMF	85
hsa-miR-32-5p	PTPRO	85
hsa-miR-32-5p	TTC9	85
hsa-miR-32-5p	GPC6	85
hsa-miR-32-5p	PTGER4	86
hsa-miR-32-5p	COL19A1	86
hsa-miR-32-5p	PTPRJ	86
hsa-miR-32-5p	PAX9	86
hsa-miR-32-5p	C21orf91	86
hsa-miR-32-5p	FHL2	86
hsa-miR-32-5p	GPBP1L1	86
hsa-miR-32-5p	GPR180	86
hsa-miR-32-5p	PTEN	86
hsa-miR-32-5p	CHKA	87
hsa-miR-32-5p	C11orf24	87
hsa-miR-32-5p	MTMR9	87
hsa-miR-32-5p	PPP1R37	87
hsa-miR-32-5p	TCF21	87
hsa-miR-32-5p	KLHL14	87
hsa-miR-32-5p	SUV420H1	87
hsa-miR-32-5p	IDH1	87
hsa-miR-32-5p	CNEP1R1	87
hsa-miR-32-5p	MYCBP2	87
hsa-miR-32-5p	TAGAP	87
hsa-miR-32-5p	ATRX	88
hsa-miR-32-5p	RAB14	88
hsa-miR-32-5p	ST6GAL2	88
hsa-miR-32-5p	ITGA6	88
hsa-miR-32-5p	TULP4	88
hsa-miR-32-5p	PEAK1	88
hsa-miR-32-5p	TET2	88
hsa-miR-32-5p	DDX3X	88
hsa-miR-32-5p	UBXN4	88
hsa-miR-32-5p	UBASH3B	88
hsa-miR-32-5p	PDZD2	88
hsa-miR-32-5p	MIA3	88
hsa-miR-32-5p	CPEB3	88
hsa-miR-32-5p	CDCA7L	88
hsa-miR-32-5p	PLEKHG3	88
hsa-miR-32-5p	DSCAML1	88
hsa-miR-32-5p	PPP1R12A	89
hsa-miR-32-5p	EOMES	89
hsa-miR-32-5p	NLK	89
hsa-miR-32-5p	PER2	89
hsa-miR-32-5p	SOCS5	89
hsa-miR-32-5p	BCL11A	89
hsa-miR-32-5p	FAM135A	89
hsa-miR-32-5p	ANKIB1	89
hsa-miR-32-5p	JMY	89
hsa-miR-32-5p	MAGEC2	89
hsa-miR-32-5p	CHST7	89
hsa-miR-32-5p	GOLGA8A	89
hsa-miR-32-5p	FAM160B1	90
hsa-miR-32-5p	ADAMTSL3	90
hsa-miR-32-5p	HNF1B	90
hsa-miR-32-5p	NECAP1	90
hsa-miR-32-5p	WWP2	90
hsa-miR-32-5p	HERPUD2	90
hsa-miR-32-5p	SLX4	90
hsa-miR-32-5p	ANP32E	90
hsa-miR-32-5p	GNAQ	91
hsa-miR-32-5p	DUSP10	91
hsa-miR-32-5p	PCDH7	91
hsa-miR-32-5p	TMEM229A	91
hsa-miR-32-5p	MAPK8	91
hsa-miR-32-5p	RNF180	91
hsa-miR-32-5p	DPP10	91
hsa-miR-32-5p	EDEM1	91
hsa-miR-32-5p	SLC32A1	92
hsa-miR-32-5p	SPRYD4	92
hsa-miR-32-5p	MIER1	92
hsa-miR-32-5p	FOXN2	92
hsa-miR-32-5p	CIC	92
hsa-miR-32-5p	COL1A2	92
hsa-miR-32-5p	NOVA1	92
hsa-miR-32-5p	YIPF4	92
hsa-miR-32-5p	MED19	93
hsa-miR-32-5p	HAND2	93
hsa-miR-32-5p	PCDH11Y	93
hsa-miR-32-5p	TWF1	93
hsa-miR-32-5p	ARID1B	93
hsa-miR-32-5p	MAN2A1	93
hsa-miR-32-5p	PTPRD	93
hsa-miR-32-5p	PKDCC	93
hsa-miR-32-5p	PIK3CB	93
hsa-miR-32-5p	MTFMT	94
hsa-miR-32-5p	ARRDC3	94
hsa-miR-32-5p	TGIF1	94
hsa-miR-32-5p	ADAMTSL1	94
hsa-miR-32-5p	FMR1	94
hsa-miR-32-5p	PAPD7	94
hsa-miR-32-5p	FBN1	94
hsa-miR-32-5p	TBL1XR1	94
hsa-miR-32-5p	SGPP1	94
hsa-miR-32-5p	KAT2B	94
hsa-miR-32-5p	MTF1	94
hsa-miR-32-5p	SESN3	94
hsa-miR-32-5p	KLF4	94
hsa-miR-32-5p	MFF	94
hsa-miR-32-5p	PTAR1	94
hsa-miR-32-5p	MORC3	94
hsa-miR-32-5p	DNAJC30	94
hsa-miR-32-5p	MPP1	94
hsa-miR-32-5p	RGS17	94
hsa-miR-32-5p	NCKAP5	94
hsa-miR-32-5p	BCL11B	94
hsa-miR-32-5p	UBE2Z	95
hsa-miR-32-5p	ANKRD44	95
hsa-miR-32-5p	C5orf30	95
hsa-miR-32-5p	NOX4	95
hsa-miR-32-5p	FAM20C	95
hsa-miR-32-5p	ITGAV	95
hsa-miR-32-5p	BSDC1	95
hsa-miR-32-5p	PCMTD1	95
hsa-miR-32-5p	ADAM10	95
hsa-miR-32-5p	MAP1B	95
hsa-miR-32-5p	RGL1	95
hsa-miR-32-5p	DSC2	96
hsa-miR-32-5p	B3GALT2	96
hsa-miR-32-5p	SNN	96
hsa-miR-32-5p	NEFH	96
hsa-miR-32-5p	TEF	96
hsa-miR-32-5p	GRAMD3	96
hsa-miR-32-5p	DUSP5	96
hsa-miR-32-5p	CBLN4	96
hsa-miR-32-5p	SLC24A3	96
hsa-miR-32-5p	G3BP2	96
hsa-miR-32-5p	FAM19A1	96
hsa-miR-32-5p	GTF2A1	96
hsa-miR-32-5p	TMF1	96
hsa-miR-32-5p	SNX13	96
hsa-miR-32-5p	LATS2	97
hsa-miR-32-5p	CDH10	97
hsa-miR-32-5p	SRPR	97
hsa-miR-32-5p	GRHL1	97
hsa-miR-32-5p	GFPT2	97
hsa-miR-32-5p	COG3	97
hsa-miR-32-5p	PLEKHB2	97
hsa-miR-32-5p	MYO5A	97
hsa-miR-32-5p	MYO1B	97
hsa-miR-32-5p	BTG2	97
hsa-miR-32-5p	FNIP1	97
hsa-miR-32-5p	UGP2	97
hsa-miR-32-5p	LHFPL2	97
hsa-miR-32-5p	HIVEP1	98
hsa-miR-32-5p	ITPR1	98
hsa-miR-32-5p	ERGIC2	98
hsa-miR-32-5p	LRCH1	98
hsa-miR-32-5p	DOCK9	98
hsa-miR-32-5p	AIDA	98
hsa-miR-32-5p	PLEKHA1	98
hsa-miR-32-5p	SSFA2	98
hsa-miR-32-5p	PPCS	98
hsa-miR-32-5p	DCAF6	98
hsa-miR-32-5p	RAB23	98
hsa-miR-32-5p	ZFYVE21	98
hsa-miR-32-5p	KIAA1109	99
hsa-miR-32-5p	WASL	99
hsa-miR-32-5p	MAP2K4	99
hsa-miR-32-5p	MOAP1	99
hsa-miR-32-5p	ZEB2	99
hsa-miR-32-5p	SLC25A32	99
hsa-miR-32-5p	RHPN2	99
hsa-miR-32-5p	RSBN1	99
hsa-miR-32-5p	KIAA1432	99
hsa-miR-32-5p	PIKFYVE	99
hsa-miR-32-5p	ZFC3H1	99
hsa-miR-32-5p	TOB1	99
hsa-miR-32-5p	HIPK3	99
hsa-miR-32-5p	APPL1	99
hsa-miR-32-5p	NEFM	99
hsa-miR-32-5p	SLC12A5	100
hsa-miR-32-5p	DNAJB9	100
hsa-miR-32-5p	USP28	100
hsa-miR-32-5p	CD69	100
hsa-miR-32-5p	SYNJ1	100
hsa-miR-32-5p	EFR3A	100
hsa-miR-32-5p	FBXW7	100
hsa-miR-33a-5p	ABCA1	100
hsa-miR-33a-5p	CROT	100
hsa-miR-33a-5p	HADHB	100
hsa-miR-33a-5p	CACNA1C	99
hsa-miR-33a-5p	SEC24C	99
hsa-miR-33a-5p	SCN8A	99
hsa-miR-33a-5p	CDK6	99
hsa-miR-33a-5p	YWHAH	99
hsa-miR-33a-5p	ZNF281	98
hsa-miR-33a-5p	SLC25A25	98
hsa-miR-33a-5p	VCAN	98
hsa-miR-33a-5p	DPY19L1	96
hsa-miR-33a-5p	SIX4	96
hsa-miR-33a-5p	GLCCI1	96
hsa-miR-33a-5p	ANKRD29	96
hsa-miR-33a-5p	KIAA1549L	96
hsa-miR-33a-5p	MAPK8	95
hsa-miR-33a-5p	ARID5B	95
hsa-miR-33a-5p	RAP2A	94
hsa-miR-33a-5p	B3GALT2	94
hsa-miR-33a-5p	LOC101927085	93
hsa-miR-33a-5p	ANKRD44	93
hsa-miR-33a-5p	PDGFRA	93
hsa-miR-33a-5p	TMEM33	93
hsa-miR-33a-5p	PIM1	92
hsa-miR-33a-5p	CNTN1	92
hsa-miR-33a-5p	TMEM86A	91
hsa-miR-33a-5p	HBS1L	90
hsa-miR-33a-5p	CCNY	90
hsa-miR-33a-5p	ABHD2	90
hsa-miR-33a-5p	FBXW7	89
hsa-miR-33a-5p	NAA15	89
hsa-miR-33a-5p	SLU7	89
hsa-miR-33a-5p	PHACTR2	89
hsa-miR-33a-5p	POF1B	89
hsa-miR-33a-5p	PNMA1	89
hsa-miR-33a-5p	TPH2	88
hsa-miR-33a-5p	NAT8	88
hsa-miR-33a-5p	PPTC7	88
hsa-miR-33a-5p	MLXIP	87
hsa-miR-33a-5p	SETD7	85
hsa-miR-33b-3p	FEZF1	99
hsa-miR-33b-3p	TIGD2	97
hsa-miR-33b-3p	CLOCK	97
hsa-miR-33b-3p	ZKSCAN1	97
hsa-miR-33b-3p	IGSF10	96
hsa-miR-33b-3p	LRP8	96
hsa-miR-33b-3p	EPHA7	96
hsa-miR-33b-3p	FAT2	96
hsa-miR-33b-3p	CYB561D1	95
hsa-miR-33b-3p	NPAS2	95
hsa-miR-33b-3p	CACNA1D	95
hsa-miR-33b-3p	MYO6	94
hsa-miR-33b-3p	AGO1	94
hsa-miR-33b-3p	PAFAH1B2	94
hsa-miR-33b-3p	DCUN1D3	94
hsa-miR-33b-3p	39508	93
hsa-miR-33b-3p	FRMD4B	93
hsa-miR-33b-3p	SSFA2	92
hsa-miR-33b-3p	SYT1	91
hsa-miR-33b-3p	ARIH1	90
hsa-miR-33b-3p	CSRNP3	90
hsa-miR-33b-3p	GDAP1	90
hsa-miR-33b-3p	CDKN1B	90
hsa-miR-33b-3p	ZNF513	90
hsa-miR-33b-3p	STRIP2	88
hsa-miR-33b-3p	DOCK4	88
hsa-miR-33b-3p	URI1	88
hsa-miR-33b-3p	HHIP	87
hsa-miR-33b-3p	C8orf48	87
hsa-miR-33b-3p	PRKAR1A	87
hsa-miR-33b-3p	PLBD1	87
hsa-miR-33b-3p	ACBD3	86
hsa-miR-33b-3p	ZFAND5	85
hsa-miR-33b-3p	ZSWIM6	85
hsa-miR-33b-3p	ZNF202	85
hsa-miR-33b-5p	ABCA1	100
hsa-miR-33b-5p	HADHB	100
hsa-miR-33b-5p	CROT	100
hsa-miR-33b-5p	SCN8A	99
hsa-miR-33b-5p	CDK6	99
hsa-miR-33b-5p	SEC24C	99
hsa-miR-33b-5p	CACNA1C	99
hsa-miR-33b-5p	YWHAH	99
hsa-miR-33b-5p	VCAN	98
hsa-miR-33b-5p	SLC25A25	98
hsa-miR-33b-5p	ZNF281	98
hsa-miR-33b-5p	MLXIP	97
hsa-miR-33b-5p	KIAA1549L	96
hsa-miR-33b-5p	ANKRD29	96
hsa-miR-33b-5p	SIX4	96
hsa-miR-33b-5p	DPY19L1	96
hsa-miR-33b-5p	GLCCI1	96
hsa-miR-33b-5p	MAPK8	95
hsa-miR-33b-5p	ARID5B	95
hsa-miR-33b-5p	B3GALT2	94
hsa-miR-33b-5p	RAP2A	94
hsa-miR-33b-5p	LOC101927085	93
hsa-miR-33b-5p	TMEM33	93
hsa-miR-33b-5p	ANKRD44	93
hsa-miR-33b-5p	PDGFRA	93
hsa-miR-33b-5p	CNTN1	92
hsa-miR-33b-5p	PIM1	92
hsa-miR-33b-5p	TMEM86A	91
hsa-miR-33b-5p	HBS1L	90
hsa-miR-33b-5p	CCNY	90
hsa-miR-33b-5p	ABHD2	90
hsa-miR-33b-5p	PHACTR2	89
hsa-miR-33b-5p	NAA15	89
hsa-miR-33b-5p	SLU7	89
hsa-miR-33b-5p	FBXW7	89
hsa-miR-33b-5p	POF1B	89
hsa-miR-33b-5p	TPH2	88
hsa-miR-33b-5p	NAT8	88
hsa-miR-33b-5p	PPTC7	88
hsa-miR-33b-5p	SETD7	85
hsa-miR-365a-5p	UBR3	97
hsa-miR-365a-5p	CCDC47	93
hsa-miR-365a-5p	SLC24A3	92
hsa-miR-365a-5p	DTX3L	91
hsa-miR-365a-5p	MOCS2	88
hsa-miR-365a-5p	RBM46	88
hsa-miR-365a-5p	NAA30	87
hsa-miR-365a-5p	KLHL28	85
hsa-miR-365a-5p	EPOR	85
hsa-miR-4521	KLHL14	85
hsa-miR-4521	MTMR12	85
hsa-miR-4521	HNRNPUL2	85
hsa-miR-4521	PGM2	85
hsa-miR-4521	OXCT1	85
hsa-miR-4521	TTC39A	86
hsa-miR-4521	PFKFB2	86
hsa-miR-4521	CNIH4	87
hsa-miR-4521	UBE2C	87
hsa-miR-4521	MEGF10	88
hsa-miR-4521	PTBP3	88
hsa-miR-4521	ENO1	88
hsa-miR-4521	OLFM1	89
hsa-miR-4521	FBXO28	89
hsa-miR-4521	SRGAP1	90
hsa-miR-4521	ZEB1	90
hsa-miR-4521	CLMP	90
hsa-miR-4521	EDARADD	90
hsa-miR-4521	FIZ1	91
hsa-miR-4521	FGL2	92
hsa-miR-4521	CELF6	93
hsa-miR-4521	LMLN	93
hsa-miR-4521	ZNF609	93
hsa-miR-4521	SPIRE1	93
hsa-miR-4521	DLGAP5	93
hsa-miR-4521	GABARAPL2	96
hsa-miR-4521	FOXM1	96
hsa-miR-4521	PABPC5	97
hsa-miR-4521	ZEB2	97
hsa-miR-4521	ZBTB18	97
hsa-miR-4521	KIAA1467	97
hsa-miR-7-5p	BLOC1S4	100
hsa-miR-7-5p	KLF4	100
hsa-miR-7-5p	UBXN2B	100
hsa-miR-7-5p	RELA	99
hsa-miR-7-5p	C5orf22	99
hsa-miR-7-5p	POLE4	99
hsa-miR-7-5p	SPATA2	98
hsa-miR-7-5p	RNF141	98
hsa-miR-7-5p	PIK3CD	98
hsa-miR-7-5p	FNDC4	98
hsa-miR-7-5p	LEMD3	97
hsa-miR-7-5p	ARID4A	97
hsa-miR-7-5p	ACER3	97
hsa-miR-7-5p	RRAS2	97
hsa-miR-7-5p	TAB2	97
hsa-miR-7-5p	CKAP4	97
hsa-miR-7-5p	PPP4R1	97
hsa-miR-7-5p	ITPKC	97
hsa-miR-7-5p	UBLCP1	97
hsa-miR-7-5p	ZC3H4	96
hsa-miR-7-5p	C20orf24	96
hsa-miR-7-5p	SOX6	96
hsa-miR-7-5p	ZBTB22	96
hsa-miR-7-5p	LRRC59	95
hsa-miR-7-5p	LRRC1	95
hsa-miR-7-5p	RGS7BP	95
hsa-miR-7-5p	HERPUD2	95
hsa-miR-7-5p	MAPKAP1	95
hsa-miR-7-5p	DCSTAMP	95
hsa-miR-7-5p	FAM131B	95
hsa-miR-7-5p	NREP	95
hsa-miR-7-5p	CCDC120	94
hsa-miR-7-5p	CNN3	94
hsa-miR-7-5p	CLASP2	94
hsa-miR-7-5p	VDAC1	94
hsa-miR-7-5p	PSME3	94
hsa-miR-7-5p	IDE	94
hsa-miR-7-5p	GAL3ST3	94
hsa-miR-7-5p	NF2	94
hsa-miR-7-5p	PLP2	94
hsa-miR-7-5p	KDM3B	94
hsa-miR-7-5p	FGD6	94
hsa-miR-7-5p	CNNM4	94
hsa-miR-7-5p	CNPPD1	94
hsa-miR-7-5p	MEGF9	94
hsa-miR-7-5p	IGLON5	94
hsa-miR-7-5p	RBMS3	93
hsa-miR-7-5p	ZNF425	93
hsa-miR-7-5p	KIF13A	93
hsa-miR-7-5p	HMG20A	93
hsa-miR-7-5p	WDR47	93
hsa-miR-7-5p	CHSY3	93
hsa-miR-7-5p	ANKRD12	93
hsa-miR-7-5p	CGGBP1	93
hsa-miR-7-5p	CNOT8	92
hsa-miR-7-5p	SP1	92
hsa-miR-7-5p	IRS2	92
hsa-miR-7-5p	SLC25A15	92
hsa-miR-7-5p	SGIP1	92
hsa-miR-7-5p	VPS26A	92
hsa-miR-7-5p	APOA2	91
hsa-miR-7-5p	ACSL4	91
hsa-miR-7-5p	KIAA0247	91
hsa-miR-7-5p	RSBN1	91
hsa-miR-7-5p	PPIF	91
hsa-miR-7-5p	RB1	91
hsa-miR-7-5p	SCAMP5	91
hsa-miR-7-5p	RAF1	90
hsa-miR-7-5p	RNF20	90
hsa-miR-7-5p	ANKRD36B	90
hsa-miR-7-5p	ZBTB8B	90
hsa-miR-7-5p	SGOL1	90
hsa-miR-7-5p	SPTSSB	90
hsa-miR-7-5p	JADE3	90
hsa-miR-7-5p	CHAMP1	90
hsa-miR-7-5p	OSBPL11	90
hsa-miR-7-5p	ERI2	90
hsa-miR-7-5p	ATF7	90
hsa-miR-7-5p	SETD7	89
hsa-miR-7-5p	PLEC	89
hsa-miR-7-5p	PCSK7	89
hsa-miR-7-5p	COL2A1	89
hsa-miR-7-5p	LYPD3	89
hsa-miR-7-5p	ARF4	88
hsa-miR-7-5p	RAB11FIP5	88
hsa-miR-7-5p	PARP1	87
hsa-miR-7-5p	ZNF609	87
hsa-miR-7-5p	SMARCD1	87
hsa-miR-7-5p	HLA-DOB	87
hsa-miR-7-5p	OXR1	87
hsa-miR-7-5p	SHANK2	87
hsa-miR-7-5p	NXT2	86
hsa-miR-7-5p	MSH3	86
hsa-miR-7-5p	ZSWIM3	86
hsa-miR-7-5p	SDE2	86
hsa-miR-7-5p	NTRK2	86
hsa-miR-7-5p	SATB1	86
hsa-miR-7-5p	EFHD1	86
hsa-miR-7-5p	SNCA	86
hsa-miR-7-5p	ZNF395	86
hsa-miR-7-5p	DNAH14	86
hsa-miR-7-5p	STEAP2	85
hsa-miR-7-5p	B3GALTL	85
hsa-miR-7-5p	ABCA13	85
hsa-miR-7-5p	COLEC12	85
hsa-miR-7-5p	IRS1	85

## Sheet: Targetscan
Representative miRNA	Ortholog of target gene	Total context++ score
hsa-miR-100-3p	AGO2	-1.31
hsa-miR-100-3p	DCN	-1.07
hsa-miR-100-3p	TMEM167A	-0.92
hsa-miR-100-3p	RBX1	-0.86
hsa-miR-100-3p	APOPT1	-0.76
hsa-miR-100-3p	ELSPBP1	-0.74
hsa-miR-100-3p	ZNHIT3	-0.73
hsa-miR-100-3p	NAA50	-0.72
hsa-miR-100-3p	ECI2	-0.72
hsa-miR-100-3p	SERPINB1	-0.69
hsa-miR-100-3p	VAMP3	-0.67
hsa-miR-100-3p	IPO11	-0.66
hsa-miR-100-3p	HEXB	-0.66
hsa-miR-100-3p	FAM118B	-0.65
hsa-miR-100-3p	ID4	-0.65
hsa-miR-100-3p	ZNF700	-0.63
hsa-miR-100-3p	SVIP	-0.62
hsa-miR-100-3p	ADAM18	-0.62
hsa-miR-100-3p	CTC-241N9.1	-0.62
hsa-miR-100-3p	IDNK	-0.61
hsa-miR-100-3p	RPS6KA6	-0.61
hsa-miR-100-3p	CHAC2	-0.6
hsa-miR-100-3p	KLHL31	-0.6
hsa-miR-100-3p	BMP3	-0.6
hsa-miR-100-3p	FAM92A1	-0.6
hsa-miR-100-3p	MRPS36	-0.59
hsa-miR-100-3p	MAP3K13	-0.59
hsa-miR-100-3p	LINC00999	-0.58
hsa-miR-100-3p	BCAS2	-0.58
hsa-miR-100-3p	DUSP11	-0.57
hsa-miR-100-3p	C11orf73	-0.57
hsa-miR-100-3p	MAGOHB	-0.57
hsa-miR-100-3p	CLEC2D	-0.57
hsa-miR-100-3p	TCEAL8	-0.57
hsa-miR-100-3p	AKIRIN1	-0.56
hsa-miR-100-3p	THRSP	-0.55
hsa-miR-100-3p	CYTL1	-0.54
hsa-miR-100-3p	TTC29	-0.54
hsa-miR-100-3p	OLR1	-0.54
hsa-miR-100-3p	SAV1	-0.54
hsa-miR-100-3p	PSMD10	-0.53
hsa-miR-100-3p	C11orf83	-0.53
hsa-miR-100-3p	AKR1B10	-0.52
hsa-miR-100-3p	NECAB1	-0.52
hsa-miR-100-3p	TXNL1	-0.52
hsa-miR-100-3p	SOCS2	-0.51
hsa-miR-100-3p	C4orf6	-0.51
hsa-miR-100-3p	ANP32E	-0.51
hsa-miR-100-3p	MSH3	-0.51
hsa-miR-100-3p	AKR1B15	-0.5
hsa-miR-100-3p	RPL26	-0.5
hsa-miR-100-3p	BCAR3	-0.5
hsa-miR-100-3p	SNAPC5	-0.5
hsa-miR-100-3p	RPS6	-0.5
hsa-miR-100-3p	GHR	-0.49
hsa-miR-100-3p	RNF180	-0.49
hsa-miR-100-3p	FEM1C	-0.48
hsa-miR-100-3p	LRRC57	-0.48
hsa-miR-100-3p	RP6-24A23.6	-0.48
hsa-miR-100-3p	MED21	-0.48
hsa-miR-100-3p	ZNF791	-0.47
hsa-miR-100-3p	CCT6A	-0.47
hsa-miR-100-3p	SRD5A1	-0.47
hsa-miR-100-3p	PVRL3	-0.46
hsa-miR-100-3p	LAYN	-0.46
hsa-miR-100-3p	ITGB1	-0.46
hsa-miR-100-3p	ERO1LB	-0.46
hsa-miR-100-3p	SPATA6L	-0.46
hsa-miR-100-3p	UCHL5	-0.46
hsa-miR-100-3p	SYPL1	-0.46
hsa-miR-100-3p	PCDHB13	-0.46
hsa-miR-100-3p	SLC25A31	-0.45
hsa-miR-100-3p	C5orf64	-0.45
hsa-miR-100-3p	COLCA1	-0.45
hsa-miR-100-3p	RTN4	-0.45
hsa-miR-100-3p	GCG	-0.45
hsa-miR-100-3p	EXD2	-0.45
hsa-miR-100-3p	ZNF287	-0.45
hsa-miR-100-3p	GPBP1	-0.45
hsa-miR-100-3p	UBE2V2	-0.45
hsa-miR-100-3p	TOB1	-0.44
hsa-miR-100-3p	TMEM33	-0.44
hsa-miR-100-3p	PHKB	-0.44
hsa-miR-100-3p	SLC9A9	-0.44
hsa-miR-100-3p	CXorf24	-0.44
hsa-miR-100-3p	DNAJA1	-0.44
hsa-miR-100-3p	C11orf74	-0.44
hsa-miR-100-3p	MYCBP	-0.44
hsa-miR-100-3p	CISD2	-0.44
hsa-miR-100-3p	C10orf126	-0.43
hsa-miR-100-3p	PALM2	-0.43
hsa-miR-100-3p	GGA2	-0.43
hsa-miR-100-3p	DNAJC27	-0.43
hsa-miR-100-3p	LEPROTL1	-0.43
hsa-miR-100-3p	CCL28	-0.42
hsa-miR-100-3p	SKP2	-0.42
hsa-miR-100-3p	VNN3	-0.42
hsa-miR-100-3p	SYT10	-0.42
hsa-miR-100-3p	SH3GL2	-0.42
hsa-miR-100-3p	LMOD3	-0.42
hsa-miR-100-3p	CTD-2203A3.1	-0.42
hsa-miR-100-3p	NUP43	-0.42
hsa-miR-100-3p	HHLA3	-0.42
hsa-miR-100-3p	TTLL5	-0.42
hsa-miR-100-3p	PDE4DIP	-0.42
hsa-miR-100-3p	THAP3	-0.41
hsa-miR-100-3p	INSL6	-0.41
hsa-miR-100-3p	AP001652.1	-0.41
hsa-miR-100-3p	PCMTD2	-0.41
hsa-miR-100-3p	PPTC7	-0.41
hsa-miR-100-3p	APOL6	-0.41
hsa-miR-100-3p	PACSIN2	-0.41
hsa-miR-100-3p	TLX2	-0.41
hsa-miR-100-3p	PRKAR1A	-0.41
hsa-miR-100-3p	PPP1R3D	-0.41
hsa-miR-100-3p	NT5DC1	-0.41
hsa-miR-100-3p	COX15	-0.41
hsa-miR-100-3p	GREM1	-0.41
hsa-miR-100-3p	SIX1	-0.4
hsa-miR-100-3p	JAK2	-0.4
hsa-miR-100-3p	SPIN1	-0.4
hsa-miR-100-3p	RP1-170O19.20	-0.4
hsa-miR-100-3p	PAQR3	-0.4
hsa-miR-100-3p	LEAP2	-0.4
hsa-miR-100-3p	BLOC1S5	-0.39
hsa-miR-100-3p	WISP3	-0.39
hsa-miR-100-3p	OXGR1	-0.39
hsa-miR-100-3p	AKAP5	-0.39
hsa-miR-100-3p	SEP15	-0.39
hsa-miR-100-3p	GJA3	-0.39
hsa-miR-100-3p	NMNAT1	-0.39
hsa-miR-100-3p	TBPL1	-0.39
hsa-miR-100-3p	NAB1	-0.39
hsa-miR-100-3p	PPP1CB	-0.39
hsa-miR-100-3p	TMEM246	-0.39
hsa-miR-100-3p	COL19A1	-0.39
hsa-miR-100-3p	FAM229B	-0.39
hsa-miR-100-3p	MND1	-0.38
hsa-miR-100-3p	C14orf105	-0.38
hsa-miR-100-3p	ZDHHC20	-0.38
hsa-miR-100-3p	PRRX1	-0.38
hsa-miR-100-3p	FAM177A1	-0.38
hsa-miR-100-3p	HSPA4L	-0.38
hsa-miR-100-3p	KLF7	-0.38
hsa-miR-100-3p	ZNF439	-0.38
hsa-miR-100-3p	ATP5S	-0.38
hsa-miR-100-3p	KCTD8	-0.37
hsa-miR-100-3p	BAALC	-0.37
hsa-miR-100-3p	HOXA9	-0.37
hsa-miR-100-3p	MPZL2	-0.37
hsa-miR-100-3p	THRB	-0.37
hsa-miR-100-3p	CREB1	-0.37
hsa-miR-100-3p	VPS29	-0.37
hsa-miR-100-3p	RP11-321M21.3	-0.36
hsa-miR-100-3p	MORC1	-0.36
hsa-miR-100-3p	CHKB	-0.36
hsa-miR-100-3p	HIST1H3J	-0.36
hsa-miR-100-3p	GGACT	-0.36
hsa-miR-100-3p	TOMM6	-0.36
hsa-miR-100-3p	CCDC89	-0.36
hsa-miR-100-3p	STARD4	-0.36
hsa-miR-100-3p	TMEM30A	-0.36
hsa-miR-100-3p	STOM	-0.36
hsa-miR-100-3p	CAPZA2	-0.36
hsa-miR-100-3p	YAF2	-0.36
hsa-miR-100-3p	LLPH	-0.36
hsa-miR-100-3p	TAX1BP1	-0.36
hsa-miR-100-3p	ZMAT4	-0.36
hsa-miR-100-3p	BTK	-0.35
hsa-miR-100-3p	SFRP4	-0.35
hsa-miR-100-3p	ANO2	-0.35
hsa-miR-100-3p	NEUROD1	-0.35
hsa-miR-100-3p	PRAMEF7	-0.35
hsa-miR-100-3p	PRAMEF8	-0.35
hsa-miR-100-3p	MAMDC2	-0.35
hsa-miR-100-3p	FBXL2	-0.35
hsa-miR-100-3p	DPH6	-0.35
hsa-miR-100-3p	PAPD7	-0.35
hsa-miR-100-3p	C6orf136	-0.35
hsa-miR-100-3p	RNF11	-0.35
hsa-miR-100-3p	TMED5	-0.35
hsa-miR-100-3p	TFB1M	-0.35
hsa-miR-100-3p	DPY19L2	-0.34
hsa-miR-100-3p	PRR23C	-0.34
hsa-miR-100-3p	ASPA	-0.34
hsa-miR-100-3p	ERVFRD-1	-0.34
hsa-miR-100-3p	CCDC152	-0.34
hsa-miR-100-3p	BTBD6	-0.34
hsa-miR-100-3p	EBF1	-0.34
hsa-miR-100-3p	TET2	-0.34
hsa-miR-100-3p	RASSF3	-0.34
hsa-miR-100-3p	TGFBR1	-0.34
hsa-miR-100-3p	KCTD4	-0.34
hsa-miR-100-3p	TMEM64	-0.34
hsa-miR-100-3p	CCDC71L	-0.34
hsa-miR-100-3p	LCORL	-0.34
hsa-miR-100-3p	KDSR	-0.34
hsa-miR-100-3p	ZBTB1	-0.34
hsa-miR-100-3p	ISCA2	-0.34
hsa-miR-100-3p	DLAT	-0.34
hsa-miR-100-3p	HLA-DOB	-0.34
hsa-miR-100-3p	PLSCR1	-0.34
hsa-miR-100-3p	DLX1	-0.33
hsa-miR-100-3p	RP11-210M15.2	-0.33
hsa-miR-100-3p	ACTBL2	-0.33
hsa-miR-100-3p	CLEC7A	-0.33
hsa-miR-100-3p	C7orf26	-0.33
hsa-miR-100-3p	CCDC53	-0.33
hsa-miR-100-3p	GPR171	-0.33
hsa-miR-100-3p	FMR1	-0.33
hsa-miR-100-3p	GOLGA5	-0.33
hsa-miR-100-3p	CKS1B	-0.33
hsa-miR-100-3p	RAB33B	-0.33
hsa-miR-100-3p	SLC25A12	-0.33
hsa-miR-100-3p	TNFRSF6B	-0.33
hsa-miR-100-3p	GTPBP8	-0.33
hsa-miR-100-3p	IGF1	-0.33
hsa-miR-100-3p	CSTB	-0.33
hsa-miR-100-3p	RTN4IP1	-0.33
hsa-miR-100-3p	RAP1A	-0.33
hsa-miR-100-3p	TIAF1	-0.33
hsa-miR-100-3p	C9orf85	-0.33
hsa-miR-100-3p	PKIA	-0.33
hsa-miR-100-3p	SLC10A3	-0.33
hsa-miR-100-3p	CRP	-0.33
hsa-miR-100-3p	ORC6	-0.33
hsa-miR-100-3p	USP44	-0.32
hsa-miR-100-3p	POU6F2	-0.32
hsa-miR-100-3p	RGS21	-0.32
hsa-miR-100-3p	THYN1	-0.32
hsa-miR-100-3p	MTPN	-0.32
hsa-miR-100-3p	AKIRIN2	-0.32
hsa-miR-100-3p	NDRG1	-0.32
hsa-miR-100-3p	CBFB	-0.32
hsa-miR-100-3p	SREK1	-0.32
hsa-miR-100-3p	BCL2	-0.32
hsa-miR-100-3p	SCYL3	-0.32
hsa-miR-100-3p	TOX4	-0.32
hsa-miR-100-3p	AHI1	-0.32
hsa-miR-100-3p	TASP1	-0.32
hsa-miR-100-3p	TMEM55A	-0.32
hsa-miR-100-3p	CCDC25	-0.32
hsa-miR-100-3p	C9orf156	-0.32
hsa-miR-100-3p	IFNK	-0.31
hsa-miR-100-3p	CLEC5A	-0.31
hsa-miR-100-3p	OAT	-0.31
hsa-miR-100-3p	TNF	-0.31
hsa-miR-100-3p	ARL17A	-0.31
hsa-miR-100-3p	IRF2	-0.31
hsa-miR-100-3p	GNB4	-0.31
hsa-miR-100-3p	SLMO2	-0.31
hsa-miR-100-3p	SOCS5	-0.31
hsa-miR-100-3p	TMC7	-0.31
hsa-miR-100-3p	BARD1	-0.31
hsa-miR-100-3p	LSM14B	-0.31
hsa-miR-100-3p	HEPH	-0.31
hsa-miR-100-3p	RBM33	-0.31
hsa-miR-100-3p	METTL8	-0.31
hsa-miR-100-3p	LRIG3	-0.31
hsa-miR-100-3p	TAL2	-0.31
hsa-miR-100-3p	FPGT	-0.31
hsa-miR-100-3p	CREG2	-0.31
hsa-miR-100-3p	CENPP	-0.31
hsa-miR-100-3p	TNFSF4	-0.31
hsa-miR-100-3p	TMEM45B	-0.31
hsa-miR-100-3p	EMB	-0.31
hsa-miR-100-3p	NUPL2	-0.31
hsa-miR-100-3p	GJA9	-0.31
hsa-miR-100-3p	FBXO8	-0.3
hsa-miR-100-3p	CARD16	-0.3
hsa-miR-100-3p	CLEC3A	-0.3
hsa-miR-100-3p	CHRNA5	-0.3
hsa-miR-100-3p	STAR	-0.3
hsa-miR-100-3p	RNF14	-0.3
hsa-miR-100-3p	PRKRIR	-0.3
hsa-miR-100-3p	SGCD	-0.3
hsa-miR-100-3p	GK5	-0.3
hsa-miR-100-3p	ZNF326	-0.3
hsa-miR-100-3p	JAM2	-0.3
hsa-miR-100-3p	ATF2	-0.3
hsa-miR-100-3p	STX11	-0.3
hsa-miR-100-3p	FBXO33	-0.3
hsa-miR-100-3p	ZNF576	-0.3
hsa-miR-100-3p	SPA17	-0.3
hsa-miR-100-3p	CNBP	-0.3
hsa-miR-100-3p	RWDD1	-0.3
hsa-miR-100-3p	B3GNT5	-0.29
hsa-miR-100-3p	AC008948.1	-0.29
hsa-miR-100-3p	RPS26	-0.29
hsa-miR-100-3p	MRAP2	-0.29
hsa-miR-100-3p	RNASE6	-0.29
hsa-miR-100-3p	BEX4	-0.29
hsa-miR-100-3p	TFB2M	-0.29
hsa-miR-100-3p	GSDMA	-0.29
hsa-miR-100-3p	TRIM52	-0.29
hsa-miR-100-3p	BHLHE40	-0.29
hsa-miR-100-3p	ICK	-0.29
hsa-miR-100-3p	RHOQ	-0.29
hsa-miR-100-3p	HIGD1A	-0.29
hsa-miR-100-3p	MTX3	-0.29
hsa-miR-100-3p	EPS8L3	-0.29
hsa-miR-100-3p	TPD52	-0.29
hsa-miR-100-3p	ZNF680	-0.29
hsa-miR-100-3p	ZRSR1	-0.29
hsa-miR-100-3p	DPPA3	-0.29
hsa-miR-100-3p	BMPR2	-0.29
hsa-miR-100-3p	SYAP1	-0.29
hsa-miR-100-3p	HARBI1	-0.29
hsa-miR-100-3p	CEP68	-0.29
hsa-miR-100-3p	PLA2G16	-0.29
hsa-miR-100-3p	UBE2NL	-0.28
hsa-miR-100-3p	GJA4	-0.28
hsa-miR-100-3p	CLN5	-0.28
hsa-miR-100-3p	RP11-706O15.1	-0.28
hsa-miR-100-3p	AP3M1	-0.28
hsa-miR-100-3p	RP11-404L6.2	-0.28
hsa-miR-100-3p	SWAP70	-0.28
hsa-miR-100-3p	AQP5	-0.28
hsa-miR-100-3p	RALB	-0.28
hsa-miR-100-3p	PPP1R42	-0.28
hsa-miR-100-3p	SLC39A11	-0.28
hsa-miR-100-3p	RABGAP1L	-0.28
hsa-miR-100-3p	SLCO2A1	-0.28
hsa-miR-100-3p	HIATL2	-0.28
hsa-miR-100-3p	VKORC1L1	-0.28
hsa-miR-100-3p	TMEM60	-0.28
hsa-miR-100-3p	LEPREL1	-0.28
hsa-miR-100-3p	CNPY1	-0.28
hsa-miR-100-3p	FBXO5	-0.28
hsa-miR-100-3p	MTX2	-0.28
hsa-miR-100-3p	DNAJC19	-0.28
hsa-miR-100-3p	FAM173B	-0.28
hsa-miR-100-3p	CMTM6	-0.28
hsa-miR-100-3p	ATP13A4	-0.28
hsa-miR-100-3p	PTPRC	-0.28
hsa-miR-100-3p	IRAK1BP1	-0.28
hsa-miR-100-3p	LIN7A	-0.28
hsa-miR-100-3p	OSGIN2	-0.28
hsa-miR-100-3p	TRAF6	-0.28
hsa-miR-100-3p	C16orf87	-0.28
hsa-miR-100-3p	YIF1A	-0.28
hsa-miR-100-3p	OSTF1	-0.28
hsa-miR-100-3p	FKBP7	-0.28
hsa-miR-100-3p	RBKS	-0.28
hsa-miR-100-3p	MBD2	-0.28
hsa-miR-100-3p	GABRB1	-0.28
hsa-miR-100-3p	C8orf4	-0.27
hsa-miR-100-3p	PARD6B	-0.27
hsa-miR-100-3p	SKAP1	-0.27
hsa-miR-100-3p	PSG6	-0.27
hsa-miR-100-3p	CASC4	-0.27
hsa-miR-100-3p	RCOR2	-0.27
hsa-miR-100-3p	GCSAML	-0.27
hsa-miR-100-3p	CXCL3	-0.27
hsa-miR-100-3p	TMEM66	-0.27
hsa-miR-100-3p	CNN3	-0.27
hsa-miR-100-3p	SHCBP1L	-0.27
hsa-miR-100-3p	AL590483.1	-0.27
hsa-miR-100-3p	VWA9	-0.27
hsa-miR-100-3p	PPAPDC1B	-0.27
hsa-miR-100-3p	AC145676.2	-0.27
hsa-miR-100-3p	MCAM	-0.27
hsa-miR-100-3p	KLHL24	-0.27
hsa-miR-100-3p	MRPL34	-0.27
hsa-miR-100-3p	TMEM38B	-0.27
hsa-miR-100-3p	BHLHE41	-0.27
hsa-miR-100-3p	FBXO28	-0.27
hsa-miR-100-3p	HNRNPH1	-0.27
hsa-miR-100-3p	KIAA1958	-0.27
hsa-miR-100-3p	CYSLTR1	-0.27
hsa-miR-100-3p	C8orf44-SGK3	-0.27
hsa-miR-100-3p	SSTR2	-0.27
hsa-miR-100-3p	CD302	-0.27
hsa-miR-100-3p	MCM9	-0.27
hsa-miR-100-3p	PTEN	-0.27
hsa-miR-100-3p	MMS22L	-0.27
hsa-miR-100-3p	NDUFA5	-0.27
hsa-miR-100-3p	SH3BGRL	-0.27
hsa-miR-100-3p	HMX3	-0.27
hsa-miR-100-3p	FGF2	-0.27
hsa-miR-100-3p	CNOT2	-0.27
hsa-miR-100-3p	FGFR1OP	-0.27
hsa-miR-100-3p	MAPK1IP1L	-0.27
hsa-miR-100-3p	CASD1	-0.27
hsa-miR-100-3p	EMP1	-0.27
hsa-miR-100-3p	KIAA0101	-0.27
hsa-miR-100-3p	HAAO	-0.27
hsa-miR-100-3p	PARP2	-0.27
hsa-miR-100-3p	APBA3	-0.26
hsa-miR-100-3p	RMI2	-0.26
hsa-miR-100-3p	ATP6V0A2	-0.26
hsa-miR-100-3p	SPIN2B	-0.26
hsa-miR-100-3p	TMCO6	-0.26
hsa-miR-100-3p	MST4	-0.26
hsa-miR-100-3p	PRL	-0.26
hsa-miR-100-3p	NAT8	-0.26
hsa-miR-100-3p	ADIPOR1	-0.26
hsa-miR-100-3p	PRPF39	-0.26
hsa-miR-100-3p	CRYAB	-0.26
hsa-miR-100-3p	COX6B2	-0.26
hsa-miR-100-3p	IKBIP	-0.26
hsa-miR-100-3p	MOB1B	-0.26
hsa-miR-100-3p	WSB1	-0.26
hsa-miR-100-3p	KERA	-0.26
hsa-miR-100-3p	SH3GLB1	-0.26
hsa-miR-100-3p	ERRFI1	-0.26
hsa-miR-100-3p	MDM2	-0.26
hsa-miR-100-3p	ZFP36L1	-0.26
hsa-miR-100-3p	ZNF148	-0.26
hsa-miR-100-3p	ZNF83	-0.26
hsa-miR-100-3p	SGK3	-0.26
hsa-miR-100-3p	HTATIP2	-0.26
hsa-miR-100-3p	MPHOSPH10	-0.26
hsa-miR-100-3p	ZNF207	-0.26
hsa-miR-100-3p	MAPRE2	-0.26
hsa-miR-100-3p	SATB1	-0.26
hsa-miR-100-3p	MUC13	-0.26
hsa-miR-100-3p	BCL2L13	-0.26
hsa-miR-100-3p	YIPF6	-0.26
hsa-miR-100-3p	LYN	-0.26
hsa-miR-100-3p	ZNF250	-0.26
hsa-miR-100-3p	HEBP2	-0.26
hsa-miR-100-3p	AP5S1	-0.26
hsa-miR-100-3p	EIF2A	-0.26
hsa-miR-100-3p	C5orf63	-0.26
hsa-miR-100-3p	USP15	-0.26
hsa-miR-100-3p	PLA2G4A	-0.26
hsa-miR-100-3p	NDUFB6	-0.26
hsa-miR-100-3p	EGR4	-0.26
hsa-miR-100-3p	MSRB2	-0.26
hsa-miR-100-3p	DOCK3	-0.25
hsa-miR-100-3p	SP7	-0.25
hsa-miR-100-3p	IQCK	-0.25
hsa-miR-100-3p	PRR13	-0.25
hsa-miR-100-3p	PACSIN1	-0.25
hsa-miR-100-3p	KRT4	-0.25
hsa-miR-100-3p	GNG5P2	-0.25
hsa-miR-100-3p	NTSR2	-0.25
hsa-miR-100-3p	HAX1	-0.25
hsa-miR-100-3p	IFNGR2	-0.25
hsa-miR-100-3p	DKFZP434H0512	-0.25
hsa-miR-100-3p	LRRC3B	-0.25
hsa-miR-100-3p	C4orf17	-0.25
hsa-miR-100-3p	ARMCX4	-0.25
hsa-miR-100-3p	MS4A14	-0.25
hsa-miR-100-3p	RP2	-0.25
hsa-miR-100-3p	GNG5	-0.25
hsa-miR-100-3p	GRP	-0.25
hsa-miR-100-3p	ZNF782	-0.25
hsa-miR-100-3p	VMP1	-0.25
hsa-miR-100-3p	CDK15	-0.25
hsa-miR-100-3p	RP11-181C3.1	-0.25
hsa-miR-100-3p	IFT74	-0.25
hsa-miR-100-3p	DHRS7B	-0.25
hsa-miR-100-3p	CDC73	-0.25
hsa-miR-100-3p	MBLAC2	-0.25
hsa-miR-100-3p	PGM2L1	-0.25
hsa-miR-100-3p	BORA	-0.25
hsa-miR-100-3p	C7orf25	-0.25
hsa-miR-100-3p	ERMP1	-0.25
hsa-miR-100-3p	TWSG1	-0.25
hsa-miR-100-3p	RBMS3	-0.25
hsa-miR-100-3p	FAM122B	-0.25
hsa-miR-100-3p	TLN1	-0.25
hsa-miR-100-3p	GLRX3	-0.25
hsa-miR-100-3p	YOD1	-0.25
hsa-miR-100-3p	AGER	-0.25
hsa-miR-100-3p	TUBGCP4	-0.25
hsa-miR-100-3p	CCDC66	-0.25
hsa-miR-100-3p	CHRAC1	-0.25
hsa-miR-100-3p	BBIP1	-0.25
hsa-miR-100-3p	PRH2	-0.25
hsa-miR-100-3p	DDX53	-0.25
hsa-miR-100-3p	NQO2	-0.25
hsa-miR-100-3p	JKAMP	-0.24
hsa-miR-100-3p	RALA	-0.24
hsa-miR-100-3p	ASB7	-0.24
hsa-miR-100-3p	DUSP16	-0.24
hsa-miR-100-3p	UBE2K	-0.24
hsa-miR-100-3p	SPRR2B	-0.24
hsa-miR-100-3p	IFNGR1	-0.24
hsa-miR-100-3p	TRABD2A	-0.24
hsa-miR-100-3p	EID1	-0.24
hsa-miR-100-3p	DAXX	-0.24
hsa-miR-100-3p	MRAS	-0.24
hsa-miR-100-3p	FCRL4	-0.24
hsa-miR-100-3p	ANP32B	-0.24
hsa-miR-100-3p	LTV1	-0.24
hsa-miR-100-3p	FANCD2OS	-0.24
hsa-miR-100-3p	SLC36A2	-0.24
hsa-miR-100-3p	HCAR2	-0.24
hsa-miR-100-3p	DUSP14	-0.24
hsa-miR-100-3p	AL133373.1	-0.24
hsa-miR-100-3p	DNER	-0.24
hsa-miR-100-3p	EIF4E1B	-0.24
hsa-miR-100-3p	TEFM	-0.24
hsa-miR-100-3p	PPP1R14C	-0.24
hsa-miR-100-3p	UBE2N	-0.24
hsa-miR-100-3p	BACE2	-0.24
hsa-miR-100-3p	KLRC4	-0.24
hsa-miR-100-3p	GEMIN7	-0.24
hsa-miR-100-3p	CNTF	-0.24
hsa-miR-100-3p	SS18L2	-0.24
hsa-miR-100-3p	USP14	-0.24
hsa-miR-100-3p	LZTFL1	-0.24
hsa-miR-100-3p	DIO2	-0.24
hsa-miR-100-3p	IQSEC1	-0.24
hsa-miR-100-3p	ELMOD2	-0.24
hsa-miR-100-3p	ZDHHC9	-0.24
hsa-miR-100-3p	ANXA5	-0.24
hsa-miR-100-3p	CLHC1	-0.24
hsa-miR-100-3p	HNRNPLL	-0.24
hsa-miR-100-3p	ZDHHC21	-0.24
hsa-miR-100-3p	SH3KBP1	-0.24
hsa-miR-100-3p	F3	-0.24
hsa-miR-100-3p	C18orf56	-0.24
hsa-miR-100-3p	SLC10A6	-0.24
hsa-miR-100-3p	SERINC1	-0.24
hsa-miR-100-3p	ANKRD13C	-0.24
hsa-miR-100-3p	MURC	-0.24
hsa-miR-100-3p	CDC37L1	-0.24
hsa-miR-100-3p	LIPC	-0.24
hsa-miR-100-3p	MRPL3	-0.24
hsa-miR-100-3p	DBNL	-0.24
hsa-miR-100-3p	ERP44	-0.24
hsa-miR-100-3p	ERCC1	-0.24
hsa-miR-100-3p	LRRC6	-0.24
hsa-miR-100-3p	SFTPA1	-0.23
hsa-miR-100-3p	ARG1	-0.23
hsa-miR-100-3p	CHST9	-0.23
hsa-miR-100-3p	PIR	-0.23
hsa-miR-100-3p	PRICKLE2	-0.23
hsa-miR-100-3p	RP11-625H11.1	-0.23
hsa-miR-100-3p	PLSCR4	-0.23
hsa-miR-100-3p	CEPT1	-0.23
hsa-miR-100-3p	CXCL2	-0.23
hsa-miR-100-3p	ALB	-0.23
hsa-miR-100-3p	MB21D1	-0.23
hsa-miR-100-3p	PAH	-0.23
hsa-miR-100-3p	SLC1A2	-0.23
hsa-miR-100-3p	RASL12	-0.23
hsa-miR-100-3p	RNF167	-0.23
hsa-miR-100-3p	ANXA1	-0.23
hsa-miR-100-3p	PHF13	-0.23
hsa-miR-100-3p	PDZK1	-0.23
hsa-miR-100-3p	IFIT1B	-0.23
hsa-miR-100-3p	TFRC	-0.23
hsa-miR-100-3p	C3orf20	-0.23
hsa-miR-100-3p	FOXM1	-0.23
hsa-miR-100-3p	HNRNPAB	-0.23
hsa-miR-100-3p	SOX3	-0.23
hsa-miR-100-3p	MAP10	-0.23
hsa-miR-100-3p	ANKRD29	-0.23
hsa-miR-100-3p	TIPIN	-0.23
hsa-miR-100-3p	ZFYVE21	-0.23
hsa-miR-100-3p	FSTL1	-0.23
hsa-miR-100-3p	PTTG1IP	-0.23
hsa-miR-100-3p	HSPH1	-0.23
hsa-miR-100-3p	IFT46	-0.23
hsa-miR-100-3p	POU2F1	-0.23
hsa-miR-100-3p	CENPQ	-0.23
hsa-miR-100-3p	ZNF765	-0.23
hsa-miR-100-3p	ANXA4	-0.23
hsa-miR-100-3p	UBD	-0.23
hsa-miR-100-3p	FAM169A	-0.23
hsa-miR-100-3p	RBM43	-0.23
hsa-miR-100-3p	MPV17L	-0.23
hsa-miR-100-3p	PGM3	-0.23
hsa-miR-100-3p	NFIB	-0.23
hsa-miR-100-3p	CCDC160	-0.23
hsa-miR-100-3p	COL4A1	-0.23
hsa-miR-100-3p	QPCTL	-0.23
hsa-miR-100-3p	RP11-111M22.2	-0.23
hsa-miR-100-3p	GFM1	-0.23
hsa-miR-100-3p	VLDLR	-0.23
hsa-miR-100-3p	ZNF35	-0.23
hsa-miR-100-3p	GTF2H5	-0.23
hsa-miR-100-3p	SGIP1	-0.23
hsa-miR-100-3p	HDHD2	-0.23
hsa-miR-100-3p	COLGALT2	-0.23
hsa-miR-100-3p	UBE2E2	-0.23
hsa-miR-100-3p	PLN	-0.23
hsa-miR-100-3p	ZNF641	-0.23
hsa-miR-100-3p	RAB18	-0.23
hsa-miR-100-3p	ZNF426	-0.23
hsa-miR-100-3p	GAR1	-0.23
hsa-miR-100-3p	MED22	-0.23
hsa-miR-100-3p	C14orf28	-0.23
hsa-miR-100-3p	UFD1L	-0.23
hsa-miR-100-3p	GHITM	-0.23
hsa-miR-100-3p	GPANK1	-0.23
hsa-miR-100-3p	SLC35F6	-0.23
hsa-miR-100-3p	SPIC	-0.23
hsa-miR-100-3p	UCP3	-0.23
hsa-miR-100-3p	CA6	-0.22
hsa-miR-100-3p	RXFP4	-0.22
hsa-miR-100-3p	C1orf185	-0.22
hsa-miR-100-3p	C11orf52	-0.22
hsa-miR-100-3p	ZNF534	-0.22
hsa-miR-100-3p	SLC7A14	-0.22
hsa-miR-100-3p	C1orf147	-0.22
hsa-miR-100-3p	PPP1R8	-0.22
hsa-miR-100-3p	LAPTM5	-0.22
hsa-miR-100-3p	SCHIP1	-0.22
hsa-miR-100-3p	MYO3A	-0.22
hsa-miR-100-3p	AC023632.1	-0.22
hsa-miR-100-3p	XKR4	-0.22
hsa-miR-100-3p	SH3GL3	-0.22
hsa-miR-100-3p	NGLY1	-0.22
hsa-miR-100-3p	TSPAN12	-0.22
hsa-miR-100-3p	CREBBP	-0.22
hsa-miR-100-3p	CSRNP3	-0.22
hsa-miR-100-3p	CCL8	-0.22
hsa-miR-100-3p	L3MBTL4	-0.22
hsa-miR-100-3p	HRH1	-0.22
hsa-miR-100-3p	CNST	-0.22
hsa-miR-100-3p	RRM2B	-0.22
hsa-miR-100-3p	ABHD10	-0.22
hsa-miR-100-3p	FAM107B	-0.22
hsa-miR-100-3p	MBD4	-0.22
hsa-miR-100-3p	PJA1	-0.22
hsa-miR-100-3p	C2orf15	-0.22
hsa-miR-100-3p	MRPL30	-0.22
hsa-miR-100-3p	LMBR1	-0.22
hsa-miR-100-3p	STK38L	-0.22
hsa-miR-100-3p	MAP3K7	-0.22
hsa-miR-100-3p	TIMM8A	-0.22
hsa-miR-100-3p	TAPT1	-0.22
hsa-miR-100-3p	SLFN5	-0.22
hsa-miR-100-3p	SH3D19	-0.22
hsa-miR-100-3p	WDR3	-0.22
hsa-miR-100-3p	ACTRT3	-0.22
hsa-miR-100-3p	SEL1L	-0.22
hsa-miR-100-3p	SDC2	-0.22
hsa-miR-100-3p	TMEM241	-0.22
hsa-miR-100-3p	PSMA5	-0.22
hsa-miR-100-3p	LRRC1	-0.22
hsa-miR-100-3p	KAZN	-0.22
hsa-miR-100-3p	GLUL	-0.22
hsa-miR-100-3p	BLCAP	-0.22
hsa-miR-100-3p	VSTM4	-0.22
hsa-miR-100-3p	BID	-0.22
hsa-miR-100-3p	ROR1	-0.22
hsa-miR-100-3p	COA1	-0.22
hsa-miR-100-3p	LYPD6	-0.22
hsa-miR-100-3p	IFRG15	-0.22
hsa-miR-100-3p	CEP57	-0.22
hsa-miR-100-3p	OMD	-0.22
hsa-miR-100-3p	TROVE2	-0.22
hsa-miR-100-3p	RPL11	-0.22
hsa-miR-100-3p	STK16	-0.22
hsa-miR-100-3p	OLFM3	-0.22
hsa-miR-100-3p	TGM5	-0.21
hsa-miR-100-3p	MCAT	-0.21
hsa-miR-100-3p	WFDC13	-0.21
hsa-miR-100-3p	KIF2B	-0.21
hsa-miR-100-3p	LYST	-0.21
hsa-miR-100-3p	ESRRG	-0.21
hsa-miR-100-3p	COL16A1	-0.21
hsa-miR-100-3p	USF1	-0.21
hsa-miR-100-3p	DCDC1	-0.21
hsa-miR-100-3p	SCRG1	-0.21
hsa-miR-100-3p	KCNQ1	-0.21
hsa-miR-100-3p	PECR	-0.21
hsa-miR-100-3p	KCNIP4	-0.21
hsa-miR-100-3p	TTN	-0.21
hsa-miR-100-3p	ANKRD18A	-0.21
hsa-miR-100-3p	RP11-826N14.2	-0.21
hsa-miR-100-3p	WBSCR16	-0.21
hsa-miR-100-3p	SUCO	-0.21
hsa-miR-100-3p	ZBTB43	-0.21
hsa-miR-100-3p	MBTPS1	-0.21
hsa-miR-100-3p	HPS4	-0.21
hsa-miR-100-3p	SPIN2A	-0.21
hsa-miR-100-3p	MXI1	-0.21
hsa-miR-100-3p	UGT2B4	-0.21
hsa-miR-100-3p	PJA2	-0.21
hsa-miR-100-3p	IL6ST	-0.21
hsa-miR-100-3p	CACUL1	-0.21
hsa-miR-100-3p	CCNYL1	-0.21
hsa-miR-100-3p	MOB1A	-0.21
hsa-miR-100-3p	MRPL50	-0.21
hsa-miR-100-3p	CNOT10	-0.21
hsa-miR-100-3p	FAM126B	-0.21
hsa-miR-100-3p	NAP1L5	-0.21
hsa-miR-100-3p	CEP290	-0.21
hsa-miR-100-3p	HEATR3	-0.21
hsa-miR-100-3p	FUNDC2	-0.21
hsa-miR-100-3p	NAA30	-0.21
hsa-miR-100-3p	PCGF5	-0.21
hsa-miR-100-3p	LARP4B	-0.21
hsa-miR-100-3p	ZNF708	-0.21
hsa-miR-100-3p	PKNOX1	-0.21
hsa-miR-100-3p	HIST1H2AI	-0.21
hsa-miR-100-3p	THAP2	-0.21
hsa-miR-100-3p	SUV39H2	-0.21
hsa-miR-100-3p	MAP2K6	-0.21
hsa-miR-100-3p	TMEM14A	-0.21
hsa-miR-100-3p	SSBP2	-0.21
hsa-miR-100-3p	CD59	-0.21
hsa-miR-100-3p	NREP	-0.21
hsa-miR-100-3p	LAPTM4B	-0.21
hsa-miR-100-3p	E2F3	-0.2
hsa-miR-100-3p	AHSG	-0.2
hsa-miR-100-3p	RP11-1026M7.2	-0.2
hsa-miR-100-3p	C2orf43	-0.2
hsa-miR-100-3p	RAB27B	-0.2
hsa-miR-100-3p	DPP4	-0.2
hsa-miR-100-3p	SCN7A	-0.2
hsa-miR-100-3p	RP11-204N11.1	-0.2
hsa-miR-100-3p	LHX6	-0.2
hsa-miR-100-3p	FAM9C	-0.2
hsa-miR-100-3p	GSKIP	-0.2
hsa-miR-100-3p	SELE	-0.2
hsa-miR-100-3p	EPAS1	-0.2
hsa-miR-100-3p	CAPNS1	-0.2
hsa-miR-100-3p	ITGAM	-0.2
hsa-miR-100-3p	LALBA	-0.2
hsa-miR-100-3p	NDUFC2	-0.2
hsa-miR-100-3p	IQCJ-SCHIP1	-0.2
hsa-miR-100-3p	SLC44A5	-0.2
hsa-miR-100-3p	APP	-0.2
hsa-miR-100-3p	HIST2H4B	-0.2
hsa-miR-100-3p	PAPD4	-0.2
hsa-miR-100-3p	SCIMP	-0.2
hsa-miR-100-3p	RNF38	-0.2
hsa-miR-100-3p	C9orf38	-0.2
hsa-miR-100-3p	CLNK	-0.2
hsa-miR-100-3p	HSD17B6	-0.2
hsa-miR-100-3p	CXCL13	-0.2
hsa-miR-100-3p	ARHGEF33	-0.2
hsa-miR-100-3p	PAX6	-0.2
hsa-miR-100-3p	ABCC11	-0.2
hsa-miR-100-3p	BCAS3	-0.2
hsa-miR-100-3p	FAM71F1	-0.2
hsa-miR-100-3p	C7orf60	-0.2
hsa-miR-100-3p	SCML2	-0.2
hsa-miR-100-3p	ZHX3	-0.2
hsa-miR-100-3p	CTTNBP2NL	-0.2
hsa-miR-100-3p	PFN2	-0.2
hsa-miR-100-3p	TUBA1A	-0.2
hsa-miR-100-3p	SLC5A7	-0.2
hsa-miR-100-3p	ACVR1	-0.2
hsa-miR-100-3p	DTX3L	-0.2
hsa-miR-100-3p	FKBP5	-0.2
hsa-miR-100-3p	ST6GALNAC3	-0.2
hsa-miR-100-3p	GTF2E2	-0.2
hsa-miR-100-3p	BBS7	-0.2
hsa-miR-100-3p	PPWD1	-0.2
hsa-miR-100-3p	SLC39A9	-0.2
hsa-miR-100-3p	AC012360.2	-0.2
hsa-miR-100-3p	AMN1	-0.2
hsa-miR-100-3p	SALL1	-0.2
hsa-miR-100-3p	IER5	-0.2
hsa-miR-100-3p	ATP1B3	-0.2
hsa-miR-100-3p	NCAM2	-0.2
hsa-miR-100-3p	ZNF143	-0.2
hsa-miR-100-3p	KIAA1715	-0.2
hsa-miR-100-3p	FBXL3	-0.2
hsa-miR-100-3p	SAMD4B	-0.2
hsa-miR-100-3p	CREM	-0.2
hsa-miR-100-3p	COMMD2	-0.2
hsa-miR-100-3p	USP53	-0.2
hsa-miR-100-3p	FAM161B	-0.2
hsa-miR-100-3p	ZFYVE27	-0.2
hsa-miR-100-3p	FGF11	-0.2
hsa-miR-100-3p	ZNF772	-0.2
hsa-miR-100-3p	SRI	-0.2
hsa-miR-100-3p	GGCX	-0.2
hsa-miR-100-3p	MBOAT2	-0.2
hsa-miR-100-3p	TRMT10A	-0.2
hsa-miR-100-3p	TYW3	-0.2
hsa-miR-100-3p	ZNF471	-0.2
hsa-miR-100-3p	HNRNPF	-0.2
hsa-miR-100-3p	UBE2D2	-0.2
hsa-miR-100-3p	NAA38	-0.2
hsa-miR-100-3p	HMGCR	-0.2
hsa-miR-100-3p	CCDC90B	-0.2
hsa-miR-100-3p	P4HA2	-0.2
hsa-miR-100-3p	SLC2A8	-0.2
hsa-miR-100-3p	COA5	-0.2
hsa-miR-100-3p	CD1C	-0.2
hsa-miR-100-3p	SNTG1	-0.2
hsa-miR-100-3p	AC012215.1	-0.19
hsa-miR-100-3p	TESPA1	-0.19
hsa-miR-100-3p	ATRN	-0.19
hsa-miR-100-3p	TM4SF4	-0.19
hsa-miR-100-3p	CEBPA	-0.19
hsa-miR-100-3p	RPE65	-0.19
hsa-miR-100-3p	ERMAP	-0.19
hsa-miR-100-3p	CTSC	-0.19
hsa-miR-100-3p	OSMR	-0.19
hsa-miR-100-3p	FUK	-0.19
hsa-miR-100-3p	RNASE7	-0.19
hsa-miR-100-3p	TAF13	-0.19
hsa-miR-100-3p	C4orf26	-0.19
hsa-miR-100-3p	ALDH1A1	-0.19
hsa-miR-100-3p	TRAPPC3L	-0.19
hsa-miR-100-3p	DNAJB6	-0.19
hsa-miR-100-3p	KCNS2	-0.19
hsa-miR-100-3p	TMEM47	-0.19
hsa-miR-100-3p	PCYT1B	-0.19
hsa-miR-100-3p	PLA2R1	-0.19
hsa-miR-100-3p	PTGES3L	-0.19
hsa-miR-100-3p	TSGA10	-0.19
hsa-miR-100-3p	ASB11	-0.19
hsa-miR-100-3p	MATN1	-0.19
hsa-miR-100-3p	CTXN3	-0.19
hsa-miR-100-3p	POFUT2	-0.19
hsa-miR-100-3p	CDK2AP1	-0.19
hsa-miR-100-3p	CDKN1B	-0.19
hsa-miR-100-3p	FBXW7	-0.19
hsa-miR-100-3p	IPP	-0.19
hsa-miR-100-3p	LCOR	-0.19
hsa-miR-100-3p	ZIC5	-0.19
hsa-miR-100-3p	EMC10	-0.19
hsa-miR-100-3p	PAQR8	-0.19
hsa-miR-100-3p	TMEM184C	-0.19
hsa-miR-100-3p	GTF2H3	-0.19
hsa-miR-100-3p	SAMD4A	-0.19
hsa-miR-100-3p	TMEM185B	-0.19
hsa-miR-100-3p	GOLGA7	-0.19
hsa-miR-100-3p	MLF1	-0.19
hsa-miR-100-3p	TBC1D15	-0.19
hsa-miR-100-3p	GATC	-0.19
hsa-miR-100-3p	PAFAH1B2	-0.19
hsa-miR-100-3p	PGRMC1	-0.19
hsa-miR-100-3p	RIT1	-0.19
hsa-miR-100-3p	TMEM41B	-0.19
hsa-miR-100-3p	ITGB8	-0.19
hsa-miR-100-3p	ZNF266	-0.19
hsa-miR-100-3p	ZNF132	-0.19
hsa-miR-100-3p	CNTN1	-0.19
hsa-miR-100-3p	RAB2A	-0.19
hsa-miR-100-3p	SLC35A3	-0.19
hsa-miR-100-3p	TSNARE1	-0.19
hsa-miR-100-3p	CDC42EP3	-0.19
hsa-miR-100-3p	JOSD1	-0.19
hsa-miR-100-3p	PCGF3	-0.19
hsa-miR-100-3p	C16orf72	-0.19
hsa-miR-100-3p	FKRP	-0.19
hsa-miR-100-3p	GBP1	-0.19
hsa-miR-100-3p	ZBTB44	-0.19
hsa-miR-100-3p	CTBP2	-0.19
hsa-miR-100-3p	SPCS3	-0.19
hsa-miR-100-3p	STX7	-0.19
hsa-miR-100-3p	PAQR5	-0.19
hsa-miR-100-3p	CTNNA2	-0.19
hsa-miR-100-3p	VRK1	-0.19
hsa-miR-100-3p	DNAJC18	-0.19
hsa-miR-100-3p	AHSA2	-0.19
hsa-miR-100-3p	OLFM2	-0.19
hsa-miR-100-3p	CCL1	-0.19
hsa-miR-100-3p	TIMM8B	-0.19
hsa-miR-100-3p	CEP72	-0.19
hsa-miR-100-3p	PLEKHA3	-0.19
hsa-miR-100-3p	ZNF771	-0.19
hsa-miR-100-3p	YTHDC1	-0.19
hsa-miR-100-3p	SOSTDC1	-0.19
hsa-miR-100-3p	NRXN3	-0.19
hsa-miR-100-3p	EHD3	-0.19
hsa-miR-100-3p	HOMER2	-0.18
hsa-miR-100-3p	RALYL	-0.18
hsa-miR-100-3p	KIAA0087	-0.18
hsa-miR-100-3p	DMRTC2	-0.18
hsa-miR-100-3p	RSPH4A	-0.18
hsa-miR-100-3p	CLPTM1L	-0.18
hsa-miR-100-3p	YWHAH	-0.18
hsa-miR-100-3p	TAF5L	-0.18
hsa-miR-100-3p	FAM76A	-0.18
hsa-miR-100-3p	DIXDC1	-0.18
hsa-miR-100-3p	AC004899.1	-0.18
hsa-miR-100-3p	COX7C	-0.18
hsa-miR-100-3p	GPX6	-0.18
hsa-miR-100-3p	PLCD4	-0.18
hsa-miR-100-3p	MEI4	-0.18
hsa-miR-100-3p	SENP8	-0.18
hsa-miR-100-3p	CAMLG	-0.18
hsa-miR-100-3p	PEX11A	-0.18
hsa-miR-100-3p	SPINK2	-0.18
hsa-miR-100-3p	Z98049.1	-0.18
hsa-miR-100-3p	C12orf61	-0.18
hsa-miR-100-3p	HS3ST4	-0.18
hsa-miR-100-3p	ADAM7	-0.18
hsa-miR-100-3p	RP11-664D7.4	-0.18
hsa-miR-100-3p	SCN11A	-0.18
hsa-miR-100-3p	UTP14C	-0.18
hsa-miR-100-3p	ZNF337	-0.18
hsa-miR-100-3p	SLC26A2	-0.18
hsa-miR-100-3p	RILPL1	-0.18
hsa-miR-100-3p	SRGN	-0.18
hsa-miR-100-3p	BTBD11	-0.18
hsa-miR-100-3p	ACADL	-0.18
hsa-miR-100-3p	RUNX2	-0.18
hsa-miR-100-3p	LENG9	-0.18
hsa-miR-100-3p	SP140	-0.18
hsa-miR-100-3p	GABRA4	-0.18
hsa-miR-100-3p	ATP6V1G1	-0.18
hsa-miR-100-3p	FZD6	-0.18
hsa-miR-100-3p	NDFIP1	-0.18
hsa-miR-100-3p	SYTL4	-0.18
hsa-miR-100-3p	IL17RB	-0.18
hsa-miR-100-3p	C22orf23	-0.18
hsa-miR-100-3p	MTHFD2	-0.18
hsa-miR-100-3p	PTPN2	-0.18
hsa-miR-100-3p	RANBP3L	-0.18
hsa-miR-100-3p	XK	-0.18
hsa-miR-100-3p	GNAQ	-0.18
hsa-miR-100-3p	ZFAND5	-0.18
hsa-miR-100-3p	ONECUT2	-0.18
hsa-miR-100-3p	VEZF1	-0.18
hsa-miR-100-3p	EPM2AIP1	-0.18
hsa-miR-100-3p	SLC46A1	-0.18
hsa-miR-100-3p	DIAPH2	-0.18
hsa-miR-100-3p	POLDIP3	-0.18
hsa-miR-100-3p	LIMS1	-0.18
hsa-miR-100-3p	SP140L	-0.18
hsa-miR-100-3p	PCYT1A	-0.18
hsa-miR-100-3p	KRAS	-0.18
hsa-miR-100-3p	AL021546.6	-0.18
hsa-miR-100-3p	PHF14	-0.18
hsa-miR-100-3p	GFRA1	-0.18
hsa-miR-100-3p	SLC38A1	-0.18
hsa-miR-100-3p	KLHL4	-0.18
hsa-miR-100-3p	AZI2	-0.18
hsa-miR-100-3p	TRIM44	-0.18
hsa-miR-100-3p	RBM12B	-0.18
hsa-miR-100-3p	FBXO42	-0.18
hsa-miR-100-3p	PSMF1	-0.18
hsa-miR-100-3p	PURG	-0.18
hsa-miR-100-3p	FUBP1	-0.18
hsa-miR-100-3p	ANKEF1	-0.18
hsa-miR-100-3p	THBS4	-0.18
hsa-miR-100-3p	ATP6V1B2	-0.18
hsa-miR-100-3p	INTS7	-0.18
hsa-miR-100-3p	TBX15	-0.18
hsa-miR-100-3p	BTD	-0.18
hsa-miR-100-3p	RP11-122A3.2	-0.18
hsa-miR-100-3p	NSUN5	-0.18
hsa-miR-100-3p	MSANTD4	-0.18
hsa-miR-100-3p	ZC3H14	-0.18
hsa-miR-100-3p	WBP4	-0.18
hsa-miR-100-3p	HNRNPR	-0.18
hsa-miR-100-3p	SRSF7	-0.18
hsa-miR-100-3p	NDUFB9	-0.18
hsa-miR-100-3p	CYB5R4	-0.18
hsa-miR-100-3p	RASSF4	-0.18
hsa-miR-100-3p	ATG5	-0.18
hsa-miR-100-3p	LETMD1	-0.18
hsa-miR-100-3p	CLEC14A	-0.18
hsa-miR-100-3p	UQCRQ	-0.18
hsa-miR-100-3p	ACTR8	-0.17
hsa-miR-100-3p	VAT1L	-0.17
hsa-miR-100-3p	PDCD7	-0.17
hsa-miR-100-3p	XPO6	-0.17
hsa-miR-100-3p	SLC2A9	-0.17
hsa-miR-100-3p	EDAR	-0.17
hsa-miR-100-3p	CALB1	-0.17
hsa-miR-100-3p	CD86	-0.17
hsa-miR-100-3p	CNPY4	-0.17
hsa-miR-100-3p	NELFE	-0.17
hsa-miR-100-3p	TMPRSS11BNL	-0.17
hsa-miR-100-3p	DDX60L	-0.17
hsa-miR-100-3p	PAIP1	-0.17
hsa-miR-100-3p	EDNRB	-0.17
hsa-miR-100-3p	MOSPD2	-0.17
hsa-miR-100-3p	FFAR2	-0.17
hsa-miR-100-3p	REXO1L1	-0.17
hsa-miR-100-3p	COPG1	-0.17
hsa-miR-100-3p	TPH2	-0.17
hsa-miR-100-3p	CTCF	-0.17
hsa-miR-100-3p	CLDN2	-0.17
hsa-miR-100-3p	C3orf38	-0.17
hsa-miR-100-3p	CMPK1	-0.17
hsa-miR-100-3p	ZNF300	-0.17
hsa-miR-100-3p	PHACTR1	-0.17
hsa-miR-100-3p	ZNF526	-0.17
hsa-miR-100-3p	TBC1D3F	-0.17
hsa-miR-100-3p	RTN3	-0.17
hsa-miR-100-3p	DDX21	-0.17
hsa-miR-100-3p	DNAH7	-0.17
hsa-miR-100-3p	UTS2B	-0.17
hsa-miR-100-3p	ZNHIT6	-0.17
hsa-miR-100-3p	MEX3C	-0.17
hsa-miR-100-3p	TMTC2	-0.17
hsa-miR-100-3p	PI15	-0.17
hsa-miR-100-3p	TM4SF1	-0.17
hsa-miR-100-3p	PLEKHG7	-0.17
hsa-miR-100-3p	ZNF611	-0.17
hsa-miR-100-3p	CD74	-0.17
hsa-miR-100-3p	ACPP	-0.17
hsa-miR-100-3p	ACOX1	-0.17
hsa-miR-100-3p	PM20D2	-0.17
hsa-miR-100-3p	GTSE1	-0.17
hsa-miR-100-3p	CNDP1	-0.17
hsa-miR-100-3p	DUS4L	-0.17
hsa-miR-100-3p	IPCEF1	-0.17
hsa-miR-100-3p	ZNF502	-0.17
hsa-miR-100-3p	MTMR1	-0.17
hsa-miR-100-3p	NHEJ1	-0.17
hsa-miR-100-3p	TBC1D3H	-0.17
hsa-miR-100-3p	RSPO1	-0.17
hsa-miR-100-3p	KIAA0355	-0.17
hsa-miR-100-3p	NCOA7	-0.17
hsa-miR-100-3p	VGLL3	-0.17
hsa-miR-100-3p	ARID4B	-0.17
hsa-miR-100-3p	ZNF623	-0.17
hsa-miR-100-3p	KCNG3	-0.17
hsa-miR-100-3p	HOXA4	-0.17
hsa-miR-100-3p	LYRM2	-0.17
hsa-miR-100-3p	HACE1	-0.17
hsa-miR-100-3p	SOWAHC	-0.17
hsa-miR-100-3p	TMX4	-0.17
hsa-miR-100-3p	TMTC1	-0.17
hsa-miR-100-3p	SKA1	-0.17
hsa-miR-100-3p	ZNF845	-0.17
hsa-miR-100-3p	HN1L	-0.17
hsa-miR-101-5p	AGO2	-0.88
hsa-miR-101-5p	RP11-383H13.1	-0.77
hsa-miR-101-5p	HSPE1	-0.76
hsa-miR-101-5p	SGCB	-0.76
hsa-miR-101-5p	CGRRF1	-0.73
hsa-miR-101-5p	PBK	-0.68
hsa-miR-101-5p	SNX10	-0.68
hsa-miR-101-5p	YIPF6	-0.67
hsa-miR-101-5p	CCDC38	-0.66
hsa-miR-101-5p	FAM105A	-0.65
hsa-miR-101-5p	SPIN2B	-0.63
hsa-miR-101-5p	TMEM19	-0.61
hsa-miR-101-5p	DMP1	-0.56
hsa-miR-101-5p	METTL10	-0.56
hsa-miR-101-5p	NPY5R	-0.56
hsa-miR-101-5p	OGN	-0.55
hsa-miR-101-5p	BBIP1	-0.54
hsa-miR-101-5p	C6orf120	-0.54
hsa-miR-101-5p	PCCB	-0.54
hsa-miR-101-5p	GDE1	-0.53
hsa-miR-101-5p	BAG2	-0.52
hsa-miR-101-5p	IGFBP7	-0.52
hsa-miR-101-5p	NDUFA5	-0.52
hsa-miR-101-5p	C9orf40	-0.51
hsa-miR-101-5p	CDNF	-0.51
hsa-miR-101-5p	HIST1H3C	-0.51
hsa-miR-101-5p	RAP1A	-0.51
hsa-miR-101-5p	GLT8D2	-0.5
hsa-miR-101-5p	NAA50	-0.5
hsa-miR-101-5p	SLC17A3	-0.5
hsa-miR-101-5p	CCDC50	-0.49
hsa-miR-101-5p	CD164	-0.49
hsa-miR-101-5p	CHMP4B	-0.47
hsa-miR-101-5p	CXCL6	-0.47
hsa-miR-101-5p	LY6K	-0.47
hsa-miR-101-5p	OLIG3	-0.47
hsa-miR-101-5p	RPL22L1	-0.47
hsa-miR-101-5p	TRIQK	-0.46
hsa-miR-101-5p	C1orf109	-0.45
hsa-miR-101-5p	ETAA1	-0.45
hsa-miR-101-5p	KIF5A	-0.45
hsa-miR-101-5p	PENK	-0.45
hsa-miR-101-5p	REEP3	-0.45
hsa-miR-101-5p	RP11-65D24.2	-0.45
hsa-miR-101-5p	ZNF461	-0.45
hsa-miR-101-5p	AP003068.23	-0.44
hsa-miR-101-5p	PRDM5	-0.44
hsa-miR-101-5p	AIMP1	-0.43
hsa-miR-101-5p	C8orf31	-0.43
hsa-miR-101-5p	IL33	-0.43
hsa-miR-101-5p	QDPR	-0.43
hsa-miR-101-5p	RFC5	-0.43
hsa-miR-101-5p	TARS	-0.43
hsa-miR-101-5p	FKBP5	-0.42
hsa-miR-101-5p	CLEC6A	-0.41
hsa-miR-101-5p	FEM1C	-0.41
hsa-miR-101-5p	GINS1	-0.41
hsa-miR-101-5p	LOX	-0.41
hsa-miR-101-5p	PRR4	-0.41
hsa-miR-101-5p	ACBD5	-0.4
hsa-miR-101-5p	ASPH	-0.4
hsa-miR-101-5p	FMO1	-0.4
hsa-miR-101-5p	IFRG15	-0.4
hsa-miR-101-5p	SLITRK5	-0.4
hsa-miR-101-5p	CXCL10	-0.39
hsa-miR-101-5p	MAGOHB	-0.39
hsa-miR-101-5p	RP11-10A14.4	-0.39
hsa-miR-101-5p	SLC26A7	-0.39
hsa-miR-101-5p	CBR4	-0.38
hsa-miR-101-5p	CLEC12B	-0.38
hsa-miR-101-5p	DMC1	-0.38
hsa-miR-101-5p	HDAC2	-0.38
hsa-miR-101-5p	SLC40A1	-0.38
hsa-miR-101-5p	SVIP	-0.38
hsa-miR-101-5p	ZNF738	-0.38
hsa-miR-101-5p	ACTBL2	-0.37
hsa-miR-101-5p	CACUL1	-0.37
hsa-miR-101-5p	GSPT2	-0.37
hsa-miR-101-5p	MS4A7	-0.37
hsa-miR-101-5p	NSL1	-0.37
hsa-miR-101-5p	SLC36A4	-0.37
hsa-miR-101-5p	TMEM194B	-0.37
hsa-miR-101-5p	CPS1	-0.36
hsa-miR-101-5p	ELP4	-0.36
hsa-miR-101-5p	HELQ	-0.36
hsa-miR-101-5p	RP11-407N17.3	-0.36
hsa-miR-101-5p	RQCD1	-0.36
hsa-miR-101-5p	SKA2	-0.36
hsa-miR-101-5p	TMEM255B	-0.36
hsa-miR-101-5p	TWIST1	-0.36
hsa-miR-101-5p	ARHGAP11A	-0.35
hsa-miR-101-5p	BLMH	-0.35
hsa-miR-101-5p	C18orf54	-0.35
hsa-miR-101-5p	C4orf33	-0.35
hsa-miR-101-5p	CCT7	-0.35
hsa-miR-101-5p	CDKN2C	-0.35
hsa-miR-101-5p	CRYAB	-0.35
hsa-miR-101-5p	FPGT	-0.35
hsa-miR-101-5p	KRBOX4	-0.35
hsa-miR-101-5p	MRPS28	-0.35
hsa-miR-101-5p	PRR20A	-0.35
hsa-miR-101-5p	PRR20B	-0.35
hsa-miR-101-5p	PRR20C	-0.35
hsa-miR-101-5p	PRR20D	-0.35
hsa-miR-101-5p	PRR20E	-0.35
hsa-miR-101-5p	RBM22	-0.35
hsa-miR-101-5p	SMC2	-0.35
hsa-miR-101-5p	SPIN2A	-0.35
hsa-miR-101-5p	TOMM20	-0.35
hsa-miR-101-5p	ZBTB9	-0.35
hsa-miR-101-5p	ADO	-0.34
hsa-miR-101-5p	CPSF6	-0.34
hsa-miR-101-5p	DCDC2	-0.34
hsa-miR-101-5p	ROPN1	-0.34
hsa-miR-101-5p	ROPN1B	-0.34
hsa-miR-101-5p	SLC15A1	-0.34
hsa-miR-101-5p	SLC2A13	-0.34
hsa-miR-101-5p	SNAPC1	-0.34
hsa-miR-101-5p	SRY	-0.34
hsa-miR-101-5p	ANAPC7	-0.33
hsa-miR-101-5p	CENPBD1	-0.33
hsa-miR-101-5p	CFHR5	-0.33
hsa-miR-101-5p	CT45A1	-0.33
hsa-miR-101-5p	CT45A2	-0.33
hsa-miR-101-5p	CT45A5	-0.33
hsa-miR-101-5p	CT45A6	-0.33
hsa-miR-101-5p	DTD2	-0.33
hsa-miR-101-5p	HMGN2	-0.33
hsa-miR-101-5p	IFRD1	-0.33
hsa-miR-101-5p	KLHL28	-0.33
hsa-miR-101-5p	PDHB	-0.33
hsa-miR-101-5p	PLN	-0.33
hsa-miR-101-5p	PTH	-0.33
hsa-miR-101-5p	RGS17	-0.33
hsa-miR-101-5p	SLAMF6	-0.33
hsa-miR-101-5p	TOX4	-0.33
hsa-miR-101-5p	USP45	-0.33
hsa-miR-101-5p	ZFP69B	-0.33
hsa-miR-101-5p	AASDHPPT	-0.32
hsa-miR-101-5p	AC093802.1	-0.32
hsa-miR-101-5p	ACER2	-0.32
hsa-miR-101-5p	C14orf119	-0.32
hsa-miR-101-5p	CASK	-0.32
hsa-miR-101-5p	DCAF4L2	-0.32
hsa-miR-101-5p	DIMT1	-0.32
hsa-miR-101-5p	FGL1	-0.32
hsa-miR-101-5p	LAX1	-0.32
hsa-miR-101-5p	MLANA	-0.32
hsa-miR-101-5p	NXT2	-0.32
hsa-miR-101-5p	REPS2	-0.32
hsa-miR-101-5p	TBC1D3B	-0.32
hsa-miR-101-5p	TMEM68	-0.32
hsa-miR-101-5p	TSR1	-0.32
hsa-miR-101-5p	ATIC	-0.31
hsa-miR-101-5p	FGD4	-0.31
hsa-miR-101-5p	FLJ27365	-0.31
hsa-miR-101-5p	HECTD2	-0.31
hsa-miR-101-5p	LSM3	-0.31
hsa-miR-101-5p	PPA1	-0.31
hsa-miR-101-5p	PRH2	-0.31
hsa-miR-101-5p	QKI	-0.31
hsa-miR-101-5p	RFESD	-0.31
hsa-miR-101-5p	RPAP2	-0.31
hsa-miR-101-5p	SULF2	-0.31
hsa-miR-101-5p	TVP23C	-0.31
hsa-miR-101-5p	UBALD2	-0.31
hsa-miR-101-5p	AL583828.1	-0.3
hsa-miR-101-5p	ARL4D	-0.3
hsa-miR-101-5p	COMMD10	-0.3
hsa-miR-101-5p	FABP7	-0.3
hsa-miR-101-5p	GNG10	-0.3
hsa-miR-101-5p	MRPL4	-0.3
hsa-miR-101-5p	NGRN	-0.3
hsa-miR-101-5p	PLAA	-0.3
hsa-miR-101-5p	RDH10	-0.3
hsa-miR-101-5p	ZNF540	-0.3
hsa-miR-101-5p	ZNF846	-0.3
hsa-miR-101-5p	AC019171.1	-0.29
hsa-miR-101-5p	AC117395.1	-0.29
hsa-miR-101-5p	ARHGAP5	-0.29
hsa-miR-101-5p	C12orf79	-0.29
hsa-miR-101-5p	C2orf88	-0.29
hsa-miR-101-5p	CFHR4	-0.29
hsa-miR-101-5p	CTAGE5	-0.29
hsa-miR-101-5p	CTTNBP2	-0.29
hsa-miR-101-5p	FRZB	-0.29
hsa-miR-101-5p	GYS2	-0.29
hsa-miR-101-5p	IKBKAP	-0.29
hsa-miR-101-5p	KRTAP9-3	-0.29
hsa-miR-101-5p	LAPTM4B	-0.29
hsa-miR-101-5p	LIPA	-0.29
hsa-miR-101-5p	LRRIQ3	-0.29
hsa-miR-101-5p	MRO	-0.29
hsa-miR-101-5p	NABP1	-0.29
hsa-miR-101-5p	P2RY12	-0.29
hsa-miR-101-5p	SLC25A53	-0.29
hsa-miR-101-5p	TIAL1	-0.29
hsa-miR-101-5p	VAPA	-0.29
hsa-miR-101-5p	WBP11	-0.29
hsa-miR-101-5p	ADCYAP1	-0.28
hsa-miR-101-5p	ATAD2	-0.28
hsa-miR-101-5p	BARX2	-0.28
hsa-miR-101-5p	BLOC1S2	-0.28
hsa-miR-101-5p	CD302	-0.28
hsa-miR-101-5p	COMMD6	-0.28
hsa-miR-101-5p	FRYL	-0.28
hsa-miR-101-5p	GM2A	-0.28
hsa-miR-101-5p	GTF3C3	-0.28
hsa-miR-101-5p	GYPE	-0.28
hsa-miR-101-5p	MPZL3	-0.28
hsa-miR-101-5p	OCIAD1	-0.28
hsa-miR-101-5p	POPDC3	-0.28
hsa-miR-101-5p	RAB6A	-0.28
hsa-miR-101-5p	SEC62	-0.28
hsa-miR-101-5p	SMNDC1	-0.28
hsa-miR-101-5p	TTPAL	-0.28
hsa-miR-101-5p	ZNF195	-0.28
hsa-miR-101-5p	ZNF667	-0.28
hsa-miR-101-5p	AC004899.1	-0.27
hsa-miR-101-5p	COPS4	-0.27
hsa-miR-101-5p	DR1	-0.27
hsa-miR-101-5p	DSPP	-0.27
hsa-miR-101-5p	EXOC1	-0.27
hsa-miR-101-5p	FBLN7	-0.27
hsa-miR-101-5p	GLRX5	-0.27
hsa-miR-101-5p	GNAI1	-0.27
hsa-miR-101-5p	HIST2H4B	-0.27
hsa-miR-101-5p	HOMER1	-0.27
hsa-miR-101-5p	HSDL2	-0.27
hsa-miR-101-5p	MEIS2	-0.27
hsa-miR-101-5p	PARVA	-0.27
hsa-miR-101-5p	PLA2G12A	-0.27
hsa-miR-101-5p	PON2	-0.27
hsa-miR-101-5p	PSMA3	-0.27
hsa-miR-101-5p	RAB6C	-0.27
hsa-miR-101-5p	RIOK3	-0.27
hsa-miR-101-5p	SPACA1	-0.27
hsa-miR-101-5p	SSPN	-0.27
hsa-miR-101-5p	SYT17	-0.27
hsa-miR-101-5p	TCFL5	-0.27
hsa-miR-101-5p	TMEM196	-0.27
hsa-miR-101-5p	TRIM36	-0.27
hsa-miR-101-5p	C15orf60	-0.26
hsa-miR-101-5p	CLPB	-0.26
hsa-miR-101-5p	DNAH8	-0.26
hsa-miR-101-5p	DNAJC25	-0.26
hsa-miR-101-5p	DNAJC25-GNG10	-0.26
hsa-miR-101-5p	HELLS	-0.26
hsa-miR-101-5p	HNRNPD	-0.26
hsa-miR-101-5p	MEAF6	-0.26
hsa-miR-101-5p	MED31	-0.26
hsa-miR-101-5p	MEGF10	-0.26
hsa-miR-101-5p	MUC19	-0.26
hsa-miR-101-5p	NRAS	-0.26
hsa-miR-101-5p	PIP4K2C	-0.26
hsa-miR-101-5p	PLAC8	-0.26
hsa-miR-101-5p	PSMB9	-0.26
hsa-miR-101-5p	RAP1B	-0.26
hsa-miR-101-5p	SOCS2	-0.26
hsa-miR-101-5p	TBC1D3G	-0.26
hsa-miR-101-5p	TMED10	-0.26
hsa-miR-101-5p	YY1	-0.26
hsa-miR-101-5p	ZFY	-0.26
hsa-miR-101-5p	ZNF134	-0.26
hsa-miR-101-5p	CDKN2B	-0.25
hsa-miR-101-5p	CNP	-0.25
hsa-miR-101-5p	DONSON	-0.25
hsa-miR-101-5p	EVI2A	-0.25
hsa-miR-101-5p	FAM120C	-0.25
hsa-miR-101-5p	FAM206A	-0.25
hsa-miR-101-5p	GABRA2	-0.25
hsa-miR-101-5p	GOLGA4	-0.25
hsa-miR-101-5p	GPN3	-0.25
hsa-miR-101-5p	HSD17B4	-0.25
hsa-miR-101-5p	KPNA7	-0.25
hsa-miR-101-5p	MCL1	-0.25
hsa-miR-101-5p	MED17	-0.25
hsa-miR-101-5p	MUCL1	-0.25
hsa-miR-101-5p	NIF3L1	-0.25
hsa-miR-101-5p	NUP50	-0.25
hsa-miR-101-5p	PAQR3	-0.25
hsa-miR-101-5p	PSG2	-0.25
hsa-miR-101-5p	PSMA5	-0.25
hsa-miR-101-5p	SELK	-0.25
hsa-miR-101-5p	SLITRK3	-0.25
hsa-miR-101-5p	SPRED1	-0.25
hsa-miR-101-5p	ST6GALNAC2	-0.25
hsa-miR-101-5p	TMEM144	-0.25
hsa-miR-101-5p	USP53	-0.25
hsa-miR-101-5p	YY2	-0.25
hsa-miR-101-5p	ZNF706	-0.25
hsa-miR-101-5p	AC005481.5	-0.24
hsa-miR-101-5p	ANP32E	-0.24
hsa-miR-101-5p	CCDC14	-0.24
hsa-miR-101-5p	CENPL	-0.24
hsa-miR-101-5p	DAPP1	-0.24
hsa-miR-101-5p	DAZL	-0.24
hsa-miR-101-5p	EDIL3	-0.24
hsa-miR-101-5p	EPDR1	-0.24
hsa-miR-101-5p	EXOSC9	-0.24
hsa-miR-101-5p	FAM110D	-0.24
hsa-miR-101-5p	GSTM3	-0.24
hsa-miR-101-5p	IKBIP	-0.24
hsa-miR-101-5p	LEPROTL1	-0.24
hsa-miR-101-5p	MAGEB18	-0.24
hsa-miR-101-5p	MAGT1	-0.24
hsa-miR-101-5p	MYCBP	-0.24
hsa-miR-101-5p	NAP1L1	-0.24
hsa-miR-101-5p	NSUN6	-0.24
hsa-miR-101-5p	NTPCR	-0.24
hsa-miR-101-5p	RAB9A	-0.24
hsa-miR-101-5p	RENBP	-0.24
hsa-miR-101-5p	RIMBP3	-0.24
hsa-miR-101-5p	RIMBP3B	-0.24
hsa-miR-101-5p	RP11-1212A22.4	-0.24
hsa-miR-101-5p	SLMAP	-0.24
hsa-miR-101-5p	SMAD6	-0.24
hsa-miR-101-5p	SRSF6	-0.24
hsa-miR-101-5p	STEAP2	-0.24
hsa-miR-101-5p	TRIM49D1	-0.24
hsa-miR-101-5p	ZDHHC21	-0.24
hsa-miR-101-5p	AGAP7	-0.23
hsa-miR-101-5p	AGAP8	-0.23
hsa-miR-101-5p	AHCYL1	-0.23
hsa-miR-101-5p	BID	-0.23
hsa-miR-101-5p	BRCC3	-0.23
hsa-miR-101-5p	C7orf73	-0.23
hsa-miR-101-5p	CACYBP	-0.23
hsa-miR-101-5p	CCDC110	-0.23
hsa-miR-101-5p	CCDC41	-0.23
hsa-miR-101-5p	CDK8	-0.23
hsa-miR-101-5p	CENPW	-0.23
hsa-miR-101-5p	CHML	-0.23
hsa-miR-101-5p	CHMP4A	-0.23
hsa-miR-101-5p	DFNB59	-0.23
hsa-miR-101-5p	FAM122A	-0.23
hsa-miR-101-5p	FAM175A	-0.23
hsa-miR-101-5p	FAM213A	-0.23
hsa-miR-101-5p	FAM220A	-0.23
hsa-miR-101-5p	G2E3	-0.23
hsa-miR-101-5p	GADD45G	-0.23
hsa-miR-101-5p	GFOD1	-0.23
hsa-miR-101-5p	GMNN	-0.23
hsa-miR-101-5p	GNG12	-0.23
hsa-miR-101-5p	GORAB	-0.23
hsa-miR-101-5p	GRIA4	-0.23
hsa-miR-101-5p	GULP1	-0.23
hsa-miR-101-5p	ID3	-0.23
hsa-miR-101-5p	IKZF5	-0.23
hsa-miR-101-5p	KLHDC10	-0.23
hsa-miR-101-5p	KRT28	-0.23
hsa-miR-101-5p	LIMA1	-0.23
hsa-miR-101-5p	PNN	-0.23
hsa-miR-101-5p	PTPRC	-0.23
hsa-miR-101-5p	RPN2	-0.23
hsa-miR-101-5p	SC5D	-0.23
hsa-miR-101-5p	SDHAF1	-0.23
hsa-miR-101-5p	SHISA2	-0.23
hsa-miR-101-5p	SMAD3	-0.23
hsa-miR-101-5p	SP9	-0.23
hsa-miR-101-5p	TMC5	-0.23
hsa-miR-101-5p	TMC7	-0.23
hsa-miR-101-5p	TWSG1	-0.23
hsa-miR-101-5p	WFDC6	-0.23
hsa-miR-101-5p	ZBTB14	-0.23
hsa-miR-101-5p	AGAP4	-0.22
hsa-miR-101-5p	AGAP5	-0.22
hsa-miR-101-5p	AGAP6	-0.22
hsa-miR-101-5p	AGAP9	-0.22
hsa-miR-101-5p	AL590483.1	-0.22
hsa-miR-101-5p	ANAPC13	-0.22
hsa-miR-101-5p	ANKRD45	-0.22
hsa-miR-101-5p	C16orf87	-0.22
hsa-miR-101-5p	CD96	-0.22
hsa-miR-101-5p	CKS1B	-0.22
hsa-miR-101-5p	CNEP1R1	-0.22
hsa-miR-101-5p	CRBN	-0.22
hsa-miR-101-5p	DCBLD1	-0.22
hsa-miR-101-5p	FANCF	-0.22
hsa-miR-101-5p	FGFR1OP	-0.22
hsa-miR-101-5p	FOXJ3	-0.22
hsa-miR-101-5p	G6PC2	-0.22
hsa-miR-101-5p	HMGB2	-0.22
hsa-miR-101-5p	HSPA13	-0.22
hsa-miR-101-5p	IL6ST	-0.22
hsa-miR-101-5p	LEP	-0.22
hsa-miR-101-5p	LMNB1	-0.22
hsa-miR-101-5p	MAGEA3	-0.22
hsa-miR-101-5p	MAGEA6	-0.22
hsa-miR-101-5p	MEIS1	-0.22
hsa-miR-101-5p	NAALAD2	-0.22
hsa-miR-101-5p	NDUFS5	-0.22
hsa-miR-101-5p	SGIP1	-0.22
hsa-miR-101-5p	SMIM15	-0.22
hsa-miR-101-5p	SMN1	-0.22
hsa-miR-101-5p	STXBP5	-0.22
hsa-miR-101-5p	THAP9	-0.22
hsa-miR-101-5p	TRAT1	-0.22
hsa-miR-101-5p	TTC33	-0.22
hsa-miR-101-5p	ZCWPW2	-0.22
hsa-miR-101-5p	ABI2	-0.21
hsa-miR-101-5p	AGAP10	-0.21
hsa-miR-101-5p	AL590452.1	-0.21
hsa-miR-101-5p	AP5M1	-0.21
hsa-miR-101-5p	ASAH1	-0.21
hsa-miR-101-5p	C14orf132	-0.21
hsa-miR-101-5p	C19orf40	-0.21
hsa-miR-101-5p	CAT	-0.21
hsa-miR-101-5p	CCL8	-0.21
hsa-miR-101-5p	CHCHD2	-0.21
hsa-miR-101-5p	CHFR	-0.21
hsa-miR-101-5p	CHURC1	-0.21
hsa-miR-101-5p	CKAP2	-0.21
hsa-miR-101-5p	CT45A3	-0.21
hsa-miR-101-5p	CT45A4	-0.21
hsa-miR-101-5p	GIPC2	-0.21
hsa-miR-101-5p	GLO1	-0.21
hsa-miR-101-5p	GTF3C6	-0.21
hsa-miR-101-5p	GUCY1B3	-0.21
hsa-miR-101-5p	HIST1H2AG	-0.21
hsa-miR-101-5p	HNRNPA3	-0.21
hsa-miR-101-5p	ING4	-0.21
hsa-miR-101-5p	KBTBD2	-0.21
hsa-miR-101-5p	KIAA1430	-0.21
hsa-miR-101-5p	MTF2	-0.21
hsa-miR-101-5p	MXI1	-0.21
hsa-miR-101-5p	NHEJ1	-0.21
hsa-miR-101-5p	NRTN	-0.21
hsa-miR-101-5p	PMP22	-0.21
hsa-miR-101-5p	PPP3R1	-0.21
hsa-miR-101-5p	PRR3	-0.21
hsa-miR-101-5p	PSG11	-0.21
hsa-miR-101-5p	RP11-47I22.3	-0.21
hsa-miR-101-5p	SDCBP	-0.21
hsa-miR-101-5p	SKAP2	-0.21
hsa-miR-101-5p	SMN2	-0.21
hsa-miR-101-5p	SPATS2	-0.21
hsa-miR-101-5p	TMEM200C	-0.21
hsa-miR-101-5p	TMEM41A	-0.21
hsa-miR-101-5p	TMTC3	-0.21
hsa-miR-101-5p	UBR1	-0.21
hsa-miR-101-5p	USP14	-0.21
hsa-miR-101-5p	VEGFC	-0.21
hsa-miR-101-5p	ZBTB18	-0.21
hsa-miR-101-5p	ACOT2	-0.2
hsa-miR-101-5p	ACTR3	-0.2
hsa-miR-101-5p	ADAMTS5	-0.2
hsa-miR-101-5p	ATP6V1G2	-0.2
hsa-miR-101-5p	C12orf73	-0.2
hsa-miR-101-5p	CALD1	-0.2
hsa-miR-101-5p	CBFB	-0.2
hsa-miR-101-5p	CDC40	-0.2
hsa-miR-101-5p	CEACAM8	-0.2
hsa-miR-101-5p	CMC1	-0.2
hsa-miR-101-5p	CNTLN	-0.2
hsa-miR-101-5p	CTD-2054N24.2	-0.2
hsa-miR-101-5p	DDX53	-0.2
hsa-miR-101-5p	DDX59	-0.2
hsa-miR-101-5p	DHX35	-0.2
hsa-miR-101-5p	DIRAS3	-0.2
hsa-miR-101-5p	EMC4	-0.2
hsa-miR-101-5p	EMP1	-0.2
hsa-miR-101-5p	FAHD1	-0.2
hsa-miR-101-5p	FAM120B	-0.2
hsa-miR-101-5p	FAM163A	-0.2
hsa-miR-101-5p	HECTD1	-0.2
hsa-miR-101-5p	HIST1H2AH	-0.2
hsa-miR-101-5p	KCTD20	-0.2
hsa-miR-101-5p	LMAN1	-0.2
hsa-miR-101-5p	LURAP1L	-0.2
hsa-miR-101-5p	LY75	-0.2
hsa-miR-101-5p	LY75-CD302	-0.2
hsa-miR-101-5p	MAGEB3	-0.2
hsa-miR-101-5p	NCEH1	-0.2
hsa-miR-101-5p	NIPSNAP3B	-0.2
hsa-miR-101-5p	PELI1	-0.2
hsa-miR-101-5p	POLR3G	-0.2
hsa-miR-101-5p	PSG3	-0.2
hsa-miR-101-5p	RECQL	-0.2
hsa-miR-101-5p	RMDN3	-0.2
hsa-miR-101-5p	SERINC3	-0.2
hsa-miR-101-5p	SLC25A21-AS1	-0.2
hsa-miR-101-5p	SLC5A7	-0.2
hsa-miR-101-5p	SRSF9	-0.2
hsa-miR-101-5p	STRAP	-0.2
hsa-miR-101-5p	TAF2	-0.2
hsa-miR-101-5p	TCEB3B	-0.2
hsa-miR-101-5p	TFPI2	-0.2
hsa-miR-101-5p	THAP2	-0.2
hsa-miR-101-5p	TMEM232	-0.2
hsa-miR-101-5p	UBE2J1	-0.2
hsa-miR-101-5p	UPK1B	-0.2
hsa-miR-101-5p	ZNF556	-0.2
hsa-miR-101-5p	ZNF788	-0.2
hsa-miR-101-5p	ACVR1C	-0.19
hsa-miR-101-5p	AMZ2	-0.19
hsa-miR-101-5p	ARF6	-0.19
hsa-miR-101-5p	ARHGAP21	-0.19
hsa-miR-101-5p	ARHGAP26	-0.19
hsa-miR-101-5p	BMP3	-0.19
hsa-miR-101-5p	C9orf170	-0.19
hsa-miR-101-5p	CCDC117	-0.19
hsa-miR-101-5p	CD40LG	-0.19
hsa-miR-101-5p	CD47	-0.19
hsa-miR-101-5p	CLEC2D	-0.19
hsa-miR-101-5p	CRYBG3	-0.19
hsa-miR-101-5p	CYB5B	-0.19
hsa-miR-101-5p	DYNC1LI2	-0.19
hsa-miR-101-5p	EFHD2	-0.19
hsa-miR-101-5p	FAM63A	-0.19
hsa-miR-101-5p	FAXC	-0.19
hsa-miR-101-5p	FGF14	-0.19
hsa-miR-101-5p	GPATCH2	-0.19
hsa-miR-101-5p	IPPK	-0.19
hsa-miR-101-5p	KCTD9	-0.19
hsa-miR-101-5p	MKKS	-0.19
hsa-miR-101-5p	MKRN2	-0.19
hsa-miR-101-5p	MTPN	-0.19
hsa-miR-101-5p	NIPA1	-0.19
hsa-miR-101-5p	OCA2	-0.19
hsa-miR-101-5p	PDZD9	-0.19
hsa-miR-101-5p	PLA2G4A	-0.19
hsa-miR-101-5p	PLA2G5	-0.19
hsa-miR-101-5p	PPIC	-0.19
hsa-miR-101-5p	PPWD1	-0.19
hsa-miR-101-5p	RARB	-0.19
hsa-miR-101-5p	SFT2D2	-0.19
hsa-miR-101-5p	SLC30A1	-0.19
hsa-miR-101-5p	SMLR1	-0.19
hsa-miR-101-5p	SOD2	-0.19
hsa-miR-101-5p	TAF9B	-0.19
hsa-miR-101-5p	TRIM49	-0.19
hsa-miR-101-5p	TRIM49C	-0.19
hsa-miR-101-5p	TTC30B	-0.19
hsa-miR-101-5p	UBE2E2	-0.19
hsa-miR-101-5p	YTHDF1	-0.19
hsa-miR-101-5p	ZFYVE16	-0.19
hsa-miR-101-5p	ZNF33B	-0.19
hsa-miR-101-5p	ABHD5	-0.18
hsa-miR-101-5p	AKTIP	-0.18
hsa-miR-101-5p	ANKRD33	-0.18
hsa-miR-101-5p	ARPP19	-0.18
hsa-miR-101-5p	ART3	-0.18
hsa-miR-101-5p	ATF2	-0.18
hsa-miR-101-5p	CAMKV	-0.18
hsa-miR-101-5p	CAPZA1	-0.18
hsa-miR-101-5p	CDC42SE1	-0.18
hsa-miR-101-5p	CTXN3	-0.18
hsa-miR-101-5p	DAZ3	-0.18
hsa-miR-101-5p	DSN1	-0.18
hsa-miR-101-5p	ELOVL7	-0.18
hsa-miR-101-5p	ESPL1	-0.18
hsa-miR-101-5p	FUT1	-0.18
hsa-miR-101-5p	GABRB2	-0.18
hsa-miR-101-5p	HNRNPA2B1	-0.18
hsa-miR-101-5p	HOMEZ	-0.18
hsa-miR-101-5p	IL22	-0.18
hsa-miR-101-5p	ITGA5	-0.18
hsa-miR-101-5p	KLF10	-0.18
hsa-miR-101-5p	KNTC1	-0.18
hsa-miR-101-5p	KRTAP19-1	-0.18
hsa-miR-101-5p	MFSD8	-0.18
hsa-miR-101-5p	ORMDL1	-0.18
hsa-miR-101-5p	OSBPL6	-0.18
hsa-miR-101-5p	PIGG	-0.18
hsa-miR-101-5p	PRICKLE1	-0.18
hsa-miR-101-5p	PURG	-0.18
hsa-miR-101-5p	RP11-276H1.3	-0.18
hsa-miR-101-5p	RP11-57H12.6	-0.18
hsa-miR-101-5p	S100PBP	-0.18
hsa-miR-101-5p	SEC23B	-0.18
hsa-miR-101-5p	SLC25A4	-0.18
hsa-miR-101-5p	SLCO1A2	-0.18
hsa-miR-101-5p	SPIN1	-0.18
hsa-miR-101-5p	SPOPL	-0.18
hsa-miR-101-5p	SRSF5	-0.18
hsa-miR-101-5p	SUSD5	-0.18
hsa-miR-101-5p	SYNPR	-0.18
hsa-miR-101-5p	TACO1	-0.18
hsa-miR-101-5p	TEX2	-0.18
hsa-miR-101-5p	TEX9	-0.18
hsa-miR-101-5p	TNFSF13B	-0.18
hsa-miR-101-5p	TNIK	-0.18
hsa-miR-101-5p	UBXN7	-0.18
hsa-miR-101-5p	USP46	-0.18
hsa-miR-101-5p	VIPAS39	-0.18
hsa-miR-101-5p	WDR35	-0.18
hsa-miR-101-5p	WDR43	-0.18
hsa-miR-101-5p	ZBTB8OS	-0.18
hsa-miR-101-5p	ZNF280C	-0.18
hsa-miR-101-5p	ZNF566	-0.18
hsa-miR-101-5p	ZNF586	-0.18
hsa-miR-101-5p	ZZZ3	-0.18
hsa-miR-101-5p	AC022532.1	-0.17
hsa-miR-101-5p	ADORA3	-0.17
hsa-miR-101-5p	APTX	-0.17
hsa-miR-101-5p	BMP4	-0.17
hsa-miR-101-5p	C11orf63	-0.17
hsa-miR-101-5p	C11orf73	-0.17
hsa-miR-101-5p	C14orf105	-0.17
hsa-miR-101-5p	C1QL3	-0.17
hsa-miR-101-5p	C21orf88	-0.17
hsa-miR-101-5p	C5orf24	-0.17
hsa-miR-101-5p	CALU	-0.17
hsa-miR-101-5p	CAMSAP2	-0.17
hsa-miR-101-5p	CAPN10	-0.17
hsa-miR-101-5p	CASP8	-0.17
hsa-miR-101-5p	CCDC179	-0.17
hsa-miR-101-5p	CCR4	-0.17
hsa-miR-101-5p	CCSAP	-0.17
hsa-miR-101-5p	CMTM8	-0.17
hsa-miR-101-5p	CYSLTR1	-0.17
hsa-miR-101-5p	DCLRE1A	-0.17
hsa-miR-101-5p	DCTPP1	-0.17
hsa-miR-101-5p	DNTTIP2	-0.17
hsa-miR-101-5p	DTYMK	-0.17
hsa-miR-101-5p	EIF2B1	-0.17
hsa-miR-101-5p	FAM104A	-0.17
hsa-miR-101-5p	FAM20A	-0.17
hsa-miR-101-5p	FKBP14	-0.17
hsa-miR-101-5p	GLIPR1L2	-0.17
hsa-miR-101-5p	GPBP1L1	-0.17
hsa-miR-101-5p	HDX	-0.17
hsa-miR-101-5p	HELZ	-0.17
hsa-miR-101-5p	ICMT	-0.17
hsa-miR-101-5p	IFI44	-0.17
hsa-miR-101-5p	IFNA1	-0.17
hsa-miR-101-5p	IGSF6	-0.17
hsa-miR-101-5p	ITGB3BP	-0.17
hsa-miR-101-5p	KATNAL1	-0.17
hsa-miR-101-5p	KCTD10	-0.17
hsa-miR-101-5p	LILRB2	-0.17
hsa-miR-101-5p	LPPR5	-0.17
hsa-miR-101-5p	LUZP2	-0.17
hsa-miR-101-5p	MAPK1IP1L	-0.17
hsa-miR-101-5p	MEF2C	-0.17
hsa-miR-101-5p	MMADHC	-0.17
hsa-miR-101-5p	MRPL46	-0.17
hsa-miR-101-5p	NDUFV3	-0.17
hsa-miR-101-5p	ONECUT2	-0.17
hsa-miR-101-5p	OR11H6	-0.17
hsa-miR-101-5p	PABPC1	-0.17
hsa-miR-101-5p	PDIA3	-0.17
hsa-miR-101-5p	PHKA1	-0.17
hsa-miR-101-5p	PPP1R3B	-0.17
hsa-miR-101-5p	PRRG1	-0.17
hsa-miR-101-5p	PSIP1	-0.17
hsa-miR-101-5p	RAB22A	-0.17
hsa-miR-101-5p	RAB40A	-0.17
hsa-miR-101-5p	RANBP3L	-0.17
hsa-miR-101-5p	RPL14	-0.17
hsa-miR-101-5p	SLC22A10	-0.17
hsa-miR-101-5p	SLC35F3	-0.17
hsa-miR-101-5p	SLURP1	-0.17
hsa-miR-101-5p	SNX1	-0.17
hsa-miR-101-5p	SSBP2	-0.17
hsa-miR-101-5p	STARD4	-0.17
hsa-miR-101-5p	STK38	-0.17
hsa-miR-101-5p	SYNCRIP	-0.17
hsa-miR-101-5p	TAL2	-0.17
hsa-miR-101-5p	TFEC	-0.17
hsa-miR-101-5p	TMEM9B	-0.17
hsa-miR-101-5p	TSPAN6	-0.17
hsa-miR-101-5p	TYRP1	-0.17
hsa-miR-101-5p	UBE2V2	-0.17
hsa-miR-101-5p	VAMP4	-0.17
hsa-miR-101-5p	VIL1	-0.17
hsa-miR-101-5p	ZCCHC6	-0.17
hsa-miR-101-5p	ZNF385D	-0.17
hsa-miR-101-5p	AC006455.1	-0.16
hsa-miR-101-5p	AC008443.1	-0.16
hsa-miR-101-5p	AMMECR1	-0.16
hsa-miR-101-5p	B3GAT2	-0.16
hsa-miR-101-5p	BMP5	-0.16
hsa-miR-101-5p	C6orf89	-0.16
hsa-miR-101-5p	CDC14A	-0.16
hsa-miR-101-5p	CUL2	-0.16
hsa-miR-101-5p	CYP4F12	-0.16
hsa-miR-101-5p	DAZ2	-0.16
hsa-miR-101-5p	EFCAB14	-0.16
hsa-miR-101-5p	EXD1	-0.16
hsa-miR-101-5p	FAM134B	-0.16
hsa-miR-101-5p	FMO2	-0.16
hsa-miR-101-5p	GLRX2	-0.16
hsa-miR-101-5p	HEPH	-0.16
hsa-miR-101-5p	HOOK3	-0.16
hsa-miR-101-5p	IBTK	-0.16
hsa-miR-101-5p	KCTD12	-0.16
hsa-miR-101-5p	LCP2	-0.16
hsa-miR-101-5p	LDHC	-0.16
hsa-miR-101-5p	LLPH	-0.16
hsa-miR-101-5p	LRRC8A	-0.16
hsa-miR-101-5p	MANEA	-0.16
hsa-miR-101-5p	MAT2A	-0.16
hsa-miR-101-5p	MMP8	-0.16
hsa-miR-101-5p	MRPS25	-0.16
hsa-miR-101-5p	NFYA	-0.16
hsa-miR-101-5p	NLRC3	-0.16
hsa-miR-101-5p	NNT	-0.16
hsa-miR-101-5p	NUP133	-0.16
hsa-miR-101-5p	PGK1	-0.16
hsa-miR-101-5p	PLP1	-0.16
hsa-miR-101-5p	PLRG1	-0.16
hsa-miR-101-5p	PRMT6	-0.16
hsa-miR-101-5p	PRPS2	-0.16
hsa-miR-101-5p	PRPSAP2	-0.16
hsa-miR-101-5p	PWWP2A	-0.16
hsa-miR-101-5p	RNF125	-0.16
hsa-miR-101-5p	RP11-169F17.1	-0.16
hsa-miR-101-5p	SEPP1	-0.16
hsa-miR-101-5p	SLC22A24	-0.16
hsa-miR-101-5p	SMAP2	-0.16
hsa-miR-101-5p	SMIM18	-0.16
hsa-miR-101-5p	TBX3	-0.16
hsa-miR-101-5p	TRIM2	-0.16
hsa-miR-101-5p	TRIO	-0.16
hsa-miR-101-5p	TXNDC15	-0.16
hsa-miR-101-5p	ZBED3	-0.16
hsa-miR-101-5p	ZBTB25	-0.16
hsa-miR-101-5p	ZNF621	-0.16
hsa-miR-101-5p	AC007952.5	-0.15
hsa-miR-101-5p	ACADM	-0.15
hsa-miR-101-5p	ADAM7	-0.15
hsa-miR-101-5p	ANKRA2	-0.15
hsa-miR-101-5p	AP4B1	-0.15
hsa-miR-101-5p	ASPN	-0.15
hsa-miR-101-5p	BCL3	-0.15
hsa-miR-101-5p	BORA	-0.15
hsa-miR-101-5p	C1GALT1	-0.15
hsa-miR-101-5p	C3orf14	-0.15
hsa-miR-101-5p	CD200R1	-0.15
hsa-miR-101-5p	CEP170	-0.15
hsa-miR-101-5p	CERKL	-0.15
hsa-miR-101-5p	COL4A3BP	-0.15
hsa-miR-101-5p	CXADR	-0.15
hsa-miR-101-5p	DAZ4	-0.15
hsa-miR-101-5p	DHX57	-0.15
hsa-miR-101-5p	EXOSC2	-0.15
hsa-miR-101-5p	FBXO17	-0.15
hsa-miR-101-5p	GPBP1	-0.15
hsa-miR-101-5p	GPM6A	-0.15
hsa-miR-101-5p	GPR158	-0.15
hsa-miR-101-5p	GUCY1A2	-0.15
hsa-miR-101-5p	GUF1	-0.15
hsa-miR-101-5p	HTR3A	-0.15
hsa-miR-101-5p	IL17A	-0.15
hsa-miR-101-5p	KATNBL1	-0.15
hsa-miR-101-5p	KRAS	-0.15
hsa-miR-101-5p	LHPP	-0.15
hsa-miR-101-5p	MAN1A2	-0.15
hsa-miR-101-5p	MBOAT2	-0.15
hsa-miR-101-5p	MMP1	-0.15
hsa-miR-101-5p	MRGPRF	-0.15
hsa-miR-101-5p	MYO10	-0.15
hsa-miR-101-5p	NF1	-0.15
hsa-miR-101-5p	NR2F2	-0.15
hsa-miR-101-5p	NUDCD2	-0.15
hsa-miR-101-5p	OSBPL1A	-0.15
hsa-miR-101-5p	P2RY1	-0.15
hsa-miR-101-5p	PABPC3	-0.15
hsa-miR-101-5p	PANK3	-0.15
hsa-miR-101-5p	PAWR	-0.15
hsa-miR-101-5p	PCSK5	-0.15
hsa-miR-101-5p	PDCL3	-0.15
hsa-miR-101-5p	PDZD11	-0.15
hsa-miR-101-5p	PEX11A	-0.15
hsa-miR-101-5p	PNISR	-0.15
hsa-miR-101-5p	PTGS2	-0.15
hsa-miR-101-5p	PTRHD1	-0.15
hsa-miR-101-5p	PYHIN1	-0.15
hsa-miR-101-5p	RAD1	-0.15
hsa-miR-101-5p	RBM43	-0.15
hsa-miR-101-5p	RIMBP3C	-0.15
hsa-miR-101-5p	SEMA3A	-0.15
hsa-miR-101-5p	SNX13	-0.15
hsa-miR-101-5p	STOM	-0.15
hsa-miR-101-5p	THPO	-0.15
hsa-miR-101-5p	TMA16	-0.15
hsa-miR-101-5p	TMEM243	-0.15
hsa-miR-101-5p	TMEM97	-0.15
hsa-miR-101-5p	TRMT112	-0.15
hsa-miR-101-5p	WASL	-0.15
hsa-miR-101-5p	ZNF20	-0.15
hsa-miR-101-5p	ZNF277	-0.15
hsa-miR-101-5p	ZNF334	-0.15
hsa-miR-1305	AGO2	-3.77
hsa-miR-1305	NMU	-1.04
hsa-miR-1305	PRM1	-0.7
hsa-miR-1305	C18orf63	-0.62
hsa-miR-1305	TFRC	-0.59
hsa-miR-1305	CCDC126	-0.57
hsa-miR-1305	CAV1	-0.55
hsa-miR-1305	MAGEH1	-0.54
hsa-miR-1305	HTR5A-AS1	-0.52
hsa-miR-1305	TOPAZ1	-0.51
hsa-miR-1305	C19orf40	-0.51
hsa-miR-1305	SEC11C	-0.48
hsa-miR-1305	TCEB1	-0.48
hsa-miR-1305	TMEM106B	-0.47
hsa-miR-1305	ILF2	-0.47
hsa-miR-1305	FGG	-0.46
hsa-miR-1305	PFN4	-0.46
hsa-miR-1305	RTTN	-0.45
hsa-miR-1305	SPATA4	-0.45
hsa-miR-1305	MORN2	-0.44
hsa-miR-1305	C2orf74	-0.44
hsa-miR-1305	FBXO15	-0.43
hsa-miR-1305	ALAD	-0.43
hsa-miR-1305	GPX8	-0.43
hsa-miR-1305	TBC1D3F	-0.43
hsa-miR-1305	ACVR2A	-0.43
hsa-miR-1305	RSPH3	-0.43
hsa-miR-1305	ZEB2	-0.42
hsa-miR-1305	AL050303.1	-0.42
hsa-miR-1305	C15orf40	-0.42
hsa-miR-1305	AP1S2	-0.42
hsa-miR-1305	ST20-MTHFS	-0.41
hsa-miR-1305	HOPX	-0.41
hsa-miR-1305	DNAH14	-0.41
hsa-miR-1305	TUBB2B	-0.41
hsa-miR-1305	C11orf31	-0.4
hsa-miR-1305	IL23A	-0.4
hsa-miR-1305	MTHFS	-0.4
hsa-miR-1305	MSANTD4	-0.4
hsa-miR-1305	FAM208A	-0.4
hsa-miR-1305	BLOC1S6	-0.39
hsa-miR-1305	RBM7	-0.39
hsa-miR-1305	PANK1	-0.39
hsa-miR-1305	C3orf38	-0.39
hsa-miR-1305	PNO1	-0.39
hsa-miR-1305	PAIP2	-0.39
hsa-miR-1305	SAA2	-0.39
hsa-miR-1305	FAM150A	-0.38
hsa-miR-1305	CCT6A	-0.38
hsa-miR-1305	RAB26	-0.38
hsa-miR-1305	DYNLRB1	-0.38
hsa-miR-1305	PIH1D1	-0.37
hsa-miR-1305	ZNF830	-0.37
hsa-miR-1305	RPS28	-0.37
hsa-miR-1305	PRSS55	-0.36
hsa-miR-1305	SPINK2	-0.36
hsa-miR-1305	CXCL11	-0.36
hsa-miR-1305	NDFIP1	-0.35
hsa-miR-1305	C17orf100	-0.35
hsa-miR-1305	NSL1	-0.35
hsa-miR-1305	TBC1D3B	-0.34
hsa-miR-1305	ANKRD30A	-0.34
hsa-miR-1305	C13orf45	-0.34
hsa-miR-1305	HIST1H4I	-0.34
hsa-miR-1305	CSTF2	-0.34
hsa-miR-1305	SPOP	-0.34
hsa-miR-1305	CITED2	-0.34
hsa-miR-1305	ATG12	-0.34
hsa-miR-1305	CCDC132	-0.34
hsa-miR-1305	SEPHS2	-0.34
hsa-miR-1305	AIMP1	-0.34
hsa-miR-1305	GALNT3	-0.33
hsa-miR-1305	AC007461.1	-0.33
hsa-miR-1305	FAN1	-0.33
hsa-miR-1305	THAP1	-0.33
hsa-miR-1305	ASCC3	-0.33
hsa-miR-1305	UBA5	-0.33
hsa-miR-1305	CTD-2116N17.1	-0.33
hsa-miR-1305	TMEM255A	-0.33
hsa-miR-1305	UBE2V2	-0.33
hsa-miR-1305	SELM	-0.33
hsa-miR-1305	ECHDC1	-0.32
hsa-miR-1305	UTS2B	-0.32
hsa-miR-1305	PIWIL4	-0.32
hsa-miR-1305	VPS29	-0.32
hsa-miR-1305	SERP1	-0.32
hsa-miR-1305	SCCPDH	-0.32
hsa-miR-1305	C5orf22	-0.32
hsa-miR-1305	GSKIP	-0.32
hsa-miR-1305	TBC1D3H	-0.32
hsa-miR-1305	ELMOD2	-0.32
hsa-miR-1305	KDELC2	-0.32
hsa-miR-1305	HIAT1	-0.32
hsa-miR-1305	ZNF292	-0.32
hsa-miR-1305	ZNF480	-0.32
hsa-miR-1305	CCL24	-0.32
hsa-miR-1305	LARP7	-0.31
hsa-miR-1305	CCL8	-0.31
hsa-miR-1305	FAM214A	-0.31
hsa-miR-1305	TBC1D3	-0.31
hsa-miR-1305	PRAME	-0.31
hsa-miR-1305	ZCCHC14	-0.31
hsa-miR-1305	RASA1	-0.31
hsa-miR-1305	KITLG	-0.31
hsa-miR-1305	TFB1M	-0.31
hsa-miR-1305	APOBEC3F	-0.3
hsa-miR-1305	TBC1D3G	-0.3
hsa-miR-1305	GSX2	-0.3
hsa-miR-1305	TMEM211	-0.3
hsa-miR-1305	DST	-0.3
hsa-miR-1305	APOBEC3D	-0.3
hsa-miR-1305	DIRC1	-0.3
hsa-miR-1305	RPL31	-0.3
hsa-miR-1305	NLRP3	-0.3
hsa-miR-1305	C6ORF165	-0.3
hsa-miR-1305	CTDSPL2	-0.3
hsa-miR-1305	DTWD1	-0.3
hsa-miR-1305	RP11-122A3.2	-0.3
hsa-miR-1305	SMIM9	-0.29
hsa-miR-1305	SIAH1	-0.29
hsa-miR-1305	SRSF5	-0.29
hsa-miR-1305	TBC1D3C	-0.29
hsa-miR-1305	AKR1D1	-0.29
hsa-miR-1305	DLX2	-0.29
hsa-miR-1305	VWA2	-0.29
hsa-miR-1305	TMEM230	-0.29
hsa-miR-1305	DEK	-0.29
hsa-miR-1305	WEE1	-0.29
hsa-miR-1305	TMED6	-0.29
hsa-miR-1305	RAB4A	-0.29
hsa-miR-1305	PSPH	-0.29
hsa-miR-1305	SPHAR	-0.29
hsa-miR-1305	TXNL1	-0.29
hsa-miR-1305	RASSF4	-0.28
hsa-miR-1305	NPM3	-0.28
hsa-miR-1305	STAP1	-0.28
hsa-miR-1305	BCL6	-0.28
hsa-miR-1305	ARL6IP6	-0.28
hsa-miR-1305	TBC1D15	-0.28
hsa-miR-1305	RP6-24A23.6	-0.28
hsa-miR-1305	SAV1	-0.28
hsa-miR-1305	TTC32	-0.28
hsa-miR-1305	AZI2	-0.28
hsa-miR-1305	DENND4A	-0.28
hsa-miR-1305	LRPPRC	-0.28
hsa-miR-1305	CD59	-0.28
hsa-miR-1305	CRLS1	-0.28
hsa-miR-1305	LTV1	-0.28
hsa-miR-1305	TIMM9	-0.28
hsa-miR-1305	PCLO	-0.27
hsa-miR-1305	ANKRD65	-0.27
hsa-miR-1305	MGME1	-0.27
hsa-miR-1305	TAC1	-0.27
hsa-miR-1305	C19orf44	-0.27
hsa-miR-1305	MAB21L2	-0.27
hsa-miR-1305	HMGA2	-0.27
hsa-miR-1305	TMOD1	-0.27
hsa-miR-1305	RPL36A-HNRNPH2	-0.27
hsa-miR-1305	GCNT1	-0.27
hsa-miR-1305	GNE	-0.27
hsa-miR-1305	C8orf59	-0.27
hsa-miR-1305	P4HA3	-0.26
hsa-miR-1305	RP11-67H2.1	-0.26
hsa-miR-1305	C12orf60	-0.26
hsa-miR-1305	C12orf40	-0.26
hsa-miR-1305	LRRC18	-0.26
hsa-miR-1305	TP53	-0.26
hsa-miR-1305	TERF2IP	-0.26
hsa-miR-1305	SLC25A3	-0.26
hsa-miR-1305	PLA2G1B	-0.26
hsa-miR-1305	MEI1	-0.26
hsa-miR-1305	P4HB	-0.26
hsa-miR-1305	TSR2	-0.26
hsa-miR-1305	SPOPL	-0.26
hsa-miR-1305	CTGF	-0.26
hsa-miR-1305	CLINT1	-0.26
hsa-miR-1305	BCLAF1	-0.26
hsa-miR-1305	AGTPBP1	-0.26
hsa-miR-1305	ASB15	-0.26
hsa-miR-1305	ATG4C	-0.26
hsa-miR-1305	FUBP1	-0.26
hsa-miR-1305	C4orf32	-0.26
hsa-miR-1305	FAM122A	-0.26
hsa-miR-1305	EXOC6	-0.26
hsa-miR-1305	RIOK2	-0.26
hsa-miR-1305	FAM216B	-0.26
hsa-miR-1305	NDUFA4	-0.26
hsa-miR-1305	EEF1E1	-0.26
hsa-miR-1305	KARS	-0.26
hsa-miR-1305	GOLGA4	-0.26
hsa-miR-1305	ADH4	-0.25
hsa-miR-1305	RPN2	-0.25
hsa-miR-1305	SLC23A1	-0.25
hsa-miR-1305	NPY5R	-0.25
hsa-miR-1305	FAM185A	-0.25
hsa-miR-1305	AC024257.1	-0.25
hsa-miR-1305	PRIM2	-0.25
[truncated: 12,316 more rows]
