# Supplementary material for: Expression of microRNA in human retinal pigment epithelial cells following infection with Zaire ebolavirus
Source: BMC Res Notes. 2019 Oct 1;12:639. doi: 10.1186/s13104-019-4671-8 (PMC6771106; doi:10.1186/s13104-019-4671-8)
Supplement: Supplementary file 6 — Additional file 6. List of validated miRNA targets from miRecords and miRTarBase databases. [file 13104_2019_4671_MOESM6_ESM.xlsx]

## Sheet: miRecords
miRNA_mature_ID	Target gene_name	Target site_number
hsa-miR-100	PLK1	334
hsa-miR-101	EZH2	230
hsa-miR-101	EZH2	231
hsa-miR-101	ATXN1	570
hsa-miR-101	MCL1	163
hsa-miR-101	PTGS2	174
hsa-miR-101	EZH2	181
hsa-miR-101	EZH2	182
hsa-miR-101	ATM	453
hsa-miR-101	PRKDC	451
hsa-miR-101	ATM	452
hsa-miR-32	TAF6L	574
hsa-miR-130a	CSF1	553
hsa-miR-130a	CSF1	554
hsa-miR-130a	CSF1	592
hsa-miR-130a	DDX6	678
hsa-miR-130a	ATXN1	569
mmu-miR-29b	MCT1	681
hsa-miR-29b	MCL1	47
hsa-miR-29b	BACE1	95
hsa-miR-29b	CDC42	187
hsa-miR-29b	CDC42	188
hsa-miR-29b	PIK3R1	189
hsa-miR-29b	DNMT3A	201
hsa-miR-29b	DNMT3B	202
hsa-miR-29b	MCL1	304
hsa-miR-29b	CXXC6	305
hsa-miR-29b	CXXC6	306
hsa-miR-29b	CXXC6	307
hsa-miR-29b	CXXC6	308
hsa-miR-29b	CDK6	309
hsa-miR-29b	CDK6	310
hsa-miR-29b	CDK6	311
hsa-miR-29b	col2a1	499
hsa-miR-29b	SP1	594
hsa-miR-29b	MMP-2	688
hsa-miR-33a	ABCA1	233
hsa-miR-33b	ABCA1	234
hsa-miR-365	HDAC4	526
hsa-miR-27b	CYP1B1	56
hsa-miR-27b	PPARG	254
hsa-miR-27b	MMP13	272
hsa-miR-27b	PPARG	291
hsa-miR-27b	ST14	385

## Sheet: mirTarBase
miRNA	Target Gene	References (PMID)
hsa-miR-101-5p	PRKDC	19524507
hsa-miR-101-5p	ATM	19524507
hsa-miR-32-5p	KAT2B	21820606
hsa-miR-32-5p	TSC1	22507670
hsa-miR-32-5p	MDM2	21968601
hsa-miR-32-5p	SLC45A3	22350415
hsa-miR-32-5p	TRAF3	21482222
hsa-miR-32-5p	PTEN	23805317
hsa-miR-32-5p	REV3L	23633945
