# Supplementary material for: Expression of microRNA in human retinal pigment epithelial cells following infection with Zaire ebolavirus
Source: BMC Res Notes. 2019 Oct 1;12:639. doi: 10.1186/s13104-019-4671-8 (PMC6771106; doi:10.1186/s13104-019-4671-8)
Supplement: Supplementary file 7 — Additional file 7. List of differentially-expressed genes in human RPE cells at 24 h following infection with EBOV or mock-infection. [file 13104_2019_4671_MOESM7_ESM.xlsx]

## Sheet: input DE gene list
Gene_ID	Gene_Name	baseMean	log2FoldChange	lfcSE	stat	pvalue	padj
ENSG00000127129.9	EDN2	378.136	-3.381	0.18885	-17.9031	1.11622e-71	1.56048e-68
ENSG00000259583.2	RP11-66B24.4	1703.71	-3.36621	0.131644	-25.5706	3.24338e-144	3.40068e-140
ENSG00000278456.1	RP11-66B24.9	341.226	-3.23112	0.181661	-17.7865	8.98821e-71	1.17802e-67
ENSG00000108691.9	CCL2	475.846	-3.05752	0.16106	-18.9837	2.32511e-80	4.06313e-77
ENSG00000163431.12	LMOD1	681.211	-3.00809	0.141964	-21.1891	1.20408e-99	3.1562e-96
ENSG00000152822.13	GRM1	353.778	-2.95549	0.176094	-16.7836	3.21596e-63	2.49773e-60
ENSG00000108984.13	MAP2K6	39.19	-2.92299	0.333803	-8.75664	2.01155e-18	1.23702e-16
ENSG00000163435.15	ELF3	141.275	-2.9187	0.228777	-12.7578	2.81909e-37	6.4257e-35
ENSG00000189184.11	PCDH18	114.67	-2.86631	0.237311	-12.0783	1.37565e-33	2.55286e-31
ENSG00000268879.1	IGFL1P1	94.3891	-2.85376	0.261482	-10.9138	9.90439e-28	1.24368e-25
ENSG00000184254.16	ALDH1A3	14899.4	-2.84651	0.130589	-21.7974	2.45406e-105	7.35166e-102
ENSG00000099260.10	PALMD	98.3285	-2.83043	0.253644	-11.159	6.46813e-29	8.75075e-27
ENSG00000154856.12	APCDD1	46.6717	-2.7229	0.308016	-8.84013	9.56102e-19	6.00283e-17
ENSG00000267922.1	AC007193.6	35.781	-2.69364	0.343296	-7.84641	4.28131e-15	1.94748e-13
ENSG00000171401.14	KRT13	924.535	-2.64284	0.13623	-19.3999	7.73253e-84	1.4741e-80
ENSG00000049089.13	COL9A2	135.774	-2.61812	0.248868	-10.5201	6.97826e-26	7.62157e-24
ENSG00000258998.1	RP11-398E10.1	67.0012	-2.61413	0.274187	-9.5341	1.51196e-21	1.16996e-19
ENSG00000156427.7	FGF18	68.9251	-2.60908	0.271418	-9.61276	7.06295e-22	5.61023e-20
ENSG00000171227.6	TMEM37	997.245	-2.58921	0.130582	-19.8282	1.69995e-87	3.56479e-84
ENSG00000262188.1	RP11-353N14.4	28.3217	-2.57181	0.35125	-7.32188	2.44527e-13	9.13735e-12
ENSG00000140465.13	CYP1A1	26.2293	-2.54984	0.360039	-7.08213	1.41959e-12	4.88012e-11
ENSG00000167332.7	OR51E2	81.3088	-2.50927	0.258344	-9.7129	2.65665e-22	2.14269e-20
ENSG00000177459.10	ERICH5	459.705	-2.46877	0.161055	-15.3288	4.91283e-53	2.28938e-50
ENSG00000080293.9	SCTR	48.7393	-2.45901	0.295833	-8.31218	9.39619e-17	5.03934e-15
ENSG00000196189.12	SEMA4A	174.752	-2.4532	0.194056	-12.6418	1.24235e-36	2.74232e-34
ENSG00000145526.11	CDH18	20.8418	-2.45173	0.373225	-6.56905	5.06375e-11	1.38084e-09
ENSG00000103196.11	CRISPLD2	29.3641	-2.41033	0.343967	-7.00744	2.42721e-12	8.02816e-11
ENSG00000163485.15	ADORA1	322.7	-2.38739	0.170786	-13.9788	2.09868e-44	6.87645e-42
ENSG00000268621.5	AC006262.5	470.081	-2.36709	0.146272	-16.1828	6.66424e-59	4.11027e-56
ENSG00000104081.13	BMF	297.025	-2.35583	0.167281	-14.083	4.82964e-45	1.63351e-42
ENSG00000232044.6	LINC01105	947.277	-2.33477	0.134983	-17.2968	4.96925e-67	4.96215e-64
ENSG00000253417.5	RP11-109J4.1	771.783	-2.31973	0.134513	-17.2454	1.2123e-66	1.15554e-63
ENSG00000206199.9	ANKUB1	66.6526	-2.2872	0.277993	-8.22755	1.91087e-16	9.91854e-15
ENSG00000103056.11	SMPD3	102.98	-2.25352	0.246716	-9.13406	6.59769e-20	4.5511e-18
ENSG00000261235.1	RP11-510J16.5	62.224	-2.24717	0.273095	-8.22852	1.89542e-16	9.86277e-15
ENSG00000185432.11	METTL7A	106.634	-2.24648	0.223147	-10.0672	7.71179e-24	7.12406e-22
ENSG00000180447.6	GAS1	199.135	-2.24206	0.193824	-11.5675	6.0184e-31	9.63403e-29
ENSG00000140022.9	STON2	763.902	-2.23885	0.12992	-17.2326	1.51303e-66	1.37948e-63
ENSG00000152661.7	GJA1	12496.4	-2.23295	0.13568	-16.4575	7.40765e-61	5.17795e-58
ENSG00000206828.1	U1	15.6953	-2.23014	0.391079	-5.70254	1.18038e-08	2.26257e-07
ENSG00000170820.11	FSHR	61.2685	-2.22	0.269716	-8.23087	1.85852e-16	9.69484e-15
ENSG00000262585.1	RP11-353N14.5	24.6456	-2.16863	0.3684	-5.88661	3.94197e-09	8.16829e-08
ENSG00000128045.6	RASL11B	44.4245	-2.15704	0.306815	-7.03043	2.05891e-12	6.89702e-11
ENSG00000102271.13	KLHL4	787.513	-2.14662	0.137402	-15.623	5.07724e-55	2.47604e-52
ENSG00000171819.4	ANGPTL7	766.228	-2.14247	0.132903	-16.1205	1.82988e-58	1.09636e-55
ENSG00000156687.10	UNC5D	21.6763	-2.13917	0.365703	-5.84946	4.93168e-09	1.00503e-07
ENSG00000224897.6	POT1-AS1	42.3204	-2.13033	0.306787	-6.944	3.81138e-12	1.22961e-10
ENSG00000078725.12	BRINP1	295.796	-2.12135	0.179888	-11.7926	4.261e-32	7.26449e-30
ENSG00000270605.1	RP5-1092A3.4	17.5799	-2.11124	0.381123	-5.53954	3.03267e-08	5.38485e-07
ENSG00000092068.18	SLC7A8	234.457	-2.10258	0.1722	-12.2101	2.74525e-34	5.48266e-32
ENSG00000164379.5	FOXQ1	167.134	-2.10182	0.204675	-10.2691	9.71369e-25	9.60831e-23
ENSG00000083067.22	TRPM3	51.5798	-2.09925	0.30678	-6.84286	7.76256e-12	2.42957e-10
ENSG00000221986.6	MYBPHL	21.4876	-2.09264	0.366694	-5.70678	1.15136e-08	2.211e-07
ENSG00000153162.8	BMP6	247.64	-2.07968	0.169341	-12.281	1.14533e-34	2.30938e-32
ENSG00000258711.2	RP11-218E20.3	15.7982	-2.07313	0.387361	-5.35192	8.70245e-08	1.42237e-06
ENSG00000183801.7	OLFML1	42.2777	-2.07143	0.299391	-6.91883	4.55388e-12	1.46465e-10
ENSG00000260604.2	RP1-140K8.5	662.264	-2.07047	0.138531	-14.9458	1.65775e-50	7.24228e-48
ENSG00000141668.9	CBLN2	29.499	-2.05857	0.355557	-5.78972	7.05049e-09	1.40008e-07
ENSG00000260428.2	SCX	127.387	-2.03018	0.238298	-8.51949	1.60263e-17	9.38747e-16
ENSG00000226786.2	RP1-167F1.2	16.7188	-2.02443	0.385257	-5.25474	1.48232e-07	2.3111e-06
ENSG00000169851.15	PCDH7	388.719	-2.02061	0.17006	-11.8817	1.4728e-32	2.57372e-30
ENSG00000258776.1	RP11-1085N6.5	34.0446	-2.01511	0.322871	-6.24122	4.34164e-10	1.03342e-08
ENSG00000103528.16	SYT17	242.404	-2.01135	0.169815	-11.8444	2.30192e-32	3.95666e-30
ENSG00000157388.13	CACNA1D	115.643	-2.00574	0.218258	-9.18973	3.93828e-20	2.74371e-18
ENSG00000158683.7	PKD1L1	72.9208	-2.00307	0.25071	-7.98957	1.35408e-15	6.50857e-14
ENSG00000248174.5	RP11-148L24.1	39.5982	-1.99222	0.307569	-6.47732	9.33669e-11	2.45659e-09
ENSG00000240541.2	TM4SF1-AS1	35.5578	-1.96796	0.335809	-5.86035	4.61887e-09	9.46801e-08
ENSG00000136960.12	ENPP2	213.599	-1.9623	0.19194	-10.2235	1.55588e-24	1.5105e-22
ENSG00000130475.14	FCHO1	58.1684	-1.95167	0.274691	-7.10496	1.20355e-12	4.17166e-11
ENSG00000118946.11	PCDH17	96.1946	-1.94678	0.381382	-5.10455	3.31588e-07	4.78554e-06
ENSG00000234779.1	RP11-62F24.2	86.4865	-1.91152	0.239846	-7.96976	1.58988e-15	7.49207e-14
ENSG00000229422.1	RP11-262H14.5	11.0564	-1.90788	0.405677	-4.70297	2.56409e-06	3.05159e-05
ENSG00000154237.12	LRRK1	24.3512	-1.90199	0.348716	-5.45427	4.91732e-08	8.41765e-07
ENSG00000179674.3	ARL14	55.0642	-1.89872	0.309124	-6.14226	8.13532e-10	1.87059e-08
ENSG00000256321.5	RP11-153K16.1	21.5824	-1.88226	0.363138	-5.18332	2.1797e-07	3.26488e-06
ENSG00000248599.1	FLJ42969	45.9131	-1.88225	0.291861	-6.44914	1.12487e-10	2.89785e-09
ENSG00000086696.10	HSD17B2	1652.32	-1.87905	0.1423	-13.2049	8.22618e-40	2.18358e-37
ENSG00000233695.2	GAS6-AS1	205.649	-1.87861	0.187362	-10.0266	1.16479e-23	1.05739e-21
ENSG00000204860.4	FAM201A	46.1386	-1.86709	0.285326	-6.54368	6.00213e-11	1.6178e-09
ENSG00000117009.11	KMO	39.1774	-1.86182	0.310575	-5.99474	2.03808e-09	4.39696e-08
ENSG00000279114.1	RP3-425C14.5	14.2654	-1.85759	0.391661	-4.74286	2.10717e-06	2.54976e-05
ENSG00000250722.5	SEPP1	56.0123	-1.85175	0.30636	-6.04435	1.50016e-09	3.32189e-08
ENSG00000198221.8	MLLT4-AS1	44.161	-1.85059	0.294977	-6.27366	3.52666e-10	8.55951e-09
ENSG00000163947.11	ARHGEF3	1969.65	-1.8355	0.127917	-14.3491	1.07899e-46	3.77108e-44
ENSG00000179542.15	SLITRK4	994.533	-1.82287	0.137386	-13.2683	3.53678e-40	9.5085e-38
ENSG00000138061.11	CYP1B1	1160.3	-1.81132	0.146937	-12.3272	6.46476e-35	1.32908e-32
ENSG00000135643.4	KCNMB4	47.2803	-1.81054	0.303797	-5.95969	2.52709e-09	5.35826e-08
ENSG00000081189.13	MEF2C	117.175	-1.80935	0.213485	-8.47529	2.3449e-17	1.34352e-15
ENSG00000137834.14	SMAD6	1174.58	-1.80457	0.120996	-14.9143	2.65993e-50	1.13834e-47
ENSG00000133135.13	RNF128	249.666	-1.80316	0.18856	-9.56282	1.14593e-21	8.93315e-20
ENSG00000149212.10	SESN3	662.041	-1.795	0.138577	-12.9531	2.25669e-38	5.4394e-36
ENSG00000124212.5	PTGIS	5902.54	-1.79344	0.109879	-16.3219	6.89555e-60	4.38181e-57
ENSG00000152518.6	ZFP36L2	758.02	-1.78232	0.133342	-13.3665	9.48565e-41	2.65219e-38
ENSG00000174453.9	VWC2L	19.5951	-1.7809	0.368082	-4.83833	1.30935e-06	1.66507e-05
ENSG00000267194.1	RP1-193H18.2	12.0952	-1.76882	0.400607	-4.41535	1.00845e-05	0.000105314
ENSG00000259070.5	LINC00639	183.889	-1.76661	0.224048	-7.88497	3.14618e-15	1.44683e-13
ENSG00000178568.13	ERBB4	927.789	-1.76252	0.132831	-13.2689	3.50787e-40	9.5085e-38
ENSG00000133048.12	CHI3L1	391.626	-1.76185	0.168355	-10.465	1.25022e-25	1.33761e-23
ENSG00000115896.15	PLCL1	24.4197	-1.76157	0.348746	-5.05117	4.39122e-07	6.13484e-06
ENSG00000148288.11	GBGT1	121.147	-1.75347	0.208135	-8.42465	3.61835e-17	2.05628e-15
ENSG00000135519.6	KCNH3	114.388	-1.75282	0.226239	-7.74762	9.36275e-15	4.11608e-13
ENSG00000248550.3	OTX2-AS1	37.7075	-1.74725	0.303244	-5.76186	8.31908e-09	1.6228e-07
ENSG00000186479.4	RGS7BP	458.181	-1.74669	0.170279	-10.2578	1.09128e-24	1.07438e-22
ENSG00000250049.5	RP11-348J24.2	12.8763	-1.74637	0.396006	-4.40995	1.03396e-05	0.000107764
ENSG00000125848.9	FLRT3	197.037	-1.73871	0.194186	-8.95382	3.43375e-19	2.21556e-17
ENSG00000114315.3	HES1	169.116	-1.73827	0.189417	-9.17697	4.43379e-20	3.07869e-18
ENSG00000243244.5	STON1	317.546	-1.73476	0.157294	-11.0288	2.77627e-28	3.61605e-26
ENSG00000258766.1	DIO2-AS1	112.848	-1.72815	0.222702	-7.75993	8.49767e-15	3.74362e-13
ENSG00000213412.3	HNRNPA1P33	17.2623	-1.72808	0.384655	-4.49253	7.03819e-06	7.58822e-05
ENSG00000007944.14	MYLIP	81.937	-1.72665	0.239159	-7.21968	5.211e-13	1.87004e-11
ENSG00000128512.19	DOCK4	103.57	-1.72051	0.221115	-7.78108	7.1909e-15	3.20155e-13
ENSG00000121005.8	CRISPLD1	156.077	-1.69704	0.216951	-7.82225	5.18877e-15	2.35516e-13
ENSG00000232973.11	CYP1B1-AS1	40.5875	-1.68976	0.291533	-5.79612	6.78661e-09	1.35152e-07
ENSG00000107731.12	UNC5B	167.244	-1.6897	0.211494	-7.98937	1.35634e-15	6.50857e-14
ENSG00000124839.12	RAB17	142.955	-1.68944	0.227741	-7.41822	1.18705e-13	4.56741e-12
ENSG00000267339.5	LINC00906	9.25751	-1.68346	0.408547	-4.12061	3.77876e-05	0.000339715
ENSG00000113361.12	CDH6	9.40307	-1.68102	0.40957	-4.10436	4.05441e-05	0.000361791
ENSG00000115252.18	PDE1A	40.9011	-1.6734	0.292157	-5.72774	1.01777e-08	1.97251e-07
ENSG00000123700.4	KCNJ2	59.7791	-1.6697	0.259165	-6.44262	1.17428e-10	3.01403e-09
ENSG00000265763.3	ZNF488	123.903	-1.66361	0.200486	-8.29791	1.05956e-16	5.64068e-15
ENSG00000211448.11	DIO2	30122.6	-1.66114	0.120517	-13.7835	3.20494e-43	9.88346e-41
ENSG00000183935.5	HTR7P1	267.16	-1.66066	0.156511	-10.6105	2.66426e-26	3.00374e-24
ENSG00000174599.5	TRAM1L1	107.446	-1.6537	0.222812	-7.42197	1.15392e-13	4.45631e-12
ENSG00000206561.12	COLQ	21.4832	-1.65292	0.356377	-4.63812	3.5159e-06	4.05101e-05
ENSG00000087303.16	NID2	549.162	-1.65102	0.157092	-10.5099	7.77407e-26	8.40321e-24
ENSG00000164125.15	FAM198B	781.29	-1.64323	0.132721	-12.3812	3.30523e-35	6.86244e-33
ENSG00000143153.12	ATP1B1	3105.27	-1.63797	0.125061	-13.0973	3.41208e-39	8.41781e-37
ENSG00000278834.1	RP11-458J1.1	15.2024	-1.62992	0.380608	-4.28243	1.84867e-05	0.000180226
ENSG00000082996.19	RNF13	3391.16	-1.62727	0.133648	-12.1758	4.18165e-34	8.27256e-32
ENSG00000254048.1	RP11-328K2.1	11.0286	-1.62596	0.401775	-4.04695	5.189e-05	0.0004489
ENSG00000143891.16	GALM	255.121	-1.6232	0.16061	-10.1065	5.17154e-24	4.84139e-22
ENSG00000106415.12	GLCCI1	279.177	-1.61808	0.168233	-9.6181	6.70558e-22	5.34662e-20
ENSG00000143416.20	SELENBP1	285.923	-1.61781	0.160887	-10.0556	8.68289e-24	7.98597e-22
ENSG00000227400.2	AC012501.2	17.6513	-1.6151	0.373228	-4.32738	1.50892e-05	0.00015082
ENSG00000077498.8	TYR	19.3836	-1.61491	0.37685	-4.28529	1.825e-05	0.000178333
ENSG00000100024.14	UPB1	29.2762	-1.61327	0.328974	-4.90393	9.39369e-07	1.23657e-05
ENSG00000263470.1	RP11-160O5.1	38.0112	-1.61119	0.309506	-5.20566	1.93303e-07	2.93737e-06
ENSG00000249170.1	RP11-1J11.1	23.9435	-1.61049	0.349656	-4.60593	4.10631e-06	4.6596e-05
ENSG00000259977.1	AL121578.2	17.8989	-1.60717	0.37395	-4.29783	1.72478e-05	0.00016917
ENSG00000165300.7	SLITRK5	168.455	-1.60674	0.197232	-8.14644	3.7479e-16	1.89839e-14
ENSG00000180425.10	C11orf71	87.4198	-1.606	0.227741	-7.05187	1.76533e-12	5.98045e-11
ENSG00000203497.2	PDCD4-AS1	24.9818	-1.59999	0.343479	-4.6582	3.18993e-06	3.71215e-05
ENSG00000169908.10	TM4SF1	8344.77	-1.5974	0.108743	-14.6897	7.50789e-49	2.81144e-46
ENSG00000165879.8	FRAT1	40.5318	-1.59481	0.304983	-5.22917	1.70271e-07	2.62158e-06
ENSG00000229563.6	LINC01204	42.2131	-1.59364	0.292239	-5.45322	4.9465e-08	8.4607e-07
ENSG00000165730.14	STOX1	34.5361	-1.58886	0.335107	-4.74135	2.12303e-06	2.56599e-05
ENSG00000171992.12	SYNPO	2161.58	-1.58403	0.166511	-9.5131	1.85069e-21	1.41638e-19
ENSG00000177406.4	RP11-218M22.1	41.716	-1.57549	0.303037	-5.199	2.00364e-07	3.03367e-06
ENSG00000114541.14	FRMD4B	735.139	-1.57154	0.126857	-12.3884	3.02191e-35	6.40095e-33
ENSG00000145824.12	CXCL14	33.5716	-1.57106	0.310157	-5.06536	4.07619e-07	5.75995e-06
ENSG00000186676.3	EEF1GP1	10.4683	-1.57075	0.40324	-3.89533	9.80645e-05	0.000786091
ENSG00000118898.15	PPL	3231.61	-1.56804	0.119597	-13.111	2.84733e-39	7.1938e-37
ENSG00000143365.16	RORC	118.693	-1.56531	0.233356	-6.70783	1.9754e-11	5.80169e-10
ENSG00000224383.7	PRR29	15.1165	-1.56294	0.385337	-4.05604	4.99111e-05	0.000434108
ENSG00000254403.1	OR10Y1P	9.77691	-1.55692	0.405438	-3.84009	0.000122991	0.000957359
ENSG00000162645.12	GBP2	112.121	-1.55634	0.216477	-7.18942	6.50681e-13	2.3166e-11
ENSG00000224616.1	RTCA-AS1	12.3155	-1.54864	0.398538	-3.88581	0.000101989	0.000812578
ENSG00000274995.1	RP11-321F6.2	44.4945	-1.54696	0.304039	-5.08804	3.61782e-07	5.17501e-06
ENSG00000106278.11	PTPRZ1	18.1257	-1.54482	0.37446	-4.12546	3.69993e-05	0.000333997
ENSG00000055813.5	CCDC85A	381.619	-1.54437	0.171115	-9.02538	1.79074e-19	1.18835e-17
ENSG00000226985.5	LINC01203	11.3721	-1.54152	0.397425	-3.87878	0.00010498	0.000833558
ENSG00000259450.1	RP11-265N7.1	10.7933	-1.53932	0.400097	-3.84736	0.000119397	0.000934237
ENSG00000180613.10	GSX2	14.7922	-1.53663	0.390405	-3.93599	8.28554e-05	0.000678437
ENSG00000179292.4	TMEM151A	438.085	-1.53284	0.148299	-10.3362	4.834e-25	4.85019e-23
ENSG00000252172.1	RNU6-720P	22.8641	-1.53195	0.357721	-4.28254	1.84775e-05	0.00018022
ENSG00000276048.1	Six3os1_5	43.5358	-1.53014	0.296031	-5.16885	2.35543e-07	3.50307e-06
ENSG00000243885.1	RP11-278L15.2	7.82531	-1.52777	0.410962	-3.71755	0.000201167	0.00147499
ENSG00000255970.1	RP11-43N5.1	26.7779	-1.5277	0.343497	-4.44748	8.6885e-06	9.18799e-05
ENSG00000279561.2	RP11-4L24.4	44.0578	-1.52628	0.290015	-5.26278	1.41896e-07	2.2156e-06
ENSG00000237807.3	RP11-400K9.4	66.8803	-1.52562	0.248901	-6.12943	8.81965e-10	2.01688e-08
ENSG00000148204.11	CRB2	1300.61	-1.52453	0.140027	-10.8874	1.32353e-27	1.63261e-25
ENSG00000255306.1	RP5-901A4.1	40.9652	-1.52388	0.309751	-4.9197	8.66755e-07	1.14747e-05
ENSG00000180332.6	KCTD4	214.608	-1.52302	0.176888	-8.61005	7.3027e-18	4.3505e-16
ENSG00000168530.15	MYL1	9.36491	-1.52283	0.407837	-3.73391	0.000188529	0.00139501
ENSG00000266405.3	CBX3P2	17.7406	-1.52136	0.372365	-4.08568	4.39487e-05	0.000387555
ENSG00000105516.10	DBP	295.291	-1.5202	0.173881	-8.74276	2.27486e-18	1.39485e-16
ENSG00000174332.5	GLIS1	8.21882	-1.51852	0.411338	-3.69165	0.000222804	0.00160961
ENSG00000076555.15	ACACB	192.375	-1.51704	0.185865	-8.16206	3.29371e-16	1.68051e-14
ENSG00000164675.10	IQUB	32.6891	-1.51591	0.33377	-4.54178	5.57819e-06	6.1404e-05
ENSG00000265190.6	ANXA8	33.7004	-1.51351	0.311986	-4.85122	1.22707e-06	1.57092e-05
ENSG00000162407.8	PPAP2B	123.892	-1.51179	0.207547	-7.28408	3.23868e-13	1.1978e-11
ENSG00000172346.14	CSDC2	178.611	-1.51066	0.178227	-8.47605	2.3297e-17	1.33846e-15
ENSG00000180340.6	FZD2	1236.12	-1.50707	0.152608	-9.87539	5.32237e-23	4.537e-21
ENSG00000279673.1	RP11-185E8.2	37.0456	-1.50465	0.309023	-4.86905	1.12137e-06	1.44709e-05
ENSG00000280107.1	AL022393.9	16.3398	-1.50387	0.383819	-3.91818	8.92207e-05	0.000723215
ENSG00000181804.14	SLC9A9	80.4565	-1.50121	0.233036	-6.44194	1.17955e-10	3.02385e-09
ENSG00000165029.15	ABCA1	1391.32	-1.50072	0.113709	-13.1979	9.01779e-40	2.36379e-37
ENSG00000184226.14	PCDH9	342.883	-1.49897	0.144929	-10.3428	4.51322e-25	4.5501e-23
ENSG00000177519.3	RPRM	211.563	-1.49719	0.173442	-8.63223	6.01669e-18	3.62557e-16
ENSG00000276600.4	RAB7B	8.61976	-1.4946	0.408926	-3.65493	0.00025725	0.00183612
ENSG00000259728.5	LINC00933	16.4478	-1.49401	0.372292	-4.01302	5.99474e-05	0.000509152
ENSG00000273079.4	GRIN2B	15.9152	-1.4921	0.376293	-3.96527	7.33124e-05	0.000608856
ENSG00000128918.14	ALDH1A2	22.1188	-1.486	0.358149	-4.14912	3.33761e-05	0.000305099
ENSG00000172201.10	ID4	864.799	-1.486	0.143532	-10.3531	4.05325e-25	4.14618e-23
ENSG00000136720.6	HS6ST1	961.1	-1.48448	0.139835	-10.6159	2.51276e-26	2.85576e-24
ENSG00000183840.6	GPR39	25.0697	-1.48437	0.349973	-4.24138	2.22147e-05	0.00021252
ENSG00000168955.3	TM4SF20	26.2961	-1.48083	0.332573	-4.45264	8.4819e-06	8.99218e-05
ENSG00000112852.6	PCDHB2	38.6543	-1.48038	0.294022	-5.03492	4.7805e-07	6.63887e-06
ENSG00000108370.15	RGS9	73.3218	-1.48028	0.248842	-5.94866	2.70347e-09	5.70914e-08
ENSG00000069535.13	MAOB	52.8863	-1.48009	0.284157	-5.20868	1.90185e-07	2.89838e-06
ENSG00000254275.6	LINC00824	94.5348	-1.47768	0.220508	-6.70124	2.06659e-11	6.04414e-10
ENSG00000031081.10	ARHGAP31	553.861	-1.47717	0.136157	-10.849	2.01614e-27	2.44384e-25
ENSG00000151150.20	ANK3	600.381	-1.47693	0.139704	-10.5719	4.02352e-26	4.41744e-24
ENSG00000177133.10	LINC00982	428.528	-1.47372	0.156626	-9.40918	5.00045e-21	3.67928e-19
ENSG00000267365.1	KCNJ2-AS1	12.3836	-1.4712	0.395137	-3.72326	0.000196663	0.00144855
ENSG00000274070.1	GATSL2	83.4695	-1.47063	0.255139	-5.76405	8.21199e-09	1.6094e-07
ENSG00000036672.15	USP2	101.126	-1.46696	0.215419	-6.8098	9.77341e-12	3.00511e-10
ENSG00000137098.13	SPAG8	31.296	-1.46531	0.317148	-4.62027	3.83244e-06	4.38681e-05
ENSG00000267683.1	AC008991.1	13.6145	-1.46507	0.389669	-3.75977	0.000170066	0.00127916
ENSG00000175920.15	DOK7	323.378	-1.45997	0.163293	-8.94075	3.86533e-19	2.47878e-17
ENSG00000144339.11	TMEFF2	49.333	-1.45399	0.284233	-5.11547	3.12956e-07	4.5448e-06
ENSG00000152527.13	PLEKHH2	383.186	-1.45107	0.145373	-9.98174	1.83219e-23	1.63494e-21
ENSG00000185860.13	C1orf110	39.4258	-1.44882	0.29872	-4.85008	1.23413e-06	1.57803e-05
ENSG00000276644.4	DACH1	54.0662	-1.44782	0.265839	-5.44621	5.14547e-08	8.7724e-07
ENSG00000236917.1	DNAJA1P2	8.78812	-1.44517	0.408634	-3.5366	0.000405313	0.00271981
ENSG00000186340.14	THBS2	32.4776	-1.44481	0.326394	-4.42657	9.57418e-06	0.000100436
ENSG00000182612.10	TSPAN10	1071.69	-1.44353	0.152126	-9.489	2.3325e-21	1.7658e-19
ENSG00000272686.1	RP11-390E23.6	69.4955	-1.44301	0.249463	-5.78447	7.27406e-09	1.44162e-07
ENSG00000019186.9	CYP24A1	14760.4	-1.44141	0.128257	-11.2384	2.64123e-29	3.71722e-27
ENSG00000226887.7	ERVMER34-1	90.9474	-1.43792	0.234618	-6.12878	8.8557e-10	2.02292e-08
ENSG00000184368.15	MAP7D2	378.661	-1.43504	0.155906	-9.20449	3.43285e-20	2.43199e-18
ENSG00000100739.10	BDKRB1	86.0704	-1.42976	0.254431	-5.61945	1.91563e-08	3.50531e-07
ENSG00000084453.16	SLCO1A2	53.1726	-1.42743	0.298615	-4.78016	1.75155e-06	2.15173e-05
ENSG00000225554.1	RP11-527D7.1	15.4151	-1.42616	0.382354	-3.72995	0.000191519	0.00141464
ENSG00000234678.1	RP11-465N4.4	50.3774	-1.42294	0.271802	-5.23521	1.64793e-07	2.54658e-06
ENSG00000265912.1	RP11-583F2.2	38.4454	-1.42111	0.305382	-4.65354	3.26282e-06	3.78856e-05
ENSG00000264230.7	ANXA8L1	180.635	-1.42044	0.229201	-6.19736	5.74195e-10	1.34385e-08
ENSG00000178662.15	CSRNP3	209.415	-1.41851	0.187214	-7.57694	3.53802e-14	1.475e-12
ENSG00000132821.11	VSTM2L	18.4259	-1.4176	0.364454	-3.88964	0.000100393	0.000801084
ENSG00000178826.10	TMEM139	134.884	-1.41751	0.199365	-7.1101	1.15962e-12	4.02604e-11
ENSG00000103485.17	QPRT	34.4334	-1.4174	0.317104	-4.46981	7.82893e-06	8.36762e-05
ENSG00000106537.7	TSPAN13	1385.24	-1.41714	0.122834	-11.537	8.58516e-31	1.35362e-28
ENSG00000280187.1	CTC-351M12.1	71.3817	-1.41418	0.242646	-5.82815	5.60442e-09	1.13331e-07
ENSG00000086991.12	NOX4	297.83	-1.41348	0.158727	-8.90505	5.33612e-19	3.41154e-17
ENSG00000168874.12	ATOH8	863.508	-1.41139	0.132954	-10.6157	2.51939e-26	2.85576e-24
ENSG00000095739.10	BAMBI	2709.35	-1.4095	0.129607	-10.8752	1.51299e-27	1.84462e-25
ENSG00000260260.1	SNHG19	227.934	-1.4094	0.192447	-7.32356	2.41478e-13	9.05866e-12
ENSG00000111801.15	BTN3A3	304.779	-1.40872	0.154513	-9.11715	7.71232e-20	5.28521e-18
ENSG00000175928.5	LRRN1	8540.42	-1.40712	0.116177	-12.1119	9.13684e-34	1.72612e-31
ENSG00000198246.7	SLC29A3	49.4198	-1.40645	0.275866	-5.0983	3.42721e-07	4.92925e-06
ENSG00000265179.6	RP11-672L10.2	11.3257	-1.39819	0.405023	-3.45213	0.000556183	0.00357875
ENSG00000147041.11	SYTL5	326.847	-1.39331	0.19332	-7.20726	5.70881e-13	2.0429e-11
ENSG00000008118.9	CAMK1G	9.96942	-1.38842	0.404008	-3.43663	0.000589008	0.00376455
ENSG00000118307.18	CASC1	14.3759	-1.38703	0.382605	-3.62524	0.000288695	0.00202337
ENSG00000257671.1	RP3-416H24.1	909.371	-1.38629	0.167444	-8.27913	1.24075e-16	6.57036e-15
ENSG00000146411.5	SLC2A12	501.187	-1.38389	0.144493	-9.57754	9.93862e-22	7.83507e-20
ENSG00000137269.14	LRRC1	1172.01	-1.38115	0.126824	-10.8903	1.28199e-27	1.59072e-25
ENSG00000142494.13	SLC47A1	155.316	-1.37504	0.209855	-6.55234	5.66424e-11	1.53461e-09
ENSG00000150687.11	PRSS23	48857.5	-1.37447	0.12156	-11.3069	1.21254e-29	1.76576e-27
ENSG00000163898.9	LIPH	64.2159	-1.37354	0.27232	-5.04384	4.56287e-07	6.3577e-06
ENSG00000229989.3	MIR181A1HG	139.753	-1.37214	0.193388	-7.09527	1.291e-12	4.46002e-11
ENSG00000122547.10	EEPD1	200.211	-1.36971	0.188334	-7.27277	3.52189e-13	1.29568e-11
ENSG00000108924.13	HLF	124.253	-1.3679	0.213303	-6.41295	1.42727e-10	3.62785e-09
ENSG00000119699.7	TGFB3	100.722	-1.36779	0.227675	-6.00763	1.88249e-09	4.09894e-08
ENSG00000232079.6	AL035610.1	11.1015	-1.36731	0.40228	-3.39889	0.000676594	0.00423654
ENSG00000100100.12	PIK3IP1	977.093	-1.36639	0.122882	-11.1195	1.00807e-28	1.33793e-26
ENSG00000106829.18	TLE4	936.681	-1.36363	0.13656	-9.98558	1.76275e-23	1.57969e-21
ENSG00000170271.10	FAXDC2	689.997	-1.36222	0.131326	-10.3728	3.29659e-25	3.43927e-23
ENSG00000149596.6	JPH2	939.1	-1.36045	0.134494	-10.1154	4.72241e-24	4.46077e-22
ENSG00000022267.16	FHL1	768.179	-1.35955	0.135331	-10.0462	9.55213e-24	8.70905e-22
ENSG00000280339.1	RP11-736K20.4	187.286	-1.35947	0.193756	-7.01637	2.27702e-12	7.54331e-11
ENSG00000141738.13	GRB7	204.074	-1.35883	0.182943	-7.42762	1.10572e-13	4.28593e-12
ENSG00000069712.10	KIAA1107	211.301	-1.35529	0.170088	-7.96817	1.61046e-15	7.57204e-14
ENSG00000221821.3	C6orf226	42.7779	-1.34658	0.312733	-4.30587	1.66333e-05	0.000163737
ENSG00000130700.6	GATA5	7.10401	-1.3457	0.412264	-3.26416	0.00109788	0.00641476
ENSG00000279348.1	RP11-566E18.1	196.503	-1.34514	0.177203	-7.59098	3.17494e-14	1.327e-12
ENSG00000174125.7	TLR1	197.564	-1.34499	0.16867	-7.9741	1.53499e-15	7.2497e-14
ENSG00000259877.2	RP11-46C24.7	47.5408	-1.34386	0.289562	-4.641	3.46723e-06	4.00153e-05
ENSG00000234835.1	PHBP13	33.4019	-1.34382	0.330755	-4.0629	4.84676e-05	0.000423133
ENSG00000250433.1	CLSTN2-AS1	49.6655	-1.34377	0.29374	-4.5747	4.76898e-06	5.31661e-05
ENSG00000134115.12	CNTN6	12.9958	-1.34041	0.398358	-3.36485	0.000765864	0.00471387
ENSG00000228614.1	RP13-476E20.1	43.429	-1.34035	0.288419	-4.64722	3.36439e-06	3.8923e-05
ENSG00000226017.2	PRICKLE2-AS3	44.2845	-1.3379	0.291046	-4.59687	4.28885e-06	4.84094e-05
ENSG00000073282.12	TP63	31.9318	-1.33739	0.308181	-4.33962	1.42731e-05	0.000143484
ENSG00000259129.5	LINC00648	16.6049	-1.33601	0.377281	-3.54116	0.000398377	0.00268099
ENSG00000134986.13	NREP	4830.3	-1.33593	0.110343	-12.1071	9.69076e-34	1.81442e-31
ENSG00000254731.1	CTD-2005H7.1	21.0696	-1.33378	0.366519	-3.63905	0.000273647	0.00193341
ENSG00000274220.1	RP11-77K12.9	17.8648	-1.33243	0.367571	-3.62494	0.000289024	0.00202501
ENSG00000137474.19	MYO7A	715.971	-1.33219	0.133406	-9.98601	1.75508e-23	1.57957e-21
ENSG00000124766.5	SOX4	3823.99	-1.33067	0.116359	-11.4359	2.7658e-30	4.20281e-28
ENSG00000198934.4	MAGEE1	77.2678	-1.32384	0.272218	-4.86314	1.1554e-06	1.48642e-05
ENSG00000129596.4	CDO1	248.913	-1.32117	0.16337	-8.08698	6.11618e-16	3.04647e-14
ENSG00000260804.3	PKI55	295.412	-1.31914	0.154021	-8.56468	1.08378e-17	6.43822e-16
ENSG00000243926.1	TIPARP-AS1	14.7615	-1.31883	0.386359	-3.41348	0.000641399	0.00404881
ENSG00000144057.15	ST6GAL2	513.384	-1.31879	0.138734	-9.50589	1.98347e-21	1.51249e-19
ENSG00000178573.6	MAF	445.937	-1.31877	0.139029	-9.48555	2.41113e-21	1.81875e-19
ENSG00000207864.2	MIR27B	52.073	-1.31655	0.275566	-4.77764	1.77367e-06	2.17254e-05
ENSG00000144476.5	ACKR3	1082.85	-1.31357	0.138901	-9.45693	3.17126e-21	2.38356e-19
ENSG00000275873.2	LMNTD2	10.7208	-1.31059	0.398603	-3.28796	0.00100915	0.00595436
ENSG00000118432.12	CNR1	140.936	-1.31037	0.205196	-6.38595	1.70339e-10	4.30363e-09
ENSG00000162999.12	DUSP19	164.52	-1.30972	0.188187	-6.95967	3.41075e-12	1.10889e-10
ENSG00000270490.1	RP11-622C24.1	9.27204	-1.30967	0.405936	-3.22629	0.00125408	0.00717348
ENSG00000227308.2	AC009502.4	35.2676	-1.3096	0.301598	-4.34221	1.41056e-05	0.000142072
ENSG00000170962.12	PDGFD	267.379	-1.30894	0.17108	-7.65106	1.99328e-14	8.47851e-13
ENSG00000121440.14	PDZRN3	84.4687	-1.3083	0.231408	-5.65365	1.57072e-08	2.92781e-07
ENSG00000216775.2	RP1-152L7.5	1770.47	-1.30787	0.123007	-10.6325	2.10425e-26	2.42451e-24
ENSG00000132965.9	ALOX5AP	25.0911	-1.30644	0.334383	-3.90702	9.3441e-05	0.000752769
ENSG00000204789.4	ZNF204P	66.7927	-1.30637	0.245032	-5.33143	9.74416e-08	1.57763e-06
ENSG00000228412.6	RP4-625H18.2	30.4773	-1.30612	0.313553	-4.16556	3.10593e-05	0.000286494
ENSG00000136275.10	C7orf69	27.0578	-1.30473	0.330261	-3.95058	7.79604e-05	0.000643381
ENSG00000255471.1	RP11-736K20.5	125.093	-1.30271	0.224106	-5.81292	6.13922e-09	1.23078e-07
ENSG00000197165.10	SULT1A2	19.5592	-1.30217	0.357268	-3.64479	0.000267613	0.00189974
ENSG00000273478.1	RP11-465N4.5	25.2173	-1.29965	0.33992	-3.82341	0.000131619	0.00101435
ENSG00000092295.11	TGM1	366.117	-1.29857	0.158316	-8.20239	2.35645e-16	1.21412e-14
ENSG00000179772.7	FOXS1	15.1418	-1.29844	0.376505	-3.44867	0.000563351	0.0036171
ENSG00000251364.6	CTD-2516F10.2	92.818	-1.29764	0.22988	-5.64484	1.65336e-08	3.06939e-07
ENSG00000254473.1	RP11-522I20.3	33.9707	-1.29748	0.31765	-4.08463	4.41466e-05	0.000388972
ENSG00000167964.12	RAB26	150.743	-1.29597	0.187595	-6.90832	4.90417e-12	1.55819e-10
ENSG00000272542.1	RP11-255P5.2	10.9446	-1.29569	0.403463	-3.21144	0.00132074	0.00747728
ENSG00000004799.7	PDK4	106.89	-1.29448	0.214712	-6.02892	1.65058e-09	3.62058e-08
ENSG00000072210.18	ALDH3A2	2189.63	-1.29345	0.121975	-10.6042	2.84859e-26	3.17739e-24
ENSG00000116679.15	IVNS1ABP	6569.79	-1.29284	0.112527	-11.4891	1.49578e-30	2.32344e-28
ENSG00000238246.1	RP11-575A19.2	39.1373	-1.29246	0.312148	-4.14052	3.46514e-05	0.000314563
ENSG00000138400.12	MDH1B	30.0002	-1.29203	0.334875	-3.85824	0.000114209	0.000898333
ENSG00000130545.15	CRB3	36.7725	-1.291	0.30248	-4.26804	1.97195e-05	0.000191178
ENSG00000278989.1	RP11-762L8.6	156.977	-1.29053	0.191907	-6.72475	1.7589e-11	5.19496e-10
ENSG00000227885.1	RP11-79N23.1	90.1527	-1.28982	0.24808	-5.19921	2.0014e-07	3.03248e-06
ENSG00000170442.11	KRT86	116.516	-1.28941	0.214432	-6.01312	1.81983e-09	3.97105e-08
ENSG00000269895.1	AP000654.4	127.64	-1.28814	0.218562	-5.89371	3.77624e-09	7.84814e-08
ENSG00000174804.3	FZD4	1338.09	-1.28638	0.121305	-10.6045	2.84102e-26	3.17739e-24
ENSG00000215210.3	RBMXP2	200.764	-1.28394	0.173841	-7.38571	1.51643e-13	5.78175e-12
ENSG00000260018.1	RP11-505K9.1	18.2089	-1.28373	0.369851	-3.47095	0.000518626	0.00336601
ENSG00000176857.5	GJA1P1	151.09	-1.28373	0.193167	-6.64572	3.01747e-11	8.51633e-10
ENSG00000136542.8	GALNT5	329.421	-1.28372	0.15509	-8.27724	1.26062e-16	6.64202e-15
ENSG00000231663.1	RP5-827C21.4	12.1734	-1.27973	0.394222	-3.24621	0.00116953	0.00675993
ENSG00000158423.16	RIBC1	25.1831	-1.27796	0.344308	-3.71168	0.000205886	0.00150643
ENSG00000272462.2	U91328.19	20.7265	-1.27745	0.370446	-3.44842	0.000563876	0.00361937
ENSG00000128578.9	STRIP2	1324.06	-1.27706	0.126677	-10.0812	6.68826e-24	6.23346e-22
ENSG00000091592.15	NLRP1	2210.01	-1.27564	0.134384	-9.49246	2.25645e-21	1.71441e-19
ENSG00000181444.12	ZNF467	47.7548	-1.27386	0.28987	-4.39459	1.10981e-05	0.000114814
ENSG00000201558.1	RNVU1-6	34.9394	-1.27316	0.310842	-4.09584	4.20632e-05	0.000373124
ENSG00000147224.10	PRPS1	1598.93	-1.27262	0.127686	-9.96684	2.12895e-23	1.8917e-21
ENSG00000183876.8	ARSI	3524.78	-1.26862	0.132364	-9.58434	9.3055e-22	7.36363e-20
ENSG00000279602.1	CTD-3014M21.1	108.207	-1.26693	0.234919	-5.39304	6.92764e-08	1.15387e-06
ENSG00000179240.8	RP11-111M22.2	76.451	-1.26451	0.238103	-5.31077	1.09164e-07	1.74081e-06
ENSG00000242125.3	SNHG3	1021.47	-1.26351	0.138605	-9.1159	7.80203e-20	5.32927e-18
ENSG00000260939.1	RP11-467J12.3	14.143	-1.26185	0.391406	-3.22389	0.0012646	0.00722382
ENSG00000237886.1	LINC01573	88.8599	-1.26037	0.233793	-5.39096	7.00835e-08	1.1627e-06
ENSG00000102996.4	MMP15	1435.63	-1.25988	0.119956	-10.5028	8.38485e-26	9.01694e-24
ENSG00000266074.8	BAHCC1	74.8275	-1.25928	0.24142	-5.21616	1.82668e-07	2.79602e-06
ENSG00000102048.15	ASB9	57.9049	-1.25892	0.257033	-4.89788	9.68743e-07	1.26966e-05
ENSG00000280025.1	CTA-992D9.8	17.4368	-1.25701	0.373886	-3.36201	0.000773779	0.00475561
ENSG00000243314.1	RP11-538P18.1	7.10491	-1.25666	0.412	-3.05014	0.00228732	0.0117996
ENSG00000242068.1	RP11-259P15.4	654.149	-1.25554	0.165323	-7.59446	3.09068e-14	1.29623e-12
ENSG00000229582.3	RP11-423C15.3	22.9548	-1.25525	0.345569	-3.6324	0.000280797	0.0019733
ENSG00000076864.19	RAP1GAP	14.5893	-1.25501	0.378702	-3.31398	0.000919774	0.00551233
ENSG00000134765.9	DSC1	61.5568	-1.25396	0.293083	-4.27851	1.88147e-05	0.000182998
ENSG00000112981.4	NME5	92.5399	-1.25368	0.230046	-5.44969	5.04587e-08	8.6166e-07
ENSG00000175906.4	ARL4D	148.673	-1.25237	0.196572	-6.37103	1.87765e-10	4.69861e-09
ENSG00000260805.2	RP11-61J19.5	7.64112	-1.25159	0.411094	-3.04453	0.00233043	0.0119954
ENSG00000236824.1	BCYRN1	30.0413	-1.25049	0.318686	-3.92389	8.71323e-05	0.000708753
ENSG00000124507.10	PACSIN1	9.40775	-1.2478	0.40627	-3.07136	0.00213087	0.0111224
ENSG00000255203.1	OR7E2P	120.711	-1.24731	0.227072	-5.49301	3.95143e-08	6.87647e-07
ENSG00000178033.5	FAM26E	40.9324	-1.2471	0.29328	-4.25224	2.11638e-05	0.000203674
ENSG00000130045.15	NXNL2	55.4644	-1.24619	0.260125	-4.79074	1.66168e-06	2.05943e-05
ENSG00000249290.5	RP11-68L1.2	12.9857	-1.24459	0.391148	-3.18189	0.00146319	0.00813878
ENSG00000157600.11	TMEM164	2641.76	-1.24258	0.113915	-10.908	1.05561e-27	1.31763e-25
ENSG00000117461.14	PIK3R3	344.452	-1.24052	0.158843	-7.8097	5.73223e-15	2.58505e-13
ENSG00000256073.3	URB1-AS1	44.4248	-1.23837	0.323853	-3.82386	0.000131378	0.00101324
ENSG00000154556.17	SORBS2	61.8443	-1.23613	0.252649	-4.89269	9.94656e-07	1.30037e-05
ENSG00000173706.12	HEG1	7886.87	-1.23537	0.137174	-9.00589	2.13931e-19	1.41074e-17
ENSG00000214708.4	AC090616.2	40.0796	-1.23529	0.320691	-3.85196	0.000117177	0.000918584
ENSG00000269388.1	AC018755.16	13.2043	-1.23341	0.391318	-3.15194	0.00162191	0.00887563
ENSG00000270959.1	LPP-AS2	69.5655	-1.23281	0.251577	-4.90032	9.56788e-07	1.25477e-05
ENSG00000173597.8	SULT1B1	19.2596	-1.23153	0.366344	-3.36166	0.000774747	0.00475931
ENSG00000138606.19	SHF	31.244	-1.23049	0.316056	-3.89328	9.8897e-05	0.000791554
ENSG00000107317.11	PTGDS	56.9202	-1.22805	0.266915	-4.60091	4.20651e-06	4.75874e-05
ENSG00000215386.10	MIR99AHG	24.0828	-1.22737	0.3372	-3.63989	0.000272751	0.00192773
ENSG00000188039.13	NWD1	43.007	-1.22721	0.294058	-4.17337	3.00133e-05	0.000277626
ENSG00000281912.1	LINC01144	12.2667	-1.22495	0.391183	-3.13141	0.00173969	0.00939063
ENSG00000140876.11	NUDT7	20.656	-1.22402	0.358277	-3.41641	0.00063452	0.00401142
ENSG00000254531.1	FLJ20021	123.845	-1.22334	0.215688	-5.67182	1.41285e-08	2.66674e-07
ENSG00000109501.13	WFS1	501.363	-1.22328	0.140276	-8.7205	2.76979e-18	1.68844e-16
ENSG00000196139.11	AKR1C3	139.996	-1.22216	0.205602	-5.94429	2.77649e-09	5.85694e-08
ENSG00000164175.14	SLC45A2	20.9045	-1.22061	0.378208	-3.22734	0.00124947	0.00715496
ENSG00000259826.1	RP11-467D6.1	20.4769	-1.22017	0.355212	-3.43504	0.000592473	0.00378554
ENSG00000149050.9	ZNF214	74.0242	-1.21835	0.24906	-4.89177	9.99311e-07	1.30483e-05
ENSG00000273783.1	CTD-2506P8.6	15.0086	-1.21734	0.377268	-3.22671	0.0012522	0.00716502
ENSG00000225867.1	RP5-1177I5.3	13.8852	-1.21503	0.392469	-3.09586	0.00196243	0.0103788
ENSG00000170276.5	HSPB2	19.1538	-1.21494	0.36078	-3.36753	0.000758435	0.00467639
ENSG00000213888.3	LINC01521	47.6433	-1.21476	0.279082	-4.35271	1.34468e-05	0.00013609
ENSG00000261455.1	LINC01003	62.1727	-1.21401	0.276035	-4.39804	1.09235e-05	0.000113231
ENSG00000248079.2	DPH6-AS1	7.42785	-1.21242	0.410899	-2.95066	0.00317099	0.0155327
ENSG00000157657.14	ZNF618	241.005	-1.21234	0.1735	-6.98756	2.79704e-12	9.17902e-11
ENSG00000272086.1	CTD-2186M15.3	24.441	-1.21226	0.355151	-3.41336	0.000641668	0.00404929
ENSG00000196159.11	FAT4	4711.41	-1.21176	0.128666	-9.41788	4.60292e-21	3.43499e-19
ENSG00000120594.16	PLXDC2	8233.68	-1.21035	0.126476	-9.56979	1.07127e-21	8.38226e-20
ENSG00000254535.3	PABPC4L	135.976	-1.21027	0.200323	-6.04158	1.52617e-09	3.37236e-08
ENSG00000113721.13	PDGFRB	4719.03	-1.20876	0.124058	-9.74349	1.96678e-22	1.61739e-20
ENSG00000183018.8	SPNS2	2054.65	-1.20775	0.11399	-10.5953	3.13371e-26	3.47692e-24
ENSG00000270021.1	CTC-203F4.2	8.48442	-1.20771	0.408353	-2.95751	0.00310136	0.0152344
ENSG00000153446.15	C16orf89	7.77829	-1.20563	0.410484	-2.93709	0.00331303	0.016114
ENSG00000006534.15	ALDH3B1	3179.61	-1.20532	0.109958	-10.9616	5.84537e-28	7.47423e-26
ENSG00000225572.1	DOCK4-AS1	9.5922	-1.20093	0.407351	-2.94815	0.00319677	0.0156371
ENSG00000083782.7	EPYC	9.98901	-1.19964	0.400508	-2.9953	0.00274179	0.0137549
ENSG00000187098.14	MITF	2667.94	-1.19911	0.122437	-9.79362	1.19929e-22	1.00196e-20
ENSG00000124743.5	KLHL31	265.501	-1.19853	0.17013	-7.04479	1.8574e-12	6.27208e-11
ENSG00000080493.13	SLC4A4	1922.47	-1.19849	0.14511	-8.25918	1.46682e-16	7.67063e-15
ENSG00000279603.1	RP11-796A5.4	6.67295	-1.1981	0.412311	-2.90581	0.00366305	0.0174578
ENSG00000159915.12	ZNF233	79.4319	-1.19802	0.229731	-5.21488	1.83934e-07	2.81183e-06
ENSG00000205808.5	PPAPDC2	207.367	-1.19658	0.170273	-7.02741	2.10399e-12	7.03679e-11
ENSG00000132434.9	LANCL2	603.091	-1.19655	0.157378	-7.60306	2.89214e-14	1.21783e-12
ENSG00000165795.20	NDRG2	32.3882	-1.19547	0.309305	-3.86503	0.000111076	0.000875993
ENSG00000260526.1	RP11-73K9.2	15.4845	-1.19546	0.381331	-3.13498	0.00171868	0.00929365
ENSG00000164309.14	CMYA5	58.8613	-1.19545	0.270944	-4.41216	1.02344e-05	0.000106774
ENSG00000280650.1	KCNIP4-IT1	22.5339	-1.19485	0.349227	-3.42141	0.000622973	0.00394914
ENSG00000165588.16	OTX2	2015.91	-1.19407	0.117048	-10.2016	1.95089e-24	1.85955e-22
ENSG00000176058.11	TPRN	1978.59	-1.19375	0.12783	-9.33858	9.76353e-21	7.05944e-19
ENSG00000204682.5	CASC10	125.778	-1.19371	0.215812	-5.53127	3.1792e-08	5.6239e-07
ENSG00000125378.15	BMP4	1275.42	-1.19291	0.116302	-10.257	1.101e-24	1.07888e-22
ENSG00000277758.4	ABC7-42404400C24.1	10.8403	-1.19258	0.402304	-2.96437	0.00303306	0.0149584
ENSG00000115461.4	IGFBP5	1109.31	-1.19136	0.132559	-8.98735	2.53267e-19	1.65452e-17
ENSG00000179913.10	B3GNT3	26.2159	-1.19099	0.327204	-3.63991	0.000272738	0.00192773
ENSG00000182557.7	SPNS3	39.9724	-1.19036	0.302566	-3.93421	8.34708e-05	0.000682677
ENSG00000189195.9	BTBD8	46.7807	-1.18979	0.274774	-4.33008	1.49058e-05	0.000149321
ENSG00000188783.5	PRELP	13.5304	-1.18845	0.385331	-3.08423	0.00204078	0.0107337
ENSG00000169083.15	AR	42.9749	-1.18767	0.281438	-4.22003	2.44272e-05	0.000231154
ENSG00000186952.14	TMEM232	39.9589	-1.18685	0.293707	-4.04095	5.32361e-05	0.00045903
ENSG00000117069.14	ST6GALNAC5	54.9467	-1.18671	0.27298	-4.34725	1.37852e-05	0.000139113
ENSG00000185215.8	TNFAIP2	13.3243	-1.18561	0.388638	-3.05067	0.0022833	0.0117817
ENSG00000196659.9	TTC30B	196.578	-1.18369	0.167306	-7.07499	1.49457e-12	5.12112e-11
ENSG00000232850.3	PTGES2-AS1	12.1757	-1.1826	0.391333	-3.02198	0.0025113	0.0127806
ENSG00000111679.16	PTPN6	227.727	-1.1822	0.177489	-6.6607	2.72531e-11	7.75437e-10
ENSG00000178386.12	ZNF223	18.6709	-1.18194	0.358433	-3.29751	0.000975474	0.00578661
ENSG00000188906.13	LRRK2	260.285	-1.18099	0.182391	-6.47501	9.48042e-11	2.48506e-09
ENSG00000172771.11	EFCAB12	7.45436	-1.18072	0.412244	-2.86414	0.00418144	0.0193993
ENSG00000151320.10	AKAP6	275.354	-1.18049	0.176869	-6.67436	2.48315e-11	7.10391e-10
ENSG00000200534.1	SNORA33	37.7986	-1.17961	0.301104	-3.91762	8.94284e-05	0.000724339
ENSG00000158458.19	NRG2	38.2333	-1.1772	0.314677	-3.74098	0.000183301	0.00136292
ENSG00000118997.13	DNAH7	78.7034	-1.17572	0.231281	-5.08351	3.70514e-07	5.28549e-06
ENSG00000255250.1	CTD-2005H7.2	12.3484	-1.17516	0.389538	-3.01681	0.00255451	0.0129642
ENSG00000158560.14	DYNC1I1	54.3307	-1.17454	0.259805	-4.52083	6.15977e-06	6.71713e-05
ENSG00000129595.12	EPB41L4A	214.899	-1.17447	0.187105	-6.27707	3.45006e-10	8.38329e-09
ENSG00000183044.11	ABAT	154.419	-1.17315	0.183889	-6.37965	1.77488e-10	4.47347e-09
ENSG00000232774.7	FLJ22447	33.4774	-1.17309	0.32273	-3.6349	0.000278085	0.00196015
ENSG00000189139.5	FSCB	9.74351	-1.17177	0.407381	-2.87634	0.00402314	0.0188064
ENSG00000108387.14	2004-09-01	181.851	-1.17102	0.172029	-6.8071	9.95855e-12	3.05288e-10
ENSG00000232913.7	PLCE1-AS2	37.1361	-1.17069	0.303519	-3.85707	0.000114755	0.00090128
ENSG00000236740.6	RP11-411K7.1	9.92979	-1.17055	0.408266	-2.86712	0.00414226	0.0192418
ENSG00000180739.13	S1PR5	116.051	-1.1704	0.212779	-5.50054	3.78627e-08	6.62756e-07
ENSG00000166448.14	TMEM130	44.0432	-1.17038	0.28233	-4.14544	3.3916e-05	0.000308956
ENSG00000256124.5	LINC01152	22.5431	-1.16902	0.341717	-3.42101	0.000623899	0.00395381
ENSG00000277152.1	RP11-622C24.2	136.38	-1.16896	0.229077	-5.10294	3.3441e-07	4.82295e-06
ENSG00000084710.13	EFR3B	299.002	-1.1688	0.149907	-7.79685	6.34692e-15	2.85611e-13
ENSG00000139173.9	TMEM117	154.598	-1.166	0.18591	-6.27181	3.56872e-10	8.64157e-09
ENSG00000228146.6	CASP16	12.3514	-1.16575	0.387963	-3.00481	0.0026575	0.0133961
ENSG00000150347.14	ARID5B	6708.93	-1.16479	0.125568	-9.27621	1.75621e-20	1.26123e-18
ENSG00000163492.13	CCDC141	11.9137	-1.1644	0.399914	-2.91162	0.00359557	0.0172072
ENSG00000246859.2	STARD4-AS1	2175.79	-1.1621	0.128825	-9.02082	1.8669e-19	1.23498e-17
ENSG00000134245.17	WNT2B	2593.1	-1.16125	0.137966	-8.41689	3.86598e-17	2.18516e-15
ENSG00000224116.6	INHBA-AS1	9.82265	-1.15926	0.402269	-2.8818	0.00395409	0.018558
ENSG00000267801.1	RP11-552F3.9	10.7441	-1.15894	0.399968	-2.89758	0.00376055	0.017797
ENSG00000235777.1	DPYD-AS2	26.3326	-1.15814	0.328963	-3.52059	0.00043059	0.00286196
ENSG00000199395.1	RNA5SP93	10.1965	-1.1575	0.402849	-2.87327	0.00406245	0.018958
ENSG00000246273.6	SBF2-AS1	310.668	-1.15722	0.164131	-7.05057	1.78191e-12	6.02688e-11
ENSG00000118473.21	SGIP1	7.8216	-1.15677	0.411662	-2.81	0.00495413	0.0223728
ENSG00000178977.3	LINC00324	45.907	-1.15572	0.282426	-4.09213	4.27435e-05	0.000378518
ENSG00000213853.9	EMP2	761.604	-1.15509	0.126901	-9.10231	8.84328e-20	5.98205e-18
ENSG00000168237.17	GLYCTK	98.0836	-1.15434	0.227143	-5.08202	3.73451e-07	5.32201e-06
ENSG00000004838.13	ZMYND10	26.5944	-1.15311	0.342125	-3.37044	0.000750475	0.00463412
ENSG00000016391.10	CHDH	106.067	-1.15206	0.211635	-5.44362	5.2209e-08	8.89376e-07
ENSG00000099282.9	TSPAN15	105.459	-1.1492	0.223977	-5.13088	2.88393e-07	4.21436e-06
ENSG00000050438.16	SLC4A8	400.322	-1.14848	0.154501	-7.43349	1.05769e-13	4.10738e-12
ENSG00000061918.12	GUCY1B3	110.366	-1.14787	0.248276	-4.62338	3.77542e-06	4.32626e-05
ENSG00000169903.6	TM4SF4	10.6999	-1.14768	0.400859	-2.86306	0.00419572	0.0194483
ENSG00000243566.6	UPK3B	99.6309	-1.14641	0.222565	-5.15089	2.59251e-07	3.82313e-06
ENSG00000259030.6	FPGT-TNNI3K	12.3493	-1.14635	0.393371	-2.91417	0.00356632	0.0171095
ENSG00000258527.1	ASB9P1	11.0496	-1.1457	0.399291	-2.86933	0.00411347	0.0191363
ENSG00000156475.18	PPP2R2B	401.007	-1.14561	0.15442	-7.41884	1.18149e-13	4.55439e-12
ENSG00000197444.9	OGDHL	183.642	-1.14509	0.175202	-6.53585	6.32508e-11	1.69968e-09
ENSG00000152582.12	SPEF2	162.727	-1.14498	0.184682	-6.19974	5.65549e-10	1.32509e-08
ENSG00000154493.17	C10orf90	23.3985	-1.14491	0.337474	-3.39258	0.000692373	0.00431987
ENSG00000137699.16	TRIM29	17.0297	-1.1446	0.373429	-3.0651	0.00217601	0.0113172
ENSG00000177363.4	LRRN4CL	28.554	-1.14424	0.325223	-3.51833	0.00043428	0.00288164
ENSG00000149218.4	ENDOD1	2703.79	-1.14329	0.130523	-8.75931	1.96454e-18	1.21166e-16
ENSG00000275494.1	RP11-266L9.8	16.1891	-1.14186	0.379105	-3.012	0.00259537	0.0131271
ENSG00000160318.6	CLDND2	7.21601	-1.14109	0.411898	-2.77032	0.00560008	0.0246969
ENSG00000178700.7	DHFRL1	176.17	-1.14094	0.176361	-6.46935	9.84253e-11	2.56235e-09
ENSG00000249806.1	RP11-223C24.1	8.96972	-1.13958	0.409285	-2.78433	0.00536385	0.0238659
ENSG00000175745.11	NR2F1	2050.6	-1.13917	0.115216	-9.88725	4.72841e-23	4.06372e-21
ENSG00000171219.8	CDC42BPG	62.2156	-1.13786	0.26094	-4.36063	1.29691e-05	0.000131637
ENSG00000111276.10	CDKN1B	2392.93	-1.13688	0.123631	-9.19575	3.72398e-20	2.60306e-18
ENSG00000151611.13	MMAA	108.778	-1.13671	0.21936	-5.18195	2.19583e-07	3.28669e-06
ENSG00000239332.5	LINC01119	19.5109	-1.13595	0.353919	-3.20964	0.00132901	0.00751602
ENSG00000170959.14	DCDC1	44.9663	-1.13505	0.288135	-3.93928	8.17275e-05	0.000670511
ENSG00000115423.18	DNAH6	9.69978	-1.13502	0.406789	-2.79019	0.00526776	0.0235182
ENSG00000150471.15	ADGRL3	289.306	-1.13233	0.170597	-6.63748	3.191e-11	8.94588e-10
ENSG00000273123.1	RP11-9N20.3	23.4369	-1.13163	0.341748	-3.31131	0.00092861	0.00554627
ENSG00000138380.17	CARF	196.954	-1.13104	0.184638	-6.12575	9.02594e-10	2.05509e-08
ENSG00000102678.6	FGF9	9.56385	-1.13073	0.404843	-2.793	0.00522215	0.0233693
ENSG00000167912.5	RP11-25K19.1	120.502	-1.13035	0.201296	-5.61533	1.96191e-08	3.58685e-07
ENSG00000082482.13	KCNK2	121.312	-1.12897	0.229123	-4.92735	8.33518e-07	1.10977e-05
ENSG00000176387.6	HSD11B2	19.7597	-1.12862	0.365119	-3.0911	0.00199417	0.0105175
ENSG00000276107.1	CTD-2033D15.2	287.244	-1.12818	0.169699	-6.64812	2.96855e-11	8.40087e-10
ENSG00000186451.1	SPATA12	95.4841	-1.12785	0.211647	-5.32892	9.87976e-08	1.59737e-06
ENSG00000272931.1	RP5-943J3.2	13.5861	-1.12763	0.391311	-2.88168	0.00395557	0.0185608
ENSG00000174007.7	CEP19	77.0215	-1.12468	0.229435	-4.90195	9.48912e-07	1.24739e-05
ENSG00000196890.4	HIST3H2BB	154.766	-1.12433	0.199669	-5.63097	1.79195e-08	3.30205e-07
ENSG00000135315.11	CEP162	213.859	-1.124	0.166462	-6.75229	1.45528e-11	4.37838e-10
ENSG00000154620.5	TMSB4Y	23.9226	-1.12391	0.33838	-3.32145	0.000895503	0.00538689
ENSG00000168958.19	MFF	2723.94	-1.12279	0.114513	-9.80487	1.07281e-22	8.99876e-21
ENSG00000175097.7	RAG2	10.6308	-1.12262	0.401584	-2.79547	0.00518237	0.0232309
ENSG00000183831.6	ANKRD45	59.4565	-1.12198	0.256484	-4.37446	1.21734e-05	0.000124585
ENSG00000142065.13	ZFP14	173.317	-1.12187	0.183881	-6.10105	1.05377e-09	2.38119e-08
ENSG00000196154.11	S100A4	37.0588	-1.12099	0.296695	-3.77826	0.000157928	0.00119486
ENSG00000233330.1	RP1-12G14.7	11.2937	-1.12014	0.394404	-2.84008	0.00451019	0.0206865
ENSG00000272732.1	RP5-1159O4.2	8.70789	-1.12008	0.406824	-2.75323	0.00590098	0.0257477
ENSG00000235370.6	DNM1P51	22.5214	-1.11982	0.358193	-3.12631	0.00177014	0.00952767
ENSG00000197882.3	OR7E13P	100.19	-1.11861	0.223545	-5.00397	5.61611e-07	7.69235e-06
ENSG00000205403.12	CFI	101.023	-1.11822	0.207402	-5.39154	6.98556e-08	1.16088e-06
ENSG00000106483.11	SFRP4	176.627	-1.11733	0.195304	-5.72097	1.05917e-08	2.04897e-07
ENSG00000231877.1	RP11-177F15.1	14.2762	-1.11592	0.377367	-2.95713	0.00310518	0.015246
ENSG00000005469.11	CROT	257.764	-1.11579	0.191895	-5.81461	6.07752e-09	1.21957e-07
ENSG00000198846.5	TOX	351.337	-1.11355	0.143052	-7.78428	7.01093e-15	3.12807e-13
ENSG00000095383.19	TBC1D2	2789.16	-1.11243	0.139418	-7.97907	1.47439e-15	7.01086e-14
ENSG00000188501.11	LCTL	55.1163	-1.11216	0.257011	-4.32726	1.50974e-05	0.00015083
ENSG00000135480.14	KRT7	26228.7	-1.11198	0.122006	-9.11419	7.9259e-20	5.3963e-18
ENSG00000251187.5	CTC-459M5.2	17.5858	-1.11173	0.369134	-3.01172	0.00259772	0.0131358
ENSG00000112139.14	MDGA1	998.181	-1.1105	0.157069	-7.07011	1.54808e-12	5.28717e-11
ENSG00000271576.1	RP11-486G15.2	20.108	-1.11044	0.367981	-3.01767	0.0025473	0.0129339
ENSG00000253972.5	RP11-4K16.2	26.3614	-1.11027	0.345174	-3.21655	0.00129741	0.00737909
ENSG00000181218.5	HIST3H2A	126.184	-1.10896	0.215667	-5.14198	2.71865e-07	3.98951e-06
ENSG00000246523.7	RP11-736K20.6	35.1964	-1.10769	0.297868	-3.71873	0.000200228	0.00147016
ENSG00000273253.2	RP3-402G11.26	13.8798	-1.1072	0.384199	-2.88184	0.00395362	0.018558
ENSG00000168453.14	HR	25.0352	-1.10675	0.359504	-3.07854	0.00208019	0.0109054
ENSG00000279838.1	RP4-635A23.6	142.266	-1.10654	0.198242	-5.58175	2.3811e-08	4.28598e-07
ENSG00000254685.6	FPGT	311.916	-1.1059	0.162202	-6.81801	9.23097e-12	2.86351e-10
ENSG00000250548.6	RP11-47I22.2	69.9628	-1.10427	0.247425	-4.46305	8.08018e-06	8.60983e-05
ENSG00000133687.15	TMTC1	1951.31	-1.10392	0.120032	-9.19689	3.68462e-20	2.58416e-18
ENSG00000227155.7	RP11-165F24.3	30.0146	-1.10345	0.313759	-3.51687	0.000436661	0.00289451
ENSG00000234724.1	HDAC1P1	17.1162	-1.10336	0.365488	-3.01886	0.00253731	0.0128862
ENSG00000243069.7	ARHGEF26-AS1	17.392	-1.10286	0.364673	-3.02423	0.00249267	0.0127057
ENSG00000167653.4	PSCA	15.8449	-1.10268	0.369262	-2.98616	0.00282504	0.0140916
ENSG00000276691.1	RP5-1057I20.5	8.75381	-1.10232	0.408084	-2.70122	0.00690857	0.0293146
ENSG00000158445.7	KCNB1	138.55	-1.10207	0.203894	-5.40512	6.47668e-08	1.0822e-06
ENSG00000278921.2	EPB41L4A-AS2	35.0692	-1.10184	0.309252	-3.56292	0.000366759	0.0024922
ENSG00000165828.13	PRAP1	9.74682	-1.1017	0.401711	-2.74253	0.0060968	0.0264316
ENSG00000185630.18	PBX1	818.292	-1.10158	0.132269	-8.32831	8.20028e-17	4.42056e-15
ENSG00000104833.10	TUBB4A	97.5668	-1.10119	0.223495	-4.92713	8.34453e-07	1.11031e-05
ENSG00000187189.10	TSPYL4	816.869	-1.10116	0.125568	-8.76949	1.79476e-18	1.1135e-16
ENSG00000075618.17	FSCN1	208.613	-1.10062	0.175808	-6.26032	3.8419e-10	9.26031e-09
ENSG00000205213.13	LGR4	1197.85	-1.10003	0.119056	-9.23962	2.47369e-20	1.75842e-18
ENSG00000235565.1	RP11-86H7.7	25.5392	-1.09794	0.330519	-3.32188	0.000894124	0.00538323
ENSG00000115221.10	ITGB6	36.5834	-1.09691	0.29801	-3.6808	0.000232506	0.00167433
ENSG00000272168.5	CASC15	450.48	-1.09513	0.148436	-7.37785	1.60868e-13	6.11124e-12
ENSG00000235706.7	DICER1-AS1	51.2778	-1.09388	0.274607	-3.98344	6.79237e-05	0.000568834
ENSG00000250878.3	METTL21EP	18.1507	-1.09266	0.362839	-3.01142	0.0026003	0.0131457
ENSG00000228175.3	GEMIN8P4	14.8443	-1.09216	0.392786	-2.78055	0.00542674	0.0240946
ENSG00000147082.17	CCNB3	15.0141	-1.09	0.37885	-2.87714	0.004013	0.0187673
ENSG00000153291.15	SLC25A27	141.534	-1.08931	0.208249	-5.23079	1.68789e-07	2.60449e-06
ENSG00000233251.7	AC007743.1	203.3	-1.08825	0.191779	-5.67449	1.39105e-08	2.63033e-07
ENSG00000196503.2	ARL9	8.58685	-1.08812	0.408589	-2.66312	0.00774201	0.0321349
ENSG00000011201.10	ANOS1	615.513	-1.08802	0.140618	-7.73738	1.01483e-14	4.43353e-13
ENSG00000148082.9	SHC3	38.6516	-1.08745	0.315277	-3.44918	0.00056229	0.00361362
ENSG00000184922.13	FMNL1	25.1756	-1.08722	0.352175	-3.08716	0.0020208	0.0106409
ENSG00000172379.18	ARNT2	1002.05	-1.08672	0.129603	-8.38499	5.07301e-17	2.80689e-15
ENSG00000134317.17	GRHL1	6.61369	-1.08396	0.412094	-2.63036	0.00852932	0.0347774
ENSG00000234537.1	RP11-100G15.7	46.9183	-1.08295	0.289945	-3.73502	0.000187697	0.00139018
ENSG00000139200.13	PIANP	19.1748	-1.08191	0.38171	-2.83438	0.00459147	0.0210035
ENSG00000187634.10	SAMD11	206.691	-1.0818	0.194505	-5.56183	2.66965e-08	4.77668e-07
ENSG00000121691.4	CAT	1111.77	-1.08172	0.135614	-7.97642	1.50643e-15	7.14704e-14
ENSG00000232457.4	SLC16A6P1	12.4426	-1.08127	0.391571	-2.76135	0.00575623	0.025258
ENSG00000268686.1	AC010524.2	12.5397	-1.08017	0.388697	-2.77897	0.00545323	0.0241866
ENSG00000261742.5	LINC00922	9.79529	-1.07961	0.401193	-2.69101	0.00712354	0.0300323
ENSG00000207631.1	MIR641	9.68398	-1.07853	0.401616	-2.68548	0.00724264	0.0304182
ENSG00000092929.11	UNC13D	1668.09	-1.07589	0.1447	-7.43535	1.0429e-13	4.05743e-12
ENSG00000138794.9	CASP6	154.282	-1.07545	0.195568	-5.49911	3.81721e-08	6.67613e-07
ENSG00000100234.11	TIMP3	12303	-1.07489	0.124686	-8.62077	6.65027e-18	3.99328e-16
ENSG00000180769.8	WDFY3-AS2	95.0026	-1.07458	0.216506	-4.96327	6.93163e-07	9.34172e-06
ENSG00000166963.12	MAP1A	66.3774	-1.07311	0.253299	-4.23653	2.27003e-05	0.000216473
ENSG00000236654.2	AC079780.3	532.157	-1.07245	0.186147	-5.76128	8.34764e-09	1.62686e-07
ENSG00000224061.1	AC092106.1	10.0326	-1.0708	0.404668	-2.64612	0.00814212	0.0334653
ENSG00000166823.5	MESP1	17.2288	-1.07076	0.383263	-2.79379	0.00520938	0.0233171
ENSG00000107984.9	DKK1	1629.05	-1.07039	0.134988	-7.92951	2.20015e-15	1.02527e-13
ENSG00000273090.1	RP11-78I14.1	32.7833	-1.07019	0.318956	-3.35529	0.00079281	0.00485535
ENSG00000250835.1	LSM3P4	9.50722	-1.06887	0.403993	-2.64576	0.00815072	0.0334798
ENSG00000123096.11	SSPN	611.176	-1.06886	0.144417	-7.4012	1.34959e-13	5.15499e-12
ENSG00000263096.1	RP11-515O17.2	8.09677	-1.0688	0.409788	-2.60818	0.00910262	0.0367121
ENSG00000271208.1	RP1-142L7.8	9.413	-1.06873	0.405662	-2.63453	0.00842532	0.0344336
ENSG00000117115.12	PADI2	54.1362	-1.06867	0.289914	-3.68618	0.000227642	0.00164156
ENSG00000236682.1	AC068282.3	32.2976	-1.06865	0.306131	-3.49082	0.000481544	0.00315759
ENSG00000153071.14	DAB2	1297.11	-1.06816	0.130084	-8.21128	2.18835e-16	1.13308e-14
ENSG00000163931.15	TKT	13627.9	-1.06766	0.138308	-7.71947	1.16814e-14	5.05068e-13
ENSG00000254154.8	RP4-798P15.3	10.785	-1.06716	0.400804	-2.66254	0.00775535	0.032161
ENSG00000132541.10	HRSP12	395.428	-1.06712	0.147003	-7.25919	3.89404e-13	1.4251e-11
ENSG00000143341.11	HMCN1	165.25	-1.0668	0.213973	-4.98564	6.17555e-07	8.36571e-06
ENSG00000186470.13	BTN3A2	258.6	-1.06662	0.167205	-6.37908	1.78155e-10	4.48489e-09
ENSG00000105519.12	CAPS	167.831	-1.06631	0.204238	-5.22092	1.78037e-07	2.72912e-06
ENSG00000163864.14	NMNAT3	156.859	-1.06556	0.191726	-5.55774	2.73288e-08	4.87732e-07
ENSG00000259439.2	RP11-89K21.1	493.061	-1.06516	0.140012	-7.60767	2.79083e-14	1.17754e-12
ENSG00000277443.1	MARCKS	1070.41	-1.06496	0.137212	-7.7614	8.39999e-15	3.7162e-13
ENSG00000276733.1	MIR7158	10.1424	-1.06465	0.401944	-2.64876	0.00807888	0.0332511
ENSG00000163545.8	NUAK2	392.157	-1.06415	0.141161	-7.53855	4.75238e-14	1.94264e-12
ENSG00000183783.6	KCTD8	315.954	-1.06409	0.167554	-6.35074	2.14277e-10	5.31762e-09
ENSG00000204175.5	GPRIN2	49.6833	-1.06313	0.296844	-3.58142	0.000341727	0.00234183
ENSG00000126882.12	FAM78A	37.066	-1.0623	0.292056	-3.63732	0.000275485	0.00194313
ENSG00000128052.8	KDR	17.2141	-1.06228	0.38169	-2.78309	0.00538432	0.0239519
ENSG00000136531.13	SCN2A	206.042	-1.06108	0.168119	-6.31149	2.76368e-10	6.77829e-09
ENSG00000148120.14	C9orf3	1811.23	-1.0598	0.111215	-9.52934	1.58283e-21	1.22029e-19
ENSG00000265972.5	TXNIP	3454.85	-1.05979	0.106446	-9.95616	2.37034e-23	2.07975e-21
ENSG00000259159.5	MFRP	7.52272	-1.05962	0.409852	-2.58537	0.00972754	0.0387365
ENSG00000235997.2	AC109642.1	32.1831	-1.05957	0.33506	-3.16234	0.00156506	0.00862078
ENSG00000213626.11	LBH	9064	-1.05873	0.115073	-9.20046	3.56436e-20	2.51665e-18
ENSG00000254944.1	ATP5F1P5	14.4789	-1.05861	0.385572	-2.74556	0.00604077	0.0262267
ENSG00000162894.11	FCMR	7.2165	-1.05819	0.412307	-2.5665	0.0102731	0.0404872
ENSG00000280123.1	RP11-267M23.1	234.229	-1.05765	0.182867	-5.78373	7.30624e-09	1.44403e-07
ENSG00000109062.9	SLC9A3R1	5290.82	-1.05746	0.119551	-8.84525	9.13201e-19	5.7507e-17
ENSG00000070759.16	TESK2	77.8843	-1.05733	0.240499	-4.3964	1.1006e-05	0.000113973
ENSG00000251169.2	AC005355.2	39.4417	-1.05631	0.303433	-3.48118	0.000499211	0.00325411
ENSG00000225869.4	CTB-70D19.1	11.97	-1.05571	0.398195	-2.65123	0.00801993	0.0330523
ENSG00000267213.4	AC007773.2	17.19	-1.05558	0.363953	-2.90033	0.00372773	0.0176817
ENSG00000171604.11	CXXC5	2610.64	-1.05542	0.123334	-8.55741	1.15434e-17	6.83798e-16
ENSG00000164078.12	MST1R	417.027	-1.05442	0.150821	-6.99119	2.72563e-12	8.95868e-11
ENSG00000226445.1	XXyac-YX65C7_A.2	19.4826	-1.05284	0.369549	-2.84898	0.00438598	0.0202229
ENSG00000166473.16	PKD1L2	408.135	-1.05269	0.141087	-7.4613	8.56713e-14	3.38329e-12
ENSG00000279048.1	RP11-511H23.2	13.701	-1.05084	0.382501	-2.74729	0.00600903	0.0261268
ENSG00000196972.7	SMIM10L2B	28.0163	-1.0504	0.339141	-3.09725	0.00195325	0.0103329
ENSG00000113389.15	NPR3	431.94	-1.04934	0.168773	-6.21743	5.05369e-10	1.19477e-08
ENSG00000138735.15	PDE5A	1170.53	-1.04841	0.131042	-8.00057	1.23841e-15	5.98373e-14
ENSG00000117318.8	ID3	2344.67	-1.04835	0.132459	-7.91451	2.48235e-15	1.14912e-13
ENSG00000276184.4	UPK3B	67.457	-1.04749	0.257637	-4.06575	4.78781e-05	0.00041851
ENSG00000154889.16	MPPE1	88.8078	-1.04736	0.22617	-4.63085	3.6417e-06	4.18906e-05
ENSG00000278356.1	RP11-372B4.3	7.33974	-1.04721	0.411818	-2.5429	0.0109937	0.0426606
ENSG00000274718.1	RP11-346C4.3	10.2651	-1.04707	0.401523	-2.60776	0.00911378	0.0367407
ENSG00000187650.3	VMAC	119.754	-1.04707	0.224771	-4.65839	3.18689e-06	3.71215e-05
ENSG00000205784.2	ARRDC5	7.16553	-1.04699	0.411848	-2.54217	0.0110167	0.0427104
ENSG00000278957.1	RP11-89K21.2	17.1235	-1.04614	0.386388	-2.70749	0.00677949	0.0288428
ENSG00000254477.1	AP000640.10	45.7788	-1.04535	0.28222	-3.70403	0.000212203	0.00154618
ENSG00000188452.13	CERKL	270.681	-1.04469	0.176107	-5.93212	2.99046e-09	6.28355e-08
ENSG00000226234.2	KRT18P24	7.81853	-1.04453	0.411534	-2.53814	0.0111444	0.0430621
ENSG00000107242.17	PIP5K1B	161.221	-1.04445	0.201063	-5.19462	2.05138e-07	3.09701e-06
ENSG00000139263.11	LRIG3	411.278	-1.04401	0.145258	-7.18733	6.60692e-13	2.34825e-11
ENSG00000254389.3	RHPN1-AS1	29.3632	-1.04377	0.326114	-3.20063	0.00137125	0.00770297
ENSG00000126561.16	STAT5A	50.1548	-1.04315	0.267672	-3.89711	9.73457e-05	0.000781523
ENSG00000232699.3	BDH2P1	734.423	-1.04288	0.143838	-7.2504	4.15544e-13	1.51811e-11
ENSG00000165606.8	DRGX	42.2285	-1.04282	0.290896	-3.58485	0.000337268	0.00231734
ENSG00000115419.12	GLS	7339.94	-1.04199	0.130191	-8.00354	1.20892e-15	5.86832e-14
ENSG00000033122.18	LRRC7	182.208	-1.04092	0.185862	-5.60049	2.13745e-08	3.88072e-07
ENSG00000110002.15	VWA5A	207.775	-1.03939	0.177859	-5.84389	5.09955e-09	1.03521e-07
ENSG00000169129.14	AFAP1L2	44.2316	-1.03923	0.27808	-3.73716	0.000186109	0.00138046
ENSG00000221990.4	EXOC3-AS1	86.1938	-1.03871	0.24122	-4.30606	1.66187e-05	0.000163737
ENSG00000226973.1	RP4-663N10.2	14.9587	-1.03802	0.376199	-2.75924	0.00579368	0.0253958
ENSG00000138639.17	ARHGAP24	82.2173	-1.03598	0.233185	-4.44272	8.88304e-06	9.3748e-05
ENSG00000172967.7	XKR3	14.9337	-1.0358	0.382528	-2.70777	0.00677365	0.0288296
ENSG00000111885.6	MAN1A1	397.9	-1.03519	0.148978	-6.94862	3.68876e-12	1.19372e-10
ENSG00000249846.6	RP11-77P16.4	58.5771	-1.03477	0.262724	-3.93862	8.1951e-05	0.000672082
ENSG00000247950.6	SEC24B-AS1	34.9278	-1.0341	0.29763	-3.47446	0.000511881	0.00332635
ENSG00000136982.5	DSCC1	35.8429	-1.03391	0.299405	-3.45321	0.000553951	0.00356877
ENSG00000139971.15	C14orf37	244.749	-1.03309	0.164315	-6.28726	3.23125e-10	7.88817e-09
ENSG00000253335.1	RP11-420B22.1	36.6036	-1.03212	0.2982	-3.46116	0.000537851	0.00347894
ENSG00000177599.12	ZNF491	74.1225	-1.03188	0.243246	-4.24213	2.21408e-05	0.000211909
ENSG00000207563.1	MIR23B	15.5592	-1.03121	0.386492	-2.66813	0.00762744	0.0317797
ENSG00000213366.12	GSTM2	60.7795	-1.03116	0.24692	-4.17612	2.96529e-05	0.000274825
ENSG00000042980.12	ADAM28	8.49342	-1.03014	0.40773	-2.52654	0.0115193	0.0442338
ENSG00000259120.2	SMIM6	76.002	-1.02949	0.23094	-4.45783	8.2794e-06	8.7888e-05
ENSG00000187808.4	SOWAHD	7.29167	-1.02937	0.411982	-2.49857	0.0124695	0.0471231
ENSG00000256315.1	AP000462.1	21.8696	-1.02926	0.364584	-2.82311	0.00475605	0.0216297
ENSG00000235784.2	HNRNPA1P29	25.2288	-1.02874	0.351886	-2.9235	0.00346115	0.0166908
ENSG00000105974.11	CAV1	5198.71	-1.02869	0.12847	-8.00724	1.17315e-15	5.72116e-14
ENSG00000276791.1	CTD-2270P14.5	72.0201	-1.02814	0.252351	-4.07424	4.61647e-05	0.000404882
ENSG00000164039.14	BDH2	382.04	-1.02813	0.186017	-5.52706	3.25649e-08	5.7482e-07
ENSG00000172361.5	CFAP53	37.5588	-1.02788	0.290701	-3.53586	0.000406444	0.00272478
ENSG00000100583.4	SAMD15	118.602	-1.02757	0.201209	-5.10697	3.27371e-07	4.7312e-06
ENSG00000110042.7	DTX4	487.85	-1.02647	0.153074	-6.70567	2.00479e-11	5.87977e-10
ENSG00000159761.14	C16orf86	20.0032	-1.02559	0.362379	-2.83015	0.00465263	0.0212423
ENSG00000100802.14	C14orf93	170.693	-1.02555	0.177421	-5.78031	7.45633e-09	1.47092e-07
ENSG00000259106.1	RP11-242P2.2	14.9879	-1.02462	0.37693	-2.71833	0.00656126	0.0280778
ENSG00000272562.1	RP11-396C23.4	9.49362	-1.02411	0.405389	-2.52624	0.011529	0.0442627
ENSG00000273084.1	RP11-1275H24.3	22.8248	-1.02343	0.338382	-3.02448	0.00249057	0.0126981
ENSG00000218336.7	TENM3	2235.52	-1.02261	0.133251	-7.67432	1.66301e-14	7.13154e-13
ENSG00000260077.1	RP11-254F7.2	55.7922	-1.0221	0.255608	-3.99871	6.36899e-05	0.000537889
ENSG00000260285.1	RP11-600F24.7	107.928	-1.02146	0.205294	-4.97558	6.50542e-07	8.79552e-06
ENSG00000174514.12	MFSD4	42.3712	-1.02061	0.284957	-3.58162	0.000341471	0.00234161
ENSG00000273483.1	RP4-671G15.2	31.7814	-1.02027	0.313297	-3.25654	0.00112777	0.00656018
ENSG00000104237.6	RP1	21.7659	-1.0195	0.347125	-2.93698	0.00331423	0.016114
ENSG00000247708.7	STX18-AS1	36.2174	-1.01878	0.324655	-3.13805	0.00170077	0.00922771
ENSG00000005249.12	PRKAR2B	152.164	-1.01841	0.203557	-5.00304	5.64342e-07	7.72471e-06
ENSG00000106992.17	AK1	56.3547	-1.0184	0.259101	-3.93053	8.476e-05	0.000691602
ENSG00000249623.1	RP11-610J23.1	12.833	-1.01804	0.394869	-2.57817	0.00993258	0.0393661
ENSG00000233593.6	RP4-665J23.1	35.9365	-1.0169	0.335109	-3.03452	0.00240919	0.0123553
ENSG00000161929.14	SCIMP	14.3708	-1.01656	0.384879	-2.64125	0.00826002	0.0338673
ENSG00000125864.11	BFSP1	118.55	-1.01628	0.209184	-4.85832	1.18385e-06	1.52023e-05
ENSG00000242575.1	AC012501.3	25.354	-1.01605	0.330972	-3.06991	0.00214124	0.0111641
ENSG00000103260.8	METRN	1085.28	-1.0157	0.160917	-6.31194	2.75552e-10	6.7662e-09
ENSG00000141433.12	ADCYAP1	335.787	-1.01478	0.153703	-6.60222	4.05044e-11	1.11467e-09
ENSG00000221883.2	ARIH2OS	16.2298	-1.01446	0.369332	-2.74674	0.006019	0.0261538
ENSG00000183784.6	C9orf66	18.6127	-1.01421	0.367718	-2.75812	0.00581355	0.0254616
ENSG00000260258.2	RP11-467J12.2	31.0796	-1.01366	0.329828	-3.07328	0.00211718	0.0110634
ENSG00000108187.15	PBLD	308.828	-1.01228	0.148944	-6.79639	1.07272e-11	3.26961e-10
ENSG00000115738.9	ID2	1056.61	-1.0119	0.139228	-7.26789	3.6514e-13	1.34098e-11
ENSG00000235618.7	FAM21EP	14.6657	-1.01051	0.385719	-2.6198	0.00879808	0.0356858
ENSG00000181004.9	BBS12	204.013	-1.00884	0.1876	-5.37762	7.54778e-08	1.24628e-06
ENSG00000136689.18	IL1RN	33.1795	-1.0088	0.327509	-3.08022	0.00206851	0.0108523
ENSG00000226440.7	RP11-506B6.6	53.9059	-1.00674	0.267486	-3.76372	0.000167403	0.00126048
ENSG00000250295.6	RDH10-AS1	354.251	-1.00634	0.184137	-5.46514	4.62553e-08	7.98333e-07
ENSG00000196266.4	OR10J3	13.3297	-1.00378	0.384073	-2.61352	0.00896148	0.0362277
ENSG00000224152.1	AC009506.1	35.6172	-1.00311	0.313975	-3.19487	0.00139893	0.00783955
ENSG00000266402.3	SNHG25	33.4604	-1.00273	0.311828	-3.21565	0.00130147	0.00739617
ENSG00000271966.1	RP11-7F18.2	19.7472	-1.00239	0.357561	-2.80341	0.00505656	0.0227594
ENSG00000169814.12	BTD	362.424	-1.00178	0.153042	-6.54579	5.91825e-11	1.5993e-09
ENSG00000027075.13	PRKCH	97.1834	-1.00095	0.2188	-4.57471	4.76884e-06	5.31661e-05
ENSG00000272667.1	RP11-395A13.2	29.5221	-1.0007	0.316606	-3.16071	0.00157385	0.00865558
ENSG00000163637.11	PRICKLE2	932.506	-1.0002	0.120177	-8.32275	8.59485e-17	4.62138e-15
ENSG00000095397.13	DFNB31	822.419	1.00069	0.149374	6.69923	2.09518e-11	6.10026e-10
ENSG00000156299.12	TIAM1	209.682	1.00151	0.168486	5.94414	2.77905e-09	5.85694e-08
ENSG00000198046.11	ZNF667	926.937	1.00168	0.132549	7.55708	4.12229e-14	1.69499e-12
ENSG00000276952.1	RP5-965G21.6	18.3492	1.00171	0.357881	2.799	0.0051261	0.023023
ENSG00000198393.7	ZNF26	892.213	1.00228	0.140572	7.13	1.00371e-12	3.51384e-11
ENSG00000213772.3	EIF1P7	34.0068	1.00345	0.32204	3.1159	0.00183382	0.00981002
ENSG00000280138.1	RP11-463O12.5	713.345	1.00408	0.146644	6.8471	7.5363e-12	2.36227e-10
ENSG00000153531.12	ADPRHL1	21.1883	1.00417	0.367303	2.7339	0.00625893	0.0270284
ENSG00000254363.6	CTB-131B5.5	55.3532	1.00468	0.280371	3.58339	0.000339158	0.00232804
ENSG00000067533.5	RRP15	774.446	1.00476	0.149562	6.71797	1.84276e-11	5.42733e-10
ENSG00000279977.1	CTD-3222D19.4	39.7473	1.00533	0.28892	3.47961	0.000502151	0.00326717
ENSG00000237939.1	AC097523.3	114.854	1.00564	0.210578	4.77564	1.79136e-06	2.19219e-05
ENSG00000133816.13	MICAL2	2225.61	1.00641	0.112257	8.96525	3.09579e-19	2.01611e-17
ENSG00000175727.13	MLXIP	240.219	1.00668	0.20655	4.87378	1.09484e-06	1.41634e-05
ENSG00000123427.15	METTL21B	277.279	1.00705	0.15664	6.42911	1.28357e-10	3.2745e-09
ENSG00000229704.1	EIF2S2P2	181.927	1.0073	0.174468	5.77352	7.76316e-09	1.52571e-07
ENSG00000241170.2	RP11-147I3.1	76.4727	1.0075	0.229757	4.38508	1.15941e-05	0.000119356
ENSG00000186777.11	ZNF732	39.337	1.00773	0.29342	3.43442	0.000593816	0.00379297
ENSG00000181026.14	AEN	1937.16	1.00912	0.118524	8.51406	1.67943e-17	9.7827e-16
ENSG00000170100.13	ZNF778	412.376	1.00988	0.14258	7.08289	1.41174e-12	4.86111e-11
ENSG00000137877.9	SPTBN5	10.9538	1.01275	0.394209	2.56906	0.0101975	0.040264
ENSG00000113407.13	TARS	2343.63	1.01282	0.123649	8.19109	2.58876e-16	1.32729e-14
ENSG00000140941.12	MAP1LC3B	2377.31	1.0135	0.157566	6.43222	1.25754e-10	3.21592e-09
ENSG00000187193.8	MT1X	207.342	1.01365	0.189353	5.35324	8.63952e-08	1.41429e-06
ENSG00000103257.8	SLC7A5	6231.2	1.01408	0.157335	6.44536	1.15326e-10	2.96735e-09
ENSG00000182324.6	KCNJ14	31.0463	1.01454	0.308627	3.28727	0.00101163	0.00596677
ENSG00000265413.1	RP11-789C17.1	35.1618	1.01536	0.328189	3.09383	0.00197588	0.0104342
ENSG00000188313.12	PLSCR1	555.571	1.0154	0.132444	7.6666	1.76622e-14	7.54329e-13
ENSG00000213672.7	NCKIPSD	870.79	1.01702	0.135262	7.51889	5.52428e-14	2.23923e-12
ENSG00000259050.2	CHORDC2P	28.0537	1.01728	0.343658	2.96015	0.00307485	0.015136
ENSG00000189420.8	ZFP92	156.419	1.01812	0.183851	5.53771	3.06451e-08	5.43219e-07
ENSG00000125740.13	FOSB	23.612	1.01815	0.341123	2.98469	0.00283863	0.0141426
ENSG00000178409.13	BEND3	107.05	1.01898	0.223179	4.56575	4.97712e-06	5.53101e-05
ENSG00000177000.10	MTHFR	1392.27	1.01938	0.125416	8.12797	4.36541e-16	2.19788e-14
ENSG00000198142.4	SOWAHC	524.709	1.01955	0.152554	6.68318	2.33806e-11	6.73477e-10
ENSG00000260555.1	RP11-728K20.2	27.3456	1.02008	0.33043	3.08711	0.00202111	0.0106409
ENSG00000188522.14	FAM83G	1102.39	1.02098	0.13188	7.74177	9.80437e-15	4.29223e-13
ENSG00000153976.2	HS3ST3A1	641.82	1.02105	0.161265	6.33151	2.42778e-10	5.99652e-09
ENSG00000120137.6	PANK3	5406.15	1.02238	0.114052	8.96417	3.12623e-19	2.02963e-17
ENSG00000135835.10	KIAA1614	85.2205	1.02276	0.24006	4.26042	2.04039e-05	0.000196813
ENSG00000065609.14	SNAP91	72.8838	1.02367	0.24697	4.14492	3.39933e-05	0.000309526
ENSG00000265490.1	RP11-806L2.6	10.0139	1.02463	0.399245	2.56642	0.0102754	0.0404878
ENSG00000278967.1	RP5-849H19.3	51.6621	1.02526	0.260868	3.9302	8.48743e-05	0.000692265
ENSG00000031698.12	SARS	3264.87	1.02621	0.122059	8.40746	4.18986e-17	2.35553e-15
ENSG00000245534.6	RORA-AS1	44.4224	1.027	0.292018	3.5169	0.000436615	0.00289451
ENSG00000225300.1	RP11-1086F11.1	8.57506	1.02714	0.405189	2.53496	0.0112461	0.0433672
ENSG00000261087.1	KB-1460A1.5	142.137	1.02798	0.232249	4.42621	9.59039e-06	0.000100555
ENSG00000203362.2	RP3-337H4.8	53.3918	1.02832	0.260583	3.94623	7.93912e-05	0.000652876
ENSG00000171612.6	SLC25A33	85.6899	1.03005	0.222514	4.62917	3.67141e-06	4.21629e-05
ENSG00000134007.3	ADAM20	54.7284	1.03086	0.26507	3.889	0.000100657	0.000802577
ENSG00000145708.10	CRHBP	23.7559	1.03102	0.336832	3.06092	0.00220656	0.0114392
ENSG00000230826.1	RP11-417B4.2	10.2413	1.03131	0.401976	2.56559	0.0102999	0.0405538
ENSG00000225536.2	STIP1P3	810.635	1.03136	0.130102	7.92728	2.24e-15	1.03922e-13
ENSG00000231158.1	PTP4A1P1	27.1954	1.03151	0.322715	3.19637	0.00139171	0.00780324
ENSG00000214293.8	APTR	150.145	1.03154	0.184848	5.58048	2.3986e-08	4.31378e-07
ENSG00000214198.7	TTC41P	24.6672	1.0317	0.353083	2.92199	0.00347808	0.0167475
ENSG00000240694.8	PNMA2	2878.51	1.03229	0.121381	8.50453	1.8234e-17	1.05919e-15
ENSG00000029639.10	TFB1M	270.512	1.03236	0.157916	6.53741	6.25928e-11	1.68494e-09
ENSG00000261512.2	RP11-46D6.1	13.444	1.03306	0.387786	2.66401	0.00772158	0.0320891
ENSG00000217612.2	RP1-28C20.1	7.96162	1.03312	0.4107	2.5155	0.0118862	0.0453767
ENSG00000167889.12	MGAT5B	140.598	1.03358	0.188065	5.49585	3.88839e-08	6.79497e-07
ENSG00000163734.4	CXCL3	25.6244	1.03366	0.341953	3.02281	0.00250439	0.0127499
ENSG00000261574.1	RP1-168P16.2	15.4433	1.03466	0.370202	2.79484	0.00519257	0.0232568
ENSG00000177025.3	C19orf18	13.8464	1.03491	0.389408	2.65765	0.00786868	0.0324943
ENSG00000213779.4	RP11-452G18.1	7.873	1.03519	0.410025	2.52471	0.0115795	0.0444101
ENSG00000179833.4	SERTAD2	958.497	1.03697	0.139226	7.44814	9.46664e-14	3.71752e-12
ENSG00000006652.13	IFRD1	1639.17	1.03707	0.124154	8.35306	6.65176e-17	3.61366e-15
ENSG00000125895.5	TMEM74B	18.5568	1.03747	0.361713	2.86821	0.00412805	0.0191977
ENSG00000273792.1	RP11-554D20.2	25.4274	1.03765	0.336332	3.08519	0.00203422	0.0107019
ENSG00000265656.1	RP11-13N13.6	12.5078	1.03781	0.388472	2.67153	0.00755073	0.0314977
ENSG00000179253.3	RP11-429E11.3	6.86391	1.0391	0.41208	2.52159	0.0116824	0.0447045
ENSG00000234465.10	PINLYP	44.6637	1.03914	0.280088	3.71004	0.000207228	0.00151414
ENSG00000229915.1	AC016999.2	8.6797	1.03927	0.409036	2.54077	0.0110608	0.0428259
ENSG00000251493.3	FOXD1	457.169	1.04027	0.176884	5.88106	4.07657e-09	8.40567e-08
ENSG00000267056.2	AC005336.4	36.3505	1.0434	0.327844	3.18262	0.00145949	0.0081203
ENSG00000248100.2	RP11-709A23.1	25.3338	1.0443	0.336061	3.10746	0.001887	0.0100483
ENSG00000279500.1	RP11-21K12.2	187.688	1.04591	0.197338	5.3001	1.15741e-07	1.83727e-06
ENSG00000175265.17	GOLGA8A	1110.75	1.04735	0.184755	5.66889	1.43723e-08	2.70494e-07
ENSG00000091428.17	RAPGEF4	37.0791	1.04778	0.291864	3.58997	0.000330722	0.00227758
ENSG00000140859.15	KIFC3	1558.54	1.04944	0.125192	8.38262	5.1763e-17	2.849e-15
ENSG00000235381.1	RP11-477D19.2	89.3725	1.05181	0.233763	4.49945	6.81295e-06	7.37953e-05
ENSG00000227456.7	LINC00310	57.5339	1.0526	0.256589	4.10228	4.09097e-05	0.000364541
ENSG00000225497.5	KCNMA1-AS2	13.3883	1.05327	0.386088	2.72807	0.00637069	0.027415
ENSG00000106086.18	PLEKHA8	917.585	1.05342	0.136278	7.72995	1.07591e-14	4.68089e-13
ENSG00000151651.15	ADAM8	20.3782	1.05397	0.37759	2.7913	0.00524966	0.0234674
ENSG00000117013.14	KCNQ4	25.2972	1.05414	0.334	3.1561	0.00159893	0.00875905
ENSG00000227543.4	SPAG5-AS1	25.0619	1.05515	0.33873	3.11501	0.00183939	0.00983478
ENSG00000147324.10	MFHAS1	912.928	1.05544	0.13213	7.98791	1.37246e-15	6.55592e-14
ENSG00000163915.7	IGF2BP2-AS1	72.9185	1.05757	0.241889	4.37211	1.2305e-05	0.000125626
ENSG00000173926.5	2003-03-01	215.737	1.05845	0.181901	5.81884	5.92585e-09	1.19028e-07
ENSG00000228092.1	COX6CP15	7.19022	1.05855	0.410458	2.57895	0.00991	0.0393155
ENSG00000248008.2	NRAV	463.778	1.05857	0.138127	7.66372	1.80624e-14	7.69857e-13
ENSG00000273443.1	RP11-54O7.18	16.143	1.05969	0.368202	2.87801	0.00400192	0.0187406
ENSG00000265574.1	WDR45BP1	469.286	1.06137	0.145039	7.31785	2.51972e-13	9.38516e-12
ENSG00000250015.1	CTC-339F2.2	7.35695	1.06164	0.410211	2.58803	0.00965261	0.038504
ENSG00000088826.17	SMOX	114.095	1.06171	0.203195	5.22509	1.7407e-07	2.67221e-06
ENSG00000072682.18	P4HA2	1574.34	1.06234	0.160273	6.62834	3.39493e-11	9.45442e-10
ENSG00000213872.3	AC092798.2	21.0856	1.06255	0.346316	3.06815	0.00215387	0.0112188
ENSG00000166750.9	SLFN5	5751.17	1.06396	0.138758	7.66777	1.75016e-14	7.48996e-13
ENSG00000174529.7	TMEM81	47.8913	1.06409	0.269611	3.94677	7.92116e-05	0.000651911
ENSG00000224055.1	GAPDHP55	20.5816	1.065	0.358907	2.96735	0.00300376	0.0148384
ENSG00000229591.1	RP5-981O7.2	15.8747	1.06551	0.374288	2.84678	0.00441645	0.0203455
ENSG00000125875.13	TBC1D20	1369.98	1.06558	0.126616	8.41579	3.90253e-17	2.19989e-15
ENSG00000162373.12	BEND5	106.397	1.06729	0.207557	5.14215	2.71616e-07	3.98865e-06
ENSG00000130303.12	BST2	14.196	1.06758	0.389982	2.7375	0.00619073	0.0268001
ENSG00000197063.10	MAFG	1096.75	1.06781	0.150336	7.10283	1.22225e-12	4.22947e-11
ENSG00000226876.2	RP11-36N20.1	24.277	1.06789	0.331851	3.21799	0.00129094	0.00734429
ENSG00000099625.12	C19orf26	37.0543	1.06926	0.328263	3.25733	0.00112466	0.00654934
ENSG00000163516.13	ANKZF1	2234.56	1.06943	0.121598	8.79478	1.43334e-18	8.91901e-17
ENSG00000111674.8	ENO2	3565.57	1.07052	0.106199	10.0803	6.75484e-24	6.26765e-22
ENSG00000279095.1	AC092066.1	627.29	1.07063	0.134151	7.98073	1.45476e-15	6.93324e-14
ENSG00000120254.15	MTHFD1L	771.97	1.07083	0.135342	7.91202	2.53238e-15	1.16969e-13
ENSG00000279236.1	RP11-120K19.3	24.9025	1.07173	0.330121	3.24649	0.00116839	0.00675519
ENSG00000274317.1	RP11-93G5.1	95.8234	1.0723	0.224361	4.77933	1.75879e-06	2.15809e-05
ENSG00000123643.12	SLC36A1	217.34	1.07274	0.170372	6.29644	3.04565e-10	7.44373e-09
ENSG00000272574.1	RP11-359K18.4	81.1758	1.07286	0.236054	4.54499	5.49387e-06	6.05712e-05
ENSG00000133106.14	EPSTI1	99.545	1.07326	0.211361	5.07782	3.81791e-07	5.4279e-06
ENSG00000255624.2	RP11-564D11.3	32.8308	1.07332	0.312072	3.43934	0.00058314	0.00372932
ENSG00000275594.4	ADAM32	10.8729	1.07455	0.396193	2.71218	0.00668424	0.0285185
ENSG00000257221.1	RP11-689B22.2	130.172	1.07503	0.210116	5.11637	3.11472e-07	4.52639e-06
ENSG00000255710.2	RP11-667M19.9	10.9593	1.07509	0.395888	2.71563	0.00661497	0.0282748
ENSG00000242349.5	NPPA-AS1	7.99379	1.07792	0.408698	2.63744	0.00835339	0.034193
ENSG00000279334.1	RP11-83B20.6	6.8433	1.07828	0.411472	2.62054	0.00877908	0.0356294
ENSG00000164070.11	HSPA4L	3092.2	1.07873	0.128641	8.38565	5.04482e-17	2.79868e-15
ENSG00000162595.4	DIRAS3	10.3676	1.07874	0.410151	2.6301	0.00853607	0.0347913
ENSG00000259207.7	ITGB3	57.6964	1.07889	0.25448	4.23958	2.23935e-05	0.000214132
ENSG00000260911.2	RP11-196G11.2	9.04992	1.07917	0.405369	2.66219	0.00776352	0.0321805
ENSG00000228625.1	RP11-1B20.1	9.72831	1.07997	0.407754	2.64858	0.00808314	0.0332555
ENSG00000168685.14	IL7R	893.76	1.08001	0.134462	8.03209	9.58256e-16	4.706e-14
ENSG00000078043.15	PIAS2	2290.65	1.08029	0.128631	8.39838	4.52682e-17	2.5314e-15
ENSG00000259994.1	RP11-305E6.4	61.3536	1.08033	0.260581	4.14583	3.38584e-05	0.0003087
ENSG00000274983.1	AL138994.1	11.9726	1.08125	0.391581	2.76124	0.00575823	0.0252615
ENSG00000133874.1	RNF122	84.142	1.08141	0.242566	4.45821	8.26464e-06	8.78097e-05
ENSG00000187398.11	LUZP2	84.0734	1.08154	0.224371	4.82031	1.43336e-06	1.80525e-05
ENSG00000164933.11	SLC25A32	484.687	1.08173	0.136209	7.94166	1.99499e-15	9.33815e-14
ENSG00000256433.2	RP1-102E24.8	14.01	1.08234	0.379457	2.85234	0.0043398	0.0200365
ENSG00000231881.1	RP5-1120P11.3	11.8375	1.08365	0.397073	2.72909	0.00635087	0.0273466
ENSG00000279266.1	RP11-371I20.2	43.806	1.08509	0.282467	3.8415	0.000122287	0.000952937
ENSG00000225855.6	RUSC1-AS1	194.445	1.08527	0.181663	5.9741	2.31361e-09	4.93509e-08
ENSG00000174564.12	IL20RB	26.5559	1.08683	0.341076	3.18647	0.00144019	0.00802783
ENSG00000279608.1	RP11-182N22.9	78.2835	1.08889	0.239851	4.53986	5.62911e-06	6.1932e-05
ENSG00000134107.4	BHLHE40	2490.57	1.08922	0.115676	9.41608	4.68227e-21	3.47818e-19
ENSG00000255566.1	RP11-114F3.5	21.1909	1.08923	0.350855	3.1045	0.00190604	0.0101317
ENSG00000235989.3	MORC2-AS1	9.79246	1.08935	0.403937	2.69683	0.00700038	0.0295844
ENSG00000133134.11	BEX2	362.565	1.08945	0.156688	6.953	3.57599e-12	1.15902e-10
ENSG00000088340.15	FER1L4	1882.16	1.0903	0.164085	6.64476	3.03711e-11	8.56025e-10
ENSG00000072042.12	RDH11	1533.67	1.09057	0.121165	9.00071	2.24263e-19	1.47423e-17
ENSG00000272068.1	RP11-284F21.9	29.6284	1.09192	0.322455	3.38628	0.000708468	0.00440586
ENSG00000237753.1	AC079922.3	21.1848	1.09417	0.352156	3.10704	0.00188968	0.0100575
ENSG00000116017.10	ARID3A	74.0462	1.09421	0.237826	4.60087	4.2073e-06	4.75874e-05
ENSG00000105835.11	NAMPT	1821.84	1.09535	0.128206	8.54371	1.29982e-17	7.67812e-16
ENSG00000270257.1	RP11-17P16.2	10.5967	1.09635	0.397744	2.75643	0.00584358	0.0255664
ENSG00000080200.9	CRYBG3	1883.57	1.09651	0.130471	8.40424	4.30625e-17	2.41449e-15
ENSG00000113013.12	HSPA9	4862.94	1.09669	0.149712	7.32535	2.38278e-13	8.95465e-12
ENSG00000271734.1	RP1-111B22.3	7.69557	1.09683	0.411191	2.66744	0.0076432	0.0318328
ENSG00000266258.1	RP11-41O4.1	29.2428	1.09688	0.323107	3.39479	0.000686811	0.00429155
ENSG00000263535.1	AK4P1	302.71	1.09768	0.210602	5.2121	1.86717e-07	2.85175e-06
ENSG00000224411.3	HSP90AA2P	6353.55	1.09984	0.156219	7.04037	1.91729e-12	6.44318e-11
ENSG00000179058.6	C9orf50	7.72156	1.10037	0.411428	2.6745	0.007484	0.0312629
ENSG00000228976.1	SUMO2P8	17.831	1.10098	0.362448	3.03762	0.00238453	0.0122408
ENSG00000256056.1	RP11-709A23.2	18.3392	1.10157	0.360268	3.05763	0.00223094	0.0115399
ENSG00000269899.1	RP11-589N15.2	25.5822	1.10189	0.329059	3.3486	0.00081222	0.00495412
ENSG00000181222.14	POLR2A	1289.78	1.10215	0.146365	7.53012	5.06922e-14	2.06411e-12
ENSG00000279598.1	RP11-65L3.3	10.5726	1.1024	0.397137	2.77588	0.00550532	0.0243661
ENSG00000072041.16	SLC6A15	925.853	1.10305	0.124271	8.87619	6.91865e-19	4.37e-17
ENSG00000141068.13	KSR1	221.111	1.10311	0.165416	6.66868	2.58108e-11	7.36398e-10
ENSG00000239300.5	RP11-400L8.2	26.9798	1.10315	0.326499	3.37871	0.000728267	0.00452095
ENSG00000130540.13	SULT4A1	123.617	1.1033	0.201697	5.47011	4.49761e-08	7.77825e-07
ENSG00000163132.6	MSX1	106.381	1.10453	0.230841	4.78483	1.71133e-06	2.10602e-05
ENSG00000183258.11	DDX41	1462.61	1.10481	0.11922	9.26699	1.91467e-20	1.37033e-18
ENSG00000125430.8	HS3ST3B1	474.133	1.10546	0.145528	7.59615	3.05071e-14	1.28203e-12
ENSG00000131187.9	F12	20.8146	1.10569	0.352026	3.14093	0.00168415	0.00915412
ENSG00000279962.1	RP11-720L3.1	15.4404	1.10603	0.373659	2.95999	0.00307647	0.015136
ENSG00000155961.4	RAB39B	109.342	1.1062	0.234546	4.71632	2.40147e-06	2.876e-05
ENSG00000055483.19	USP36	872.108	1.10636	0.145051	7.62741	2.39519e-14	1.01674e-12
ENSG00000257202.1	RP11-512N21.3	19.0759	1.10695	0.364966	3.03303	0.00242115	0.0124014
ENSG00000197580.11	BCO2	97.885	1.10839	0.219674	5.04561	4.52077e-07	6.30743e-06
ENSG00000187840.4	EIF4EBP1	718.732	1.10942	0.133141	8.33267	7.90421e-17	4.28298e-15
ENSG00000226549.3	SCDP1	891.314	1.10988	0.153261	7.2418	4.4278e-13	1.61199e-11
ENSG00000243155.1	RP11-46A10.5	13.5198	1.11011	0.384699	2.88566	0.00390588	0.0183852
ENSG00000178381.11	ZFAND2A	135.052	1.11092	0.202193	5.49435	3.92142e-08	6.83596e-07
ENSG00000233020.1	RP11-42O15.2	56.991	1.11132	0.266017	4.17761	2.94586e-05	0.000273219
ENSG00000180758.11	GPR157	253.708	1.11414	0.156512	7.11855	1.09065e-12	3.79917e-11
ENSG00000037897.16	METTL1	136.405	1.11509	0.190065	5.86689	4.44035e-09	9.11989e-08
ENSG00000251463.2	FKBP4P1	90.8682	1.11607	0.22916	4.87024	1.11462e-06	1.44015e-05
ENSG00000251322.7	SHANK3	27.9805	1.11663	0.322121	3.46649	0.000527304	0.0034181
ENSG00000109667.11	SLC2A9	10.6048	1.11695	0.401726	2.78038	0.00542956	0.024102
ENSG00000234771.3	SLC25A25-AS1	97.4908	1.11713	0.265816	4.20265	2.63806e-05	0.00024785
ENSG00000276856.3	TUBGCP5	10.7008	1.1176	0.404345	2.76397	0.00571027	0.0250931
ENSG00000275160.1	RP11-187C18.3	13.7447	1.1188	0.396951	2.81848	0.00482523	0.0218921
ENSG00000166446.14	CDYL2	950.237	1.12069	0.124533	8.99913	2.27507e-19	1.49088e-17
ENSG00000167536.13	DHRS13	45.74	1.121	0.296342	3.78278	0.000155086	0.00117533
ENSG00000170854.17	MINA	385.222	1.12128	0.150262	7.46219	8.50937e-14	3.36682e-12
ENSG00000279320.1	RP11-329N15.3	9.59288	1.12194	0.402269	2.78902	0.00528686	0.0235884
ENSG00000116514.16	RNF19B	449.875	1.12268	0.136732	8.2108	2.19712e-16	1.13482e-14
ENSG00000164411.10	GJB7	30.846	1.12439	0.312821	3.59436	0.000325191	0.00224539
ENSG00000104689.9	TNFRSF10A	309.407	1.12691	0.149319	7.54699	4.45442e-14	1.8244e-12
ENSG00000279821.1	RP11-1334A24.5	108.566	1.12835	0.213768	5.27838	1.30333e-07	2.0486e-06
ENSG00000008300.14	CELSR3	750.69	1.12859	0.158119	7.1376	9.49768e-13	3.33054e-11
ENSG00000255201.1	RP11-350N15.4	9.30925	1.1286	0.403766	2.79517	0.00518724	0.023243
ENSG00000119547.5	ONECUT2	65.5389	1.12893	0.26971	4.18572	2.84267e-05	0.000264584
ENSG00000162433.14	AK4	3140.41	1.13105	0.13046	8.66973	4.33129e-18	2.6175e-16
ENSG00000260536.1	RP5-1085F17.4	19.5299	1.13247	0.357871	3.16446	0.00155373	0.00856512
ENSG00000198369.9	SPRED2	624.182	1.13329	0.152199	7.44613	9.61164e-14	3.7674e-12
ENSG00000123358.19	NR4A1	39.0895	1.1345	0.296389	3.82775	0.00012932	0.00100006
ENSG00000237986.2	CELF2-AS2	65.3262	1.13639	0.262971	4.32133	1.5509e-05	0.000154134
ENSG00000261114.1	RP11-325K4.2	22.7922	1.13711	0.350592	3.24338	0.00118119	0.00681982
ENSG00000008517.16	IL32	21.8656	1.13848	0.344093	3.30863	0.00093753	0.00558681
ENSG00000143479.15	DYRK3	567.617	1.14014	0.140944	8.08934	5.99882e-16	2.99513e-14
ENSG00000080824.18	HSP90AA1	19529.3	1.14049	0.131484	8.67396	4.17358e-18	2.52948e-16
ENSG00000171813.13	PWWP2B	85.8914	1.14204	0.264657	4.31518	1.59472e-05	0.00015804
ENSG00000260633.1	RP11-375I20.6	13.936	1.14221	0.38963	2.93154	0.00337291	0.0163466
ENSG00000110427.14	KIAA1549L	45.9675	1.14256	0.284697	4.01324	5.98897e-05	0.000508869
ENSG00000166068.12	SPRED1	1540.29	1.14325	0.125395	9.11722	7.70739e-20	5.28521e-18
ENSG00000182963.9	GJC1	2121.15	1.14441	0.119975	9.53871	1.44626e-21	1.12326e-19
ENSG00000134438.9	RAX	270.584	1.145	0.155796	7.34935	1.99168e-13	7.51179e-12
ENSG00000261488.1	RP11-757F18.5	130.225	1.14536	0.196638	5.82474	5.72017e-09	1.15338e-07
ENSG00000147437.9	GNRH1	233.966	1.14538	0.176469	6.49052	8.55386e-11	2.26197e-09
ENSG00000235419.5	AC010149.4	17.2151	1.14552	0.373878	3.06387	0.00218491	0.0113466
ENSG00000119862.12	LGALSL	482.564	1.14698	0.151791	7.55631	4.14678e-14	1.70172e-12
ENSG00000223131.1	RNA5SP304	8.43142	1.14709	0.409488	2.80129	0.00508994	0.0228949
ENSG00000176641.10	RNF152	109.286	1.14782	0.201777	5.68857	1.28108e-08	2.4422e-07
ENSG00000068971.13	PPP2R5B	431.045	1.14861	0.142717	8.04816	8.40506e-16	4.14716e-14
ENSG00000260064.1	RP11-18F14.4	8.43674	1.14899	0.408486	2.81281	0.00491102	0.0221996
ENSG00000146232.14	NFKBIE	269.472	1.14923	0.17167	6.69443	2.16517e-11	6.27988e-10
ENSG00000261101.2	RP4-545K15.5	28.6526	1.15214	0.31777	3.62572	0.000288158	0.00202029
ENSG00000233559.1	AC016831.7	182.224	1.15292	0.189269	6.09145	1.1189e-09	2.52023e-08
ENSG00000266479.1	CTD-2515C13.1	188.179	1.15398	0.175351	6.58099	4.67335e-11	1.28105e-09
ENSG00000276449.1	AC004076.5	63.9303	1.15521	0.258554	4.46795	7.89715e-06	8.43193e-05
ENSG00000133742.13	CA1	26.0821	1.15676	0.330982	3.49492	0.000474206	0.00311825
ENSG00000173295.7	FAM86B3P	82.5524	1.15689	0.23463	4.93071	8.19319e-07	1.09434e-05
ENSG00000253540.5	FAM86HP	79.0737	1.15729	0.260113	4.44916	8.62053e-06	9.12531e-05
ENSG00000145703.15	IQGAP2	30.5283	1.15739	0.313465	3.69223	0.000222296	0.00160688
ENSG00000202515.1	VTRNA1-3	53.096	1.15759	0.291724	3.96811	7.24464e-05	0.000602232
ENSG00000163814.7	CDCP1	461.694	1.15997	0.142137	8.16095	3.3241e-16	1.6919e-14
ENSG00000177076.5	ACER2	126.543	1.16171	0.214206	5.42334	5.84941e-08	9.83657e-07
ENSG00000160124.9	CCDC58	246.518	1.16239	0.170722	6.8087	9.84865e-12	3.02381e-10
ENSG00000260035.1	CTD-2651B20.6	65.9772	1.16249	0.254831	4.56182	5.07124e-06	5.62771e-05
ENSG00000145220.13	LYAR	173.075	1.16311	0.174097	6.68083	2.37586e-11	6.83427e-10
ENSG00000189149.11	CRYM-AS1	44.8443	1.16603	0.277554	4.20111	2.65615e-05	0.000249103
ENSG00000248394.1	FOSL1P1	25.8712	1.16658	0.353924	3.29614	0.000980246	0.00581164
ENSG00000082512.14	TRAF5	366.776	1.16707	0.171069	6.82223	8.96381e-12	2.78889e-10
ENSG00000086619.13	ERO1LB	235.408	1.16811	0.167853	6.9591	3.42448e-12	1.11163e-10
ENSG00000173080.5	RXFP4	17.5253	1.16904	0.378594	3.08784	0.0020162	0.0106218
ENSG00000249373.2	RP11-650J17.2	10.487	1.16907	0.39942	2.92693	0.00342325	0.0165481
ENSG00000170525.18	PFKFB3	2665.46	1.16932	0.117779	9.9281	3.14199e-23	2.73392e-21
ENSG00000279699.1	RP1-102K2.9	13.135	1.1699	0.388357	3.01244	0.00259157	0.0131142
ENSG00000127152.17	BCL11B	71.693	1.17008	0.240891	4.85729	1.19002e-06	1.52722e-05
ENSG00000172828.12	CES3	14.9693	1.17095	0.385351	3.03866	0.00237629	0.0122134
ENSG00000197780.9	TAF13	554.344	1.17123	0.139791	8.3784	5.36518e-17	2.94186e-15
ENSG00000251669.5	FAM86EP	106.007	1.17279	0.210037	5.58374	2.35399e-08	4.24082e-07
ENSG00000135899.16	SP110	93.0496	1.17279	0.217547	5.39098	7.00734e-08	1.1627e-06
ENSG00000228794.8	LINC01128	189.847	1.17467	0.186928	6.28405	3.29854e-10	8.03374e-09
ENSG00000200879.1	SNORD14E	11.7446	1.1761	0.391265	3.00588	0.00264812	0.0133553
ENSG00000173210.19	ABLIM3	1064.53	1.17679	0.1187	9.91395	3.62046e-23	3.13723e-21
ENSG00000260912.1	RP11-363E7.4	110.826	1.17681	0.212449	5.53928	3.03726e-08	5.38843e-07
ENSG00000172164.13	SNTB1	568.918	1.17719	0.137813	8.54195	1.3198e-17	7.7742e-16
ENSG00000044524.10	EPHA3	158.094	1.17729	0.194968	6.03836	1.55685e-09	3.42932e-08
ENSG00000248318.1	RP11-713M15.1	22.8009	1.17733	0.370089	3.18119	0.0014667	0.00815614
ENSG00000236256.9	DIAPH2-AS1	21.4965	1.17821	0.349932	3.36698	0.000759957	0.00468439
ENSG00000176076.7	KCNE5	13.3129	1.17935	0.395674	2.98062	0.00287661	0.0142937
ENSG00000245025.2	RP11-875O11.1	9.09215	1.18004	0.407112	2.89858	0.00374861	0.0177526
ENSG00000156453.13	PCDH1	504.666	1.18276	0.142313	8.31094	9.49449e-17	5.07907e-15
ENSG00000143127.12	ITGA10	14.1788	1.18362	0.384735	3.07647	0.00209471	0.0109678
ENSG00000256299.1	RP11-989F5.3	15.2215	1.18515	0.377498	3.13949	0.00169243	0.00918723
ENSG00000251003.7	ZFPM2-AS1	30.3136	1.18596	0.31249	3.79519	0.000147528	0.00112289
ENSG00000149735.6	GPHA2	9.28691	1.18635	0.404629	2.93194	0.00336849	0.0163342
ENSG00000116141.15	MARK1	148.31	1.18771	0.202697	5.85952	4.64195e-09	9.49676e-08
ENSG00000178922.16	HYI	398.284	1.1882	0.143746	8.26594	1.38603e-16	7.28445e-15
ENSG00000167508.10	MVD	833.388	1.19453	0.159813	7.4745	7.74966e-14	3.08369e-12
ENSG00000125629.14	INSIG2	1761.76	1.19627	0.130862	9.14142	6.1637e-20	4.26577e-18
ENSG00000090020.10	SLC9A1	363.98	1.19772	0.177196	6.75932	1.38641e-11	4.18318e-10
ENSG00000067064.10	IDI1	2102.22	1.19807	0.122035	9.81741	9.47506e-23	7.9796e-21
ENSG00000278570.4	NR2E3	13.9185	1.19917	0.379481	3.16002	0.0015776	0.00867161
ENSG00000213700.3	RPL17P50	75.638	1.19941	0.248276	4.83097	1.35872e-06	1.72264e-05
ENSG00000173276.13	ZBTB21	982.546	1.19991	0.123298	9.73181	2.20636e-22	1.80029e-20
ENSG00000261770.1	CTC-459F4.1	110.624	1.20005	0.207256	5.79017	7.0314e-09	1.39894e-07
ENSG00000277449.1	CEBPB-AS1	22.9788	1.2011	0.363681	3.30261	0.000957894	0.00569199
ENSG00000091129.19	NRCAM	18.1433	1.20126	0.362733	3.31169	0.000927353	0.0055435
ENSG00000081985.10	IL12RB2	22.9052	1.20212	0.355874	3.37793	0.000730332	0.0045282
ENSG00000115902.10	SLC1A4	259.868	1.20236	0.173869	6.9153	4.66874e-12	1.49471e-10
ENSG00000141505.11	ASGR1	8.79999	1.20292	0.406439	2.95965	0.00307988	0.0151466
ENSG00000277270.1	RP5-827E24.1	6.9041	1.20454	0.411569	2.9267	0.00342578	0.0165565
ENSG00000110172.11	CHORDC1	1795.55	1.20508	0.128784	9.35736	8.17521e-21	5.95257e-19
ENSG00000183780.12	SLC35F3	55.2892	1.2065	0.26739	4.51212	6.41822e-06	6.96997e-05
ENSG00000165417.11	GTF2A1	2236.78	1.20719	0.122655	9.84219	7.40777e-23	6.26375e-21
ENSG00000183160.8	TMEM119	10.1408	1.20897	0.407738	2.96505	0.00302631	0.0149357
ENSG00000172071.11	EIF2AK3	961.954	1.20928	0.13146	9.19885	3.61798e-20	2.54594e-18
ENSG00000047662.4	FAM184B	31.1146	1.20953	0.317327	3.81163	0.000138054	0.00105889
ENSG00000145623.12	OSMR	1821.56	1.21072	0.124148	9.75219	1.80525e-22	1.49039e-20
ENSG00000236255.1	AC009404.2	98.1286	1.21118	0.211962	5.71415	1.10254e-08	2.12307e-07
ENSG00000184575.11	XPOT	2596.81	1.21256	0.117181	10.3477	4.28618e-25	4.35116e-23
ENSG00000161791.13	FMNL3	1086.15	1.21313	0.121204	10.0089	1.39238e-23	1.25854e-21
ENSG00000234890.1	HNRNPDLP2	19.2823	1.2145	0.378008	3.21289	0.00131406	0.00745157
ENSG00000198855.6	FICD	311.139	1.2202	0.150794	8.09179	5.87964e-16	2.94262e-14
ENSG00000158079.14	PTPDC1	310.78	1.22121	0.152005	8.03398	9.43615e-16	4.64498e-14
ENSG00000274591.1	RP11-474P2.5	13.3402	1.22225	0.39165	3.12078	0.00180373	0.00967373
ENSG00000173166.17	RAPH1	344.799	1.22338	0.170486	7.17582	7.18735e-13	2.54593e-11
ENSG00000011347.9	SYT7	14.6308	1.2271	0.383207	3.20218	0.00136393	0.00767621
ENSG00000173991.5	TCAP	19.1451	1.23058	0.368353	3.34077	0.000835478	0.00507972
ENSG00000233799.1	AC139887.4	22.6435	1.23099	0.350028	3.51683	0.00043673	0.00289451
ENSG00000280193.1	RP13-923O23.7	60.0846	1.2321	0.255305	4.82601	1.39299e-06	1.76182e-05
ENSG00000258605.1	DYNLL1P2	108.635	1.23306	0.215253	5.72844	1.0136e-08	1.96625e-07
ENSG00000139318.7	DUSP6	148.691	1.23417	0.199649	6.18169	6.3417e-10	1.47762e-08
ENSG00000237499.6	RP11-356I2.4	7.2798	1.23503	0.41109	3.00427	0.00266219	0.0134133
ENSG00000242028.5	HYPK	54.9914	1.2364	0.260735	4.74198	2.11639e-06	2.55943e-05
ENSG00000146205.13	ANO7	146.862	1.23693	0.204378	6.05217	1.42905e-09	3.17785e-08
ENSG00000198879.11	SFMBT2	155.163	1.23734	0.197349	6.26982	3.61469e-10	8.74281e-09
ENSG00000233588.1	CYP51A1P2	611.45	1.23825	0.139158	8.89813	5.67966e-19	3.62013e-17
ENSG00000144320.13	KIAA1715	2387.67	1.23852	0.119693	10.3475	4.29514e-25	4.35116e-23
ENSG00000167695.14	FAM57A	731.206	1.24079	0.139561	8.89063	6.07635e-19	3.86124e-17
ENSG00000242707.3	RN7SL362P	15.1999	1.24243	0.377959	3.28722	0.00101182	0.00596677
ENSG00000100342.20	APOL1	14.7418	1.24294	0.386565	3.21534	0.00130292	0.00740238
ENSG00000119946.10	CNNM1	161.161	1.2434	0.185528	6.70196	2.05643e-11	6.02283e-10
ENSG00000258565.1	BLZF2P	66.9705	1.24402	0.255728	4.86463	1.14672e-06	1.47698e-05
ENSG00000234841.4	RP11-119H12.4	35.1654	1.24417	0.305744	4.06931	4.71522e-05	0.00041268
ENSG00000077782.19	FGFR1	1804.51	1.24596	0.122007	10.2122	1.74833e-24	1.68952e-22
ENSG00000115977.18	AAK1	1696.48	1.24626	0.146938	8.48151	2.22292e-17	1.28062e-15
ENSG00000223559.1	RP11-700P18.1	749.38	1.24834	0.172852	7.22199	5.12321e-13	1.84277e-11
ENSG00000152495.10	CAMK4	329.495	1.24887	0.152729	8.177	2.91007e-16	1.48839e-14
ENSG00000261824.6	LINC00662	404.885	1.24903	0.143392	8.71063	3.02203e-18	1.83687e-16
ENSG00000229644.6	NAMPTP1	1415.68	1.24964	0.163872	7.62572	2.42684e-14	1.0281e-12
ENSG00000110169.10	HPX	19.8494	1.24989	0.366313	3.41208	0.000644681	0.00406585
ENSG00000169914.5	OTUD3	386.897	1.25144	0.147281	8.49695	1.94642e-17	1.12753e-15
ENSG00000171488.14	LRRC8C	156.59	1.25403	0.19072	6.57523	4.8579e-11	1.32919e-09
ENSG00000153237.17	CCDC148	310.289	1.2562	0.157513	7.97518	1.52155e-15	7.20245e-14
ENSG00000088986.10	DYNLL1	4522.31	1.25713	0.126183	9.96275	2.21842e-23	1.96288e-21
ENSG00000270112.3	RP11-742D12.2	10.0788	1.25796	0.405879	3.09934	0.00193952	0.0102758
ENSG00000199592.1	RNA5SP321	16.1513	1.25986	0.373273	3.37518	0.000737685	0.0045659
ENSG00000280537.2	RP11-33O4.2	22.3076	1.26054	0.352742	3.57355	0.000352175	0.00240245
ENSG00000174749.5	C4orf32	159.405	1.26104	0.19789	6.37245	1.86038e-10	4.66094e-09
ENSG00000111012.9	CYP27B1	23.0779	1.2612	0.341057	3.69792	0.000217374	0.00157564
ENSG00000279092.1	RP11-1H8.5	35.8358	1.26139	0.304764	4.1389	3.48982e-05	0.000316529
ENSG00000161509.13	GRIN2C	64.2868	1.26203	0.271414	4.64983	3.32202e-06	3.85303e-05
ENSG00000267076.1	CCDC58P3	91.562	1.26218	0.243454	5.18447	2.16627e-07	3.2494e-06
ENSG00000154928.16	EPHB1	56.201	1.26287	0.25562	4.94042	7.79525e-07	1.04451e-05
ENSG00000115963.13	RND3	10013	1.26313	0.121988	10.3545	3.99181e-25	4.10334e-23
ENSG00000172159.15	FRMD3	102.43	1.26428	0.221736	5.70173	1.18601e-08	2.27128e-07
ENSG00000253802.1	CTA-392C11.1	6.57023	1.26457	0.412202	3.06784	0.00215612	0.0112277
ENSG00000103522.15	IL21R	7.57327	1.26527	0.411324	3.07609	0.00209734	0.0109788
ENSG00000240457.3	RN7SL472P	9.81278	1.26549	0.404775	3.1264	0.00176964	0.00952742
ENSG00000166482.11	MFAP4	39.0672	1.26685	0.292945	4.32454	1.52854e-05	0.000152418
ENSG00000237646.1	HLCS-IT1	9.03399	1.26713	0.404801	3.13025	0.00174657	0.00941776
ENSG00000236467.7	KCNMA1-AS1	166.91	1.26846	0.198086	6.40356	1.51794e-10	3.84899e-09
ENSG00000187736.12	NHEJ1	11.2432	1.26871	0.395246	3.20991	0.00132777	0.00751303
ENSG00000131979.18	GCH1	113.429	1.27185	0.21036	6.04603	1.48455e-09	3.29081e-08
ENSG00000279145.1	RP11-547D13.1	64.4441	1.272	0.246151	5.16755	2.37181e-07	3.52493e-06
ENSG00000273319.1	RP11-138A9.2	387.453	1.27377	0.163541	7.78869	6.77053e-15	3.03372e-13
ENSG00000101842.13	VSIG1	91.5519	1.275	0.220424	5.78431	7.281e-09	1.44162e-07
ENSG00000162825.16	NBPF20	158.744	1.27607	0.187607	6.8018	1.03322e-11	3.1584e-10
ENSG00000162722.8	TRIM58	1083.34	1.27777	0.128439	9.94843	2.56202e-23	2.23857e-21
ENSG00000143590.13	EFNA3	84.2318	1.27779	0.228557	5.59068	2.26185e-08	4.08535e-07
ENSG00000120694.19	HSPH1	2811.74	1.27901	0.118723	10.773	4.61636e-27	5.50029e-25
ENSG00000091127.13	PUS7	435.12	1.28014	0.146715	8.72531	2.65445e-18	1.62285e-16
ENSG00000201047.1	Y_RNA	12.1209	1.28124	0.393232	3.25822	0.00112113	0.0065324
ENSG00000239653.1	PSMD6-AS2	212.845	1.28219	0.186103	6.88969	5.59156e-12	1.76855e-10
ENSG00000259732.1	RP11-59H7.3	37.4249	1.28382	0.320239	4.00895	6.09891e-05	0.000516744
ENSG00000256618.2	MTRNR2L1	46.4269	1.28581	0.321217	4.00292	6.25645e-05	0.00052945
ENSG00000173728.10	C1orf100	10.7279	1.28613	0.400323	3.21272	0.00131483	0.00745391
ENSG00000243650.3	RN7SL834P	35.7594	1.28751	0.309976	4.15358	3.27309e-05	0.000299593
ENSG00000271204.1	RP11-138A9.1	208.606	1.28857	0.182242	7.07067	1.54188e-12	5.27458e-11
ENSG00000077238.13	IL4R	294.585	1.28876	0.158232	8.14477	3.80011e-16	1.9202e-14
ENSG00000213901.10	SLC23A3	32.0412	1.2904	0.338551	3.81154	0.000138106	0.0010589
ENSG00000143858.11	SYT2	30.6647	1.2907	0.327556	3.94038	8.13527e-05	0.000668096
ENSG00000120129.5	DUSP1	4452.07	1.29104	0.149763	8.62052	6.66498e-18	3.99328e-16
ENSG00000254595.1	CTD-2010I16.1	38.8682	1.29248	0.289636	4.46245	8.10295e-06	8.62095e-05
ENSG00000131873.5	CHSY1	1650.69	1.29728	0.128339	10.1082	5.07901e-24	4.7761e-22
ENSG00000152503.9	TRIM36	150.35	1.29897	0.19062	6.81446	9.46178e-12	2.92214e-10
ENSG00000196365.11	LONP1	2391.11	1.29955	0.122903	10.5738	3.94379e-26	4.3527e-24
ENSG00000267270.5	PARD6G-AS1	167.223	1.30117	0.176237	7.38306	1.54698e-13	5.88749e-12
ENSG00000120875.8	DUSP4	1257.64	1.30182	0.131711	9.88387	4.89071e-23	4.18605e-21
ENSG00000261592.1	RP11-178L8.3	21.1961	1.3028	0.37152	3.50668	0.000453729	0.00299487
ENSG00000103404.14	USP31	582.109	1.30435	0.13629	9.57039	1.06504e-21	8.36477e-20
ENSG00000244733.5	RP11-506M13.3	13.8582	1.30736	0.393332	3.3238	0.000887991	0.00535553
ENSG00000248152.1	RP11-650J17.1	14.4434	1.30875	0.381838	3.42751	0.000609151	0.00387558
ENSG00000197016.11	ZNF470	452.3	1.3089	0.161984	8.0804	6.45547e-16	3.20026e-14
ENSG00000197467.13	COL13A1	22.4916	1.30992	0.378903	3.45714	0.000545948	0.00352358
ENSG00000165507.8	C10orf10	819.795	1.3108	0.139057	9.42634	4.24648e-21	3.18031e-19
ENSG00000181458.10	TMEM45A	338.289	1.31102	0.17906	7.32168	2.44883e-13	9.13735e-12
ENSG00000111087.9	GLI1	15.7377	1.31272	0.372475	3.52431	0.00042458	0.00283099
ENSG00000101265.15	RASSF2	188.469	1.31292	0.178357	7.36121	1.82251e-13	6.89857e-12
ENSG00000234367.1	PFN1P3	13.3706	1.31471	0.392557	3.34908	0.000810808	0.00494982
ENSG00000231906.1	RP11-541M12.3	8.26945	1.3161	0.408571	3.22122	0.00127648	0.00727385
ENSG00000175556.16	LONRF3	173.306	1.31639	0.179666	7.32687	2.35595e-13	8.86972e-12
ENSG00000111331.12	OAS3	690.372	1.31741	0.14028	9.39128	5.92736e-21	4.34604e-19
ENSG00000250116.2	RP11-417F21.1	68.3733	1.31943	0.247487	5.33132	9.75016e-08	1.57763e-06
ENSG00000134954.14	ETS1	3897.65	1.32157	0.123228	10.7246	7.80483e-27	9.24674e-25
ENSG00000196305.17	IARS	5167.54	1.3216	0.129458	10.2087	1.81267e-24	1.74365e-22
ENSG00000148200.16	NR6A1	58.2084	1.32592	0.288752	4.59189	4.3925e-06	4.94156e-05
ENSG00000225697.10	SLC26A6	618.986	1.32782	0.134484	9.87341	5.42849e-23	4.60872e-21
ENSG00000074416.13	MGLL	636.463	1.33016	0.129802	10.2476	1.21305e-24	1.18315e-22
ENSG00000205413.7	SAMD9	80.3645	1.33038	0.25376	5.24267	1.58269e-07	2.45662e-06
ENSG00000198590.11	C3orf35	61.2434	1.33193	0.272516	4.88753	1.0211e-06	1.33079e-05
ENSG00000129646.13	QRICH2	96.049	1.33268	0.227901	5.84762	4.98649e-09	1.01423e-07
ENSG00000197584.11	KCNMB2	20.6077	1.33316	0.36221	3.68063	0.000232658	0.00167485
ENSG00000145780.7	FEM1C	1312.93	1.33327	0.124765	10.6862	1.18074e-26	1.37556e-24
ENSG00000232693.2	AC012370.2	11.8493	1.33462	0.396189	3.36864	0.000755403	0.00465906
ENSG00000104549.11	SQLE	2473.76	1.33644	0.122365	10.9218	9.06939e-28	1.14569e-25
ENSG00000101638.13	ST8SIA5	12.0382	1.33668	0.405087	3.29974	0.000967733	0.00574557
ENSG00000260257.2	RP5-1085F17.3	195.26	1.33725	0.191257	6.9919	2.71183e-12	8.92732e-11
ENSG00000226471.6	CTA-292E10.6	20.947	1.33756	0.347324	3.85106	0.000117608	0.000921612
ENSG00000270091.1	RP11-78O7.2	16.6007	1.33848	0.376453	3.55551	0.000377251	0.00255522
ENSG00000264222.1	RP11-757O6.1	9.64188	1.33918	0.409466	3.27056	0.00107333	0.00629237
ENSG00000223549.1	MTND5P28	10.3112	1.33962	0.401915	3.3331	0.000858837	0.00519914
ENSG00000179532.12	DNHD1	477.993	1.34062	0.15296	8.76452	1.87573e-18	1.1603e-16
ENSG00000270248.1	CTC-471J1.10	61.1991	1.34089	0.271787	4.93361	8.07217e-07	1.07955e-05
ENSG00000228486.9	LINC01125	207.43	1.3434	0.167315	8.02914	9.81614e-16	4.80945e-14
ENSG00000261578.1	RP11-21L23.2	80.7147	1.34744	0.229918	5.86049	4.61494e-09	9.46801e-08
ENSG00000117143.13	UAP1	3164.97	1.34946	0.129437	10.4256	1.89473e-25	1.98663e-23
ENSG00000196436.8	NPIPB15	19.8213	1.35113	0.353846	3.81842	0.000134311	0.0010332
ENSG00000180801.12	ARSJ	347.107	1.35397	0.149782	9.03956	1.57305e-19	1.0472e-17
ENSG00000135604.9	STX11	56.9981	1.35423	0.25459	5.31928	1.04181e-07	1.6728e-06
ENSG00000228000.1	RPL7AP65	12.4733	1.3559	0.393922	3.44205	0.000577328	0.0036944
ENSG00000261889.1	RP11-473M20.16	30.5485	1.35669	0.322168	4.21114	2.54081e-05	0.00023968
ENSG00000223901.2	AP001469.5	100.002	1.35693	0.22306	6.08326	1.17765e-09	2.64688e-08
ENSG00000118495.18	PLAGL1	334.065	1.35712	0.154114	8.806	1.2969e-18	8.09403e-17
ENSG00000237714.1	P4HA2-AS1	8.92137	1.35823	0.409883	3.3137	0.000920713	0.00551638
ENSG00000051108.14	HERPUD1	2371.85	1.35869	0.115827	11.7303	8.91449e-32	1.47194e-29
ENSG00000116285.12	ERRFI1	794.134	1.35953	0.131101	10.3701	3.39222e-25	3.52056e-23
ENSG00000113369.8	ARRDC3	2942.36	1.36083	0.119481	11.3895	4.7153e-30	7.01276e-28
ENSG00000176170.13	SPHK1	445.814	1.36116	0.144561	9.41576	4.69658e-21	3.47818e-19
ENSG00000241104.5	CEACAMP10	47.7155	1.36311	0.282483	4.82544	1.39698e-06	1.7658e-05
ENSG00000056558.10	TRAF1	301.068	1.3632	0.160025	8.51866	1.61413e-17	9.4285e-16
ENSG00000140534.13	TICRR	415.61	1.36381	0.16369	8.33167	7.9711e-17	4.30809e-15
ENSG00000154917.10	RAB6B	90.2123	1.36402	0.240442	5.67298	1.40336e-08	2.6512e-07
ENSG00000168675.18	LDLRAD4	94.6481	1.36684	0.232867	5.86959	4.3687e-09	8.98153e-08
ENSG00000144583.4	2004-03-01	462.865	1.36709	0.150266	9.0978	9.2184e-20	6.19583e-18
ENSG00000164849.8	GPR146	54.4853	1.3679	0.280383	4.87869	1.06794e-06	1.38495e-05
ENSG00000138646.8	HERC5	86.4949	1.36843	0.266208	5.14045	2.74085e-07	4.01927e-06
ENSG00000257497.2	RP11-585P4.5	41.5213	1.3715	0.289447	4.73835	2.15461e-06	2.59966e-05
ENSG00000144136.10	SLC20A1	1330	1.37197	0.135033	10.1602	2.98364e-24	2.83109e-22
ENSG00000233993.1	RP11-379J5.5	12.4115	1.37312	0.398733	3.44372	0.000573772	0.0036739
ENSG00000279513.1	RP4-675C20.4	19.6514	1.37326	0.369115	3.72041	0.0001989	0.00146195
ENSG00000147036.11	LANCL3	201.407	1.37355	0.175696	7.81773	5.37828e-15	2.43591e-13
ENSG00000170681.6	MURC	62.5423	1.37372	0.256187	5.36217	8.22303e-08	1.35139e-06
ENSG00000135245.9	HILPDA	433.849	1.37557	0.147032	9.35561	8.31149e-21	6.03086e-19
ENSG00000128228.4	SDF2L1	226.412	1.37637	0.177356	7.76049	8.46023e-15	3.73497e-13
ENSG00000274515.1	CTD-2026K11.5	9.91429	1.37914	0.402436	3.42696	0.000610368	0.00388096
ENSG00000205189.11	ZBTB10	577.637	1.38088	0.138666	9.95832	2.31941e-23	2.04361e-21
ENSG00000236065.2	RP1-117O3.2	31.8912	1.38094	0.32985	4.18657	2.83199e-05	0.000263824
ENSG00000244026.6	FAM86DP	655.397	1.38692	0.130625	10.6175	2.46995e-26	2.83032e-24
ENSG00000263606.1	RP11-737O24.3	360.512	1.38692	0.164136	8.44982	2.91744e-17	1.667e-15
ENSG00000151151.5	IPMK	896.708	1.38718	0.142073	9.76387	1.60899e-22	1.33362e-20
ENSG00000238278.3	ALG1L6P	95.2482	1.38721	0.229101	6.05502	1.40397e-09	3.13539e-08
ENSG00000107201.9	DDX58	860.198	1.3902	0.128752	10.7975	3.5367e-27	4.23798e-25
ENSG00000232373.2	MTCYBP3	8.22047	1.39104	0.409982	3.39292	0.000691512	0.00431578
ENSG00000116761.11	CTH	123.403	1.39473	0.221389	6.2999	2.97837e-10	7.28779e-09
ENSG00000176092.13	AIM1L	28.5807	1.3958	0.34663	4.02678	5.65452e-05	0.000484376
ENSG00000205579.3	DYNLL1P1	345.577	1.39619	0.206999	6.74491	1.53124e-11	4.57409e-10
ENSG00000196968.10	FUT11	2258.77	1.3991	0.127498	10.9735	5.12552e-28	6.594e-26
ENSG00000173269.13	MMRN2	45.3667	1.39949	0.280353	4.9919	5.9787e-07	8.1203e-06
ENSG00000205129.8	C4orf47	118.915	1.40152	0.202684	6.91483	4.68417e-12	1.49736e-10
ENSG00000241095.1	CYP51A1P1	363.34	1.40341	0.185237	7.57629	3.55587e-14	1.47657e-12
ENSG00000279354.1	RP11-776B3.1	16.4253	1.4072	0.375039	3.75216	0.000175319	0.00131141
ENSG00000176438.12	SYNE3	83.7891	1.4079	0.233664	6.02529	1.68802e-09	3.69496e-08
ENSG00000121060.14	TRIM25	2041.49	1.4098	0.120765	11.674	1.73169e-31	2.837e-29
ENSG00000185633.10	NDUFA4L2	16.0984	1.41421	0.373151	3.78991	0.000150702	0.00114459
ENSG00000253930.1	RP11-1149O23.2	46.3624	1.42133	0.282358	5.03379	4.80877e-07	6.66931e-06
ENSG00000054967.12	RELT	264.092	1.42489	0.156412	9.10988	8.24709e-20	5.59681e-18
ENSG00000197442.9	MAP3K5	134.716	1.42745	0.211048	6.76364	1.34571e-11	4.07208e-10
ENSG00000156711.16	MAPK13	109.329	1.42875	0.218728	6.53208	6.48605e-11	1.73707e-09
ENSG00000172432.18	GTPBP2	2010.5	1.42893	0.123487	11.5715	5.74483e-31	9.26685e-29
ENSG00000130522.5	JUND	4577.17	1.42909	0.298577	4.78635	1.69845e-06	2.09427e-05
ENSG00000269825.1	CTD-3099C6.9	399.988	1.43003	0.147509	9.69458	3.17952e-22	2.55458e-20
ENSG00000140961.12	OSGIN1	133.332	1.43077	0.192357	7.43809	1.02148e-13	3.9815e-12
ENSG00000160712.12	IL6R	38.8672	1.43185	0.299069	4.7877	1.68706e-06	2.08718e-05
ENSG00000139832.4	RAB20	221.426	1.43304	0.198876	7.20571	5.77438e-13	2.06284e-11
ENSG00000214193.9	SH3D21	835.559	1.43438	0.147973	9.69354	3.21198e-22	2.57081e-20
ENSG00000205111.8	CDKL4	17.6293	1.43641	0.368047	3.90278	9.50927e-05	0.000764777
ENSG00000280355.1	RP11-119F19.5	21.4196	1.44283	0.355284	4.06107	4.88476e-05	0.000425919
ENSG00000166986.12	MARS	1544.19	1.44344	0.148191	9.74036	2.02829e-22	1.66145e-20
ENSG00000184164.14	CRELD2	314.134	1.4437	0.177928	8.114	4.89814e-16	2.45728e-14
ENSG00000237978.5	KCNMB2-AS1	15.9717	1.44388	0.377562	3.82422	0.000131189	0.00101252
ENSG00000120738.7	EGR1	85.7994	1.445	0.256191	5.64031	1.69742e-08	3.14721e-07
ENSG00000155749.12	ALS2CR12	45.9672	1.44569	0.275205	5.25315	1.49517e-07	2.3294e-06
ENSG00000130513.6	GDF15	19.0099	1.44581	0.374996	3.85555	0.000115471	0.000906222
ENSG00000106327.12	TFR2	42.1276	1.44876	0.286144	5.06303	4.12647e-07	5.82707e-06
ENSG00000112182.14	BACH2	114.91	1.44879	0.215126	6.73465	1.6433e-11	4.88795e-10
ENSG00000171217.5	CLDN20	70.7229	1.45022	0.245357	5.91065	3.40757e-09	7.1172e-08
ENSG00000168928.12	CTRB2	8.55807	1.45365	0.408039	3.56252	0.000367305	0.0024943
ENSG00000214185.3	XPOTP1	993.112	1.45537	0.12781	11.387	4.85421e-30	7.1685e-28
ENSG00000070495.14	JMJD6	554.064	1.45787	0.135994	10.7201	8.19132e-27	9.65011e-25
ENSG00000237686.6	RP5-1120P11.1	45.0004	1.45808	0.282802	5.15582	2.52527e-07	3.72921e-06
ENSG00000196182.10	STK40	1053.66	1.45853	0.133078	10.96	5.95309e-28	7.56584e-26
ENSG00000143847.15	PPFIA4	1980.96	1.45953	0.122734	11.8918	1.3056e-32	2.3202e-30
ENSG00000116584.17	ARHGEF2	2822.86	1.46072	0.145359	10.0491	9.272e-24	8.49056e-22
ENSG00000157510.13	AFAP1L1	205.724	1.46172	0.174962	8.35449	6.57179e-17	3.57949e-15
ENSG00000208028.1	MIR616	16.8054	1.46224	0.384578	3.8022	0.000143417	0.00109558
ENSG00000261662.1	RP5-1042I8.7	115.714	1.46382	0.215817	6.7827	1.17952e-11	3.58473e-10
ENSG00000276786.1	WI2-8325B5.1	10.8355	1.46798	0.403584	3.63736	0.000275448	0.00194313
ENSG00000224431.1	AC063976.7	112.283	1.46843	0.221932	6.61661	3.67524e-11	1.0181e-09
ENSG00000121966.6	CXCR4	213.097	1.47278	0.171016	8.61191	7.18557e-18	4.29292e-16
ENSG00000102174.8	PHEX	18.5193	1.47376	0.368188	4.00274	6.2612e-05	0.000529639
ENSG00000164970.14	FAM219A	770.63	1.47492	0.159309	9.2582	2.07909e-20	1.48294e-18
ENSG00000112972.14	HMGCS1	4154.72	1.47571	0.123696	11.9302	8.24197e-33	1.48995e-30
ENSG00000130810.19	PPAN	162.306	1.47665	0.192192	7.68318	1.55182e-14	6.66836e-13
ENSG00000197646.7	PDCD1LG2	175.924	1.47678	0.194546	7.59091	3.17671e-14	1.327e-12
ENSG00000166343.9	MSS51	109.197	1.47736	0.209431	7.05417	1.73639e-12	5.90148e-11
ENSG00000260743.1	RP11-255C15.3	63.5616	1.48032	0.262246	5.64477	1.65399e-08	3.06939e-07
ENSG00000227480.2	CCDC148-AS1	18.853	1.48692	0.370345	4.01496	5.94548e-05	0.000505788
ENSG00000165917.9	RAPSN	55.7867	1.4871	0.272534	5.45657	4.85419e-08	8.32762e-07
ENSG00000239218.2	RPS20P22	38.3657	1.48899	0.310261	4.79915	1.59341e-06	1.98419e-05
ENSG00000261083.1	RP11-93I21.3	29.352	1.49037	0.326791	4.56061	5.10042e-06	5.65604e-05
ENSG00000223496.2	EXOSC6	1056.7	1.49087	0.131385	11.3473	7.64633e-30	1.12128e-27
ENSG00000234883.3	MIR155HG	92.8395	1.49445	0.231115	6.46626	1.00461e-10	2.61049e-09
ENSG00000079263.18	SP140	65.2584	1.49619	0.248081	6.03107	1.6288e-09	3.57653e-08
ENSG00000164683.16	HEY1	47.4309	1.49631	0.27955	5.35255	8.6721e-08	1.41852e-06
ENSG00000261270.1	RP11-325K4.3	33.6686	1.4994	0.311864	4.80787	1.52549e-06	1.90983e-05
ENSG00000087074.7	PPP1R15A	1923.37	1.49973	0.123444	12.1491	5.80192e-34	1.13707e-31
ENSG00000197930.12	ERO1L	3633.77	1.49986	0.13093	11.4554	2.20912e-30	3.38141e-28
ENSG00000100219.16	XBP1	2278.03	1.50076	0.126446	11.8687	1.72067e-32	2.98202e-30
ENSG00000075643.5	MOCOS	42.0879	1.50158	0.288965	5.19641	2.03173e-07	3.07176e-06
ENSG00000253598.1	SLC10A5	53.3858	1.50302	0.272601	5.51363	3.51508e-08	6.18901e-07
ENSG00000273017.1	AP000240.9	31.8173	1.50404	0.328753	4.57498	4.7626e-06	5.31661e-05
ENSG00000128165.8	ADM2	7.93295	1.50488	0.412226	3.65061	0.000261621	0.00186288
ENSG00000188211.8	NCR3LG1	972.172	1.50574	0.138385	10.8808	1.42308e-27	1.74515e-25
ENSG00000013619.13	MAMLD1	26.6223	1.50596	0.335519	4.48844	7.17477e-06	7.71168e-05
ENSG00000164430.15	MB21D1	112.135	1.51148	0.218505	6.91737	4.60116e-12	1.47758e-10
ENSG00000175003.12	SLC22A1	45.5128	1.51205	0.288184	5.24682	1.54743e-07	2.40546e-06
ENSG00000171189.16	GRIK1	24.3861	1.51336	0.354827	4.26506	1.99848e-05	0.000193392
ENSG00000104635.13	SLC39A14	2748.22	1.51878	0.115585	13.1399	1.94425e-39	4.97207e-37
ENSG00000145050.15	MANF	817.137	1.5197	0.135501	11.2154	3.42766e-29	4.72881e-27
ENSG00000186480.12	INSIG1	2697.31	1.52147	0.129228	11.7735	5.34555e-32	8.9677e-30
ENSG00000178695.5	KCTD12	229.121	1.52613	0.168737	9.04444	1.50433e-19	1.00464e-17
ENSG00000101134.11	DOK5	26.7767	1.52725	0.33344	4.58028	4.64343e-06	5.19321e-05
ENSG00000260196.1	RP1-239B22.5	163.601	1.52923	0.19574	7.81253	5.60509e-15	2.53316e-13
ENSG00000196935.8	SRGAP1	552.09	1.53283	0.134198	11.4222	3.24076e-30	4.8542e-28
ENSG00000115657.12	ABCB6	116.731	1.53601	0.205417	7.47751	7.57454e-14	3.0291e-12
ENSG00000106089.11	STX1A	98.8786	1.54445	0.230726	6.69387	2.17345e-11	6.29519e-10
ENSG00000181016.9	LSMEM1	67.1225	1.54531	0.264695	5.83806	5.2812e-09	1.07002e-07
ENSG00000225652.1	KCNMA1-AS3	72.625	1.54698	0.262838	5.88566	3.96467e-09	8.20721e-08
ENSG00000272264.1	RP11-92K15.3	10.0839	1.54862	0.405773	3.81648	0.00013537	0.00104036
ENSG00000274414.1	RP5-965G21.4	9.20159	1.54966	0.407806	3.8	0.000144695	0.00110376
ENSG00000188981.10	MSANTD1	26.7266	1.55034	0.34848	4.44887	8.6322e-06	9.13306e-05
ENSG00000110921.11	MVK	505.477	1.55732	0.141787	10.9836	4.58536e-28	5.9355e-26
ENSG00000133808.4	MICALCL	32.8313	1.55784	0.312074	4.9919	5.9789e-07	8.1203e-06
ENSG00000170379.19	TCAF2	206.9	1.56113	0.195302	7.99339	1.31281e-15	6.32866e-14
ENSG00000170425.3	ADORA2B	664.78	1.56529	0.144731	10.8152	2.91738e-27	3.51595e-25
ENSG00000167772.11	ANGPTL4	56.0856	1.57049	0.27701	5.66943	1.43271e-08	2.69936e-07
ENSG00000166123.13	GPT2	688.746	1.57257	0.134016	11.7343	8.50701e-32	1.41581e-29
ENSG00000115008.5	IL1A	22.1318	1.5749	0.359029	4.38656	1.15157e-05	0.000118607
ENSG00000068028.17	RASSF1	506.027	1.58322	0.147758	10.715	8.65939e-27	1.01446e-24
ENSG00000236049.1	AC104777.2	10.1825	1.59145	0.408442	3.8964	9.76325e-05	0.000783437
ENSG00000134070.4	IRAK2	211.214	1.59316	0.175403	9.08285	1.05765e-19	7.08593e-18
ENSG00000069018.17	TRPC7	17.8443	1.5932	0.370241	4.30313	1.68403e-05	0.000165483
ENSG00000163376.11	KBTBD8	124.154	1.5934	0.210465	7.57084	3.70812e-14	1.53371e-12
ENSG00000101187.15	SLCO4A1	142.147	1.59447	0.202445	7.87605	3.37881e-15	1.54702e-13
ENSG00000104856.13	RELB	105.218	1.59757	0.223295	7.15454	8.39525e-13	2.95383e-11
ENSG00000197355.10	UAP1L1	539.489	1.59926	0.132921	12.0316	2.42293e-33	4.45692e-31
ENSG00000172183.14	ISG20	69.5795	1.60252	0.261891	6.11903	9.4149e-10	2.13438e-08
ENSG00000113070.7	HBEGF	507.56	1.60379	0.136213	11.7741	5.30723e-32	8.9677e-30
ENSG00000272858.1	CTA-292E10.8	9.76286	1.60481	0.406494	3.94793	7.88291e-05	0.000649272
ENSG00000164742.14	ADCY1	311.019	1.60954	0.153871	10.4603	1.31479e-25	1.39248e-23
ENSG00000145819.15	ARHGAP26	169.494	1.61703	0.189423	8.5366	1.38229e-17	8.11948e-16
ENSG00000271815.1	CTD-2235C13.3	14.7624	1.6186	0.384265	4.21219	2.52911e-05	0.000238791
ENSG00000214226.8	C17orf67	74.1027	1.62191	0.239662	6.76747	1.31058e-11	3.97152e-10
ENSG00000243444.7	PALM2	26.5439	1.62479	0.340569	4.77081	1.83491e-06	2.2397e-05
ENSG00000130164.11	LDLR	2219.19	1.62493	0.118564	13.7051	9.46891e-43	2.87773e-40
ENSG00000130766.4	SESN2	1183.37	1.62753	0.120477	13.509	1.38306e-41	4.08489e-39
ENSG00000134684.10	YARS	1876.36	1.63128	0.129001	12.6454	1.18544e-36	2.64454e-34
ENSG00000132938.18	MTUS2	12.3187	1.63155	0.39804	4.09897	4.15001e-05	0.000368753
ENSG00000049249.8	TNFRSF9	66.2441	1.63529	0.27129	6.02784	1.66166e-09	3.64107e-08
ENSG00000023445.13	BIRC3	163.322	1.64012	0.195648	8.38302	5.15853e-17	2.84669e-15
ENSG00000271344.1	RP11-274B21.9	48.7457	1.64338	0.277974	5.91201	3.3796e-09	7.06582e-08
ENSG00000246334.2	PRR7-AS1	108.349	1.64489	0.218772	7.51872	5.53134e-14	2.23923e-12
ENSG00000101236.16	RNF24	1275.45	1.64853	0.118354	13.9288	4.23502e-44	1.34558e-41
ENSG00000234197.1	ETV5-AS1	11.8989	1.65156	0.396774	4.16247	3.14822e-05	0.000289554
ENSG00000185955.4	C7orf61	13.2619	1.65232	0.389845	4.2384	2.25114e-05	0.000214966
ENSG00000107742.12	SPOCK2	45.0014	1.65696	0.309859	5.34746	8.91949e-08	1.45106e-06
ENSG00000204923.3	FBXO48	61.8635	1.65802	0.25726	6.44492	1.15658e-10	2.97224e-09
ENSG00000059728.10	MXD1	512.266	1.65906	0.147372	11.2577	2.12287e-29	3.02834e-27
ENSG00000274776.1	RP11-687F6.5	67.118	1.65914	0.249405	6.65241	2.88327e-11	8.1927e-10
ENSG00000203392.3	CTD-2026K11.6	97.6865	1.6713	0.24005	6.96229	3.34774e-12	1.0901e-10
ENSG00000152413.14	HOMER1	401.804	1.67175	0.14832	11.2712	1.82011e-29	2.61423e-27
ENSG00000116183.10	PAPPA2	32.5793	1.67185	0.323274	5.17162	2.3207e-07	3.45633e-06
ENSG00000100889.11	PCK2	461.419	1.67276	0.149966	11.1543	6.8247e-29	9.17397e-27
ENSG00000271553.1	RP11-274B21.10	67.1444	1.6748	0.282762	5.92298	3.16151e-09	6.61645e-08
ENSG00000250073.2	RP11-677M14.3	31.1763	1.68176	0.328284	5.12289	3.00894e-07	4.38786e-06
ENSG00000107957.16	SH3PXD2A	123.09	1.682	0.206238	8.1556	3.47457e-16	1.76421e-14
ENSG00000071575.11	TRIB2	417.894	1.68204	0.152296	11.0445	2.32935e-28	3.0721e-26
ENSG00000112715.20	VEGFA	4790.67	1.68292	0.1097	15.3411	4.06398e-53	1.93686e-50
ENSG00000106105.13	GARS	2584.42	1.68531	0.116487	14.4678	1.93509e-47	7.1191e-45
ENSG00000277938.1	RP5-965G21.3	19.9568	1.69218	0.369204	4.58331	4.57679e-06	5.13237e-05
ENSG00000163347.5	CLDN1	275.309	1.69725	0.163675	10.3696	3.40808e-25	3.52056e-23
ENSG00000122574.10	WIPF3	10.7553	1.70353	0.404991	4.20634	2.59534e-05	0.000244384
ENSG00000153933.9	DGKE	558.168	1.70408	0.151688	11.2341	2.77461e-29	3.87296e-27
ENSG00000148483.8	TMEM236	42.5945	1.70555	0.300773	5.67053	1.42356e-08	2.68454e-07
ENSG00000250033.5	SLC7A11-AS1	46.4091	1.70585	0.281641	6.05682	1.38835e-09	3.1038e-08
ENSG00000137501.16	SYTL2	599.297	1.7076	0.149376	11.4315	2.90948e-30	4.38934e-28
ENSG00000177150.12	FAM210A	1558.27	1.70817	0.122679	13.9239	4.53392e-44	1.41905e-41
ENSG00000165195.13	PIGA	377.135	1.7096	0.147531	11.5881	4.73541e-31	7.69779e-29
ENSG00000175832.12	ETV4	34.9749	1.71158	0.310509	5.51217	3.54428e-08	6.22998e-07
ENSG00000222937.1	SNORD63	18.7577	1.71385	0.378364	4.52962	5.9089e-06	6.45363e-05
ENSG00000261534.1	RP11-244O19.1	19.1804	1.72505	0.371078	4.64876	3.33934e-06	3.86884e-05
ENSG00000171132.13	PRKCE	318.509	1.72572	0.152946	11.2832	1.58892e-29	2.29791e-27
ENSG00000143067.4	ZNF697	527.022	1.72765	0.13428	12.8661	6.98462e-38	1.62742e-35
ENSG00000067082.14	KLF6	2168.97	1.7335	0.139941	12.3874	3.0589e-35	6.41451e-33
ENSG00000275888.1	RP13-516M14.10	126.782	1.73544	0.209142	8.29788	1.05981e-16	5.64068e-15
ENSG00000006459.10	KDM7A	670.598	1.73547	0.138667	12.5154	6.14938e-36	1.32941e-33
ENSG00000184979.9	USP18	31.3127	1.73719	0.327074	5.31129	1.08851e-07	1.73847e-06
ENSG00000188766.12	SPRED3	192.942	1.73839	0.184631	9.41545	4.71055e-21	3.47818e-19
ENSG00000225339.3	RP11-513I15.6	37.5435	1.74012	0.309296	5.62607	1.84361e-08	3.38533e-07
ENSG00000196083.9	IL1RAP	774.351	1.74036	0.135133	12.8789	5.92057e-38	1.39499e-35
ENSG00000141384.11	TAF4B	283.823	1.75447	0.156181	11.2336	2.78882e-29	3.87296e-27
ENSG00000095752.6	IL11	86.3641	1.75914	0.24157	7.28212	3.28615e-13	1.21321e-11
ENSG00000188687.15	SLC4A5	18.2869	1.76307	0.372608	4.7317	2.22647e-06	2.68482e-05
ENSG00000248323.5	LUCAT1	48.7004	1.7632	0.285469	6.17651	6.55337e-10	1.52355e-08
ENSG00000090861.15	AARS	3355.93	1.76672	0.136457	12.947	2.44243e-38	5.8202e-36
ENSG00000228817.4	BACH1-IT2	44.4086	1.77493	0.289632	6.12822	8.8865e-10	2.02775e-08
ENSG00000232118.2	BACH1-AS1	20.1511	1.77636	0.360337	4.92971	8.23535e-07	1.09927e-05
ENSG00000218358.2	RAET1K	19.4957	1.77944	0.368389	4.83033	1.36307e-06	1.72607e-05
ENSG00000204128.5	C2orf72	193.19	1.795	0.18851	9.52207	1.69771e-21	1.30407e-19
ENSG00000146592.16	CREB5	1005.48	1.8104	0.135261	13.3844	7.45631e-41	2.11296e-38
ENSG00000126709.14	IFI6	570.127	1.82328	0.146189	12.472	1.06066e-35	2.26959e-33
ENSG00000130589.16	HELZ2	1196.93	1.83184	0.14527	12.6099	1.862e-36	4.0673e-34
ENSG00000237327.1	UPP2-IT1	18.0685	1.83549	0.382263	4.80164	1.5737e-06	1.96549e-05
ENSG00000248476.1	BACH1-IT1	62.2634	1.84193	0.254858	7.22728	4.92749e-13	1.77542e-11
ENSG00000250746.1	RP11-39C10.1	587.751	1.84319	0.138296	13.3279	1.59269e-40	4.39458e-38
ENSG00000099875.14	MKNK2	3750.84	1.85138	0.138214	13.395	6.46815e-41	1.85804e-38
ENSG00000059804.15	SLC2A3	1279.5	1.85585	0.124685	14.8844	4.16502e-50	1.74681e-47
ENSG00000278000.1	AC139100.4	50.7092	1.85621	0.28869	6.42977	1.278e-10	3.26426e-09
ENSG00000020577.13	SAMD4A	2229.45	1.85681	0.124882	14.8685	5.27708e-50	2.16981e-47
ENSG00000260698.1	RP11-439E19.9	12.6651	1.86835	0.39685	4.70794	2.50232e-06	2.98146e-05
ENSG00000224962.4	PSAT1P4	48.0805	1.88323	0.289682	6.50103	7.97702e-11	2.12013e-09
ENSG00000137460.8	FHDC1	29.6064	1.884	0.334512	5.63207	1.78059e-08	3.284e-07
ENSG00000273002.1	RP11-336K24.12	90.8805	1.89143	0.228481	8.27831	1.24932e-16	6.59907e-15
ENSG00000139289.13	PHLDA1	2688.06	1.89654	0.127625	14.8603	5.96845e-50	2.40689e-47
ENSG00000082556.10	OPRK1	32.4646	1.90503	0.328121	5.80589	6.40235e-09	1.28108e-07
ENSG00000229124.6	VIM-AS1	168.098	1.90918	0.184942	10.3232	5.53621e-25	5.5021e-23
ENSG00000159399.9	HK2	2302.58	1.91261	0.119409	16.0173	9.68216e-58	5.63986e-55
ENSG00000138678.10	AGPAT9	102.624	1.91516	0.228588	8.37823	5.37308e-17	2.94186e-15
ENSG00000164211.12	STARD4	3858.49	1.91534	0.13023	14.7073	5.78662e-49	2.20628e-46
ENSG00000244165.1	P2RY11	136.691	1.91595	0.197084	9.7215	2.4416e-22	1.97685e-20
ENSG00000155265.10	GOLGA7B	17.0495	1.91852	0.377114	5.08738	3.63044e-07	5.18952e-06
ENSG00000189410.11	SH2D5	494.242	1.91879	0.156212	12.2833	1.11397e-34	2.26796e-32
ENSG00000137965.10	IFI44	203.902	1.9219	0.196539	9.77874	1.38924e-22	1.15605e-20
ENSG00000187608.8	ISG15	326.85	1.92348	0.171018	11.2472	2.39051e-29	3.3871e-27
ENSG00000100593.17	ISM2	17.109	1.92481	0.377243	5.1023	3.35555e-07	4.83282e-06
ENSG00000141622.13	RNF165	17.6503	1.93105	0.389068	4.96327	6.93167e-07	9.34172e-06
ENSG00000146094.13	DOK3	97.9721	1.93169	0.218982	8.82119	1.13245e-18	7.08883e-17
ENSG00000076641.4	PAG1	516.174	1.93532	0.175267	11.0421	2.39324e-28	3.13664e-26
ENSG00000069667.15	RORA	2019.98	1.93618	0.127098	15.2337	2.11181e-52	9.62712e-50
ENSG00000229261.1	RP11-227H15.4	37.9727	1.94023	0.307083	6.31824	2.64563e-10	6.50398e-09
ENSG00000054356.13	PTPRN	27.0141	1.9405	0.346498	5.60034	2.13934e-08	3.8808e-07
ENSG00000164972.12	C9orf24	11.1799	1.94124	0.405672	4.78524	1.70786e-06	2.10298e-05
ENSG00000172940.11	SLC22A13	37.8205	1.94528	0.306088	6.3553	2.08025e-10	5.17472e-09
ENSG00000236064.1	RP6-191P20.4	25.5661	1.94975	0.346153	5.63263	1.77486e-08	3.27631e-07
ENSG00000163235.15	TGFA	1474.65	1.95406	0.123328	15.8444	1.53618e-56	8.25991e-54
ENSG00000151012.13	SLC7A11	1304.26	1.95464	0.131669	14.8451	7.47988e-50	2.95949e-47
ENSG00000254162.1	RP11-48B3.3	32.3783	1.95653	0.319186	6.12975	8.80192e-10	2.01502e-08
ENSG00000169429.10	CXCL8	132.051	1.96729	0.210671	9.33822	9.79637e-21	7.05944e-19
ENSG00000165030.3	NFIL3	497.819	1.97595	0.145837	13.549	8.02722e-42	2.40472e-39
ENSG00000185745.9	IFIT1	1335.84	1.97682	0.154142	12.8247	1.19318e-37	2.74956e-35
ENSG00000228612.2	HK2P1	585.926	1.98222	0.164876	12.0225	2.70579e-33	4.93395e-31
ENSG00000075073.14	TACR2	39.4296	1.98611	0.311528	6.37539	1.82494e-10	4.5886e-09
ENSG00000143786.7	CNIH3	203.466	2.01894	0.17507	11.5322	9.07946e-31	1.42087e-28
ENSG00000145911.5	N4BP3	21.4905	2.02216	0.361334	5.59636	2.18894e-08	3.96733e-07
ENSG00000136383.6	ALPK3	37.5926	2.02325	0.32507	6.22405	4.84483e-10	1.14668e-08
ENSG00000151006.7	PRSS53	169.098	2.03709	0.197181	10.331	5.10008e-25	5.0928e-23
ENSG00000253406.1	AC012613.2	92.0154	2.04332	0.227965	8.96332	3.15036e-19	2.03898e-17
ENSG00000069431.10	ABCC9	17.5775	2.05745	0.375392	5.48082	4.23367e-08	7.34934e-07
ENSG00000135116.9	HRK	769.344	2.06108	0.131475	15.6766	2.1852e-55	1.11765e-52
ENSG00000070669.16	ASNS	556.084	2.06552	0.143622	14.3816	6.74787e-47	2.43971e-44
ENSG00000176597.11	B3GNT5	119.39	2.08669	0.210526	9.91176	3.70058e-23	3.19347e-21
ENSG00000116852.14	KIF21B	39.562	2.09042	0.306706	6.81572	9.37932e-12	2.9049e-10
ENSG00000277883.1	RP6-191P20.5	99.1948	2.10358	0.231171	9.09966	9.06116e-20	6.10973e-18
ENSG00000116883.8	RP11-268J15.5	251.766	2.11192	0.182876	11.5484	7.52495e-31	1.19544e-28
ENSG00000151014.5	CCRN4L	669.91	2.12102	0.152233	13.9327	4.00985e-44	1.29364e-41
ENSG00000280407.2	RP13-516M14.8	191.881	2.13693	0.20451	10.449	1.48031e-25	1.5599e-23
ENSG00000241684.5	ADAMTS9-AS2	269.118	2.14909	0.187313	11.4733	1.79732e-30	2.77132e-28
ENSG00000249476.1	CTD-2587M2.1	231.548	2.1756	0.182713	11.9072	1.08546e-32	1.94548e-30
ENSG00000258521.1	RP11-638I2.9	20.5931	2.17629	0.380083	5.72582	1.02933e-08	1.99309e-07
ENSG00000178752.15	FAM132B	23.7157	2.17792	0.359762	6.05379	1.41481e-09	3.15287e-08
ENSG00000253810.1	PSAT1P1	28.6407	2.18182	0.353924	6.16465	7.06394e-10	1.635e-08
ENSG00000135069.13	PSAT1	788.277	2.18266	0.145574	14.9935	8.09943e-51	3.61372e-48
ENSG00000261604.1	CTD-2636A23.2	92.3855	2.18637	0.246084	8.88462	6.4139e-19	4.06343e-17
ENSG00000156510.12	HKDC1	1397.39	2.19306	0.125639	17.4552	3.14043e-68	3.65861e-65
ENSG00000120217.13	CD274	160.059	2.20208	0.210477	10.4623	1.28632e-25	1.36924e-23
ENSG00000100505.13	TRIM9	47.508	2.21719	0.298946	7.4167	1.20077e-13	4.61175e-12
ENSG00000153714.5	LURAP1L	448.911	2.21736	0.154354	14.3654	8.52594e-47	3.03032e-44
ENSG00000239670.1	RP4-803A2.2	32.8021	2.22394	0.332744	6.68364	2.33073e-11	6.7229e-10
ENSG00000196843.15	ARID5A	296.806	2.22407	0.164787	13.4966	1.63652e-41	4.76638e-39
ENSG00000104419.14	NDRG1	10105.2	2.22815	0.13425	16.597	7.32093e-62	5.48286e-59
ENSG00000118503.14	TNFAIP3	152.377	2.22846	0.198793	11.2099	3.64409e-29	4.99455e-27
ENSG00000119917.13	IFIT3	685.096	2.24332	0.176538	12.7073	5.38524e-37	1.21428e-34
ENSG00000225728.2	RP6-191P20.3	22.8091	2.26221	0.364051	6.21398	5.16578e-10	1.21715e-08
ENSG00000145040.3	UCN2	49.1622	2.26284	0.31542	7.17405	7.28128e-13	2.57485e-11
ENSG00000138166.5	DUSP5	513.586	2.26728	0.137179	16.5279	2.31034e-61	1.67061e-58
ENSG00000175592.8	FOSL1	675.087	2.27108	0.173327	13.1029	3.17051e-39	7.91495e-37
ENSG00000231748.1	RP11-227H15.5	12.5742	2.27659	0.401127	5.67549	1.38291e-08	2.61729e-07
ENSG00000273117.1	AC144652.1	175.693	2.28229	0.188079	12.1347	6.9133e-34	1.34233e-31
ENSG00000185885.15	IFITM1	13.6304	2.28705	0.402825	5.67753	1.36655e-08	2.59335e-07
ENSG00000215895.4	RP11-334L9.1	900.681	2.29044	0.145653	15.7253	1.01542e-55	5.32336e-53
ENSG00000249328.2	RP11-26J3.1	19.7271	2.29686	0.37396	6.14201	8.14834e-10	1.87153e-08
ENSG00000007001.12	UPP2	89.4388	2.30829	0.246207	9.3754	6.89133e-21	5.03523e-19
ENSG00000224982.3	TMEM233	36.1939	2.32585	0.322162	7.21953	5.21685e-13	1.87004e-11
ENSG00000136826.14	KLF4	152.096	2.33226	0.196169	11.8891	1.34886e-32	2.37694e-30
ENSG00000260317.1	RP11-48B3.4	25.956	2.35532	0.376198	6.26086	3.82865e-10	9.23898e-09
ENSG00000140105.17	WARS	2382.97	2.37973	0.131754	18.0619	6.35545e-73	9.51956e-70
ENSG00000044574.7	HSPA5	22775.3	2.39456	0.15279	15.6722	2.34478e-55	1.17071e-52
ENSG00000077522.12	ACTN2	40.9971	2.40554	0.321816	7.47491	7.72587e-14	3.08007e-12
ENSG00000230787.1	PSAT1P3	134.447	2.42451	0.21745	11.1497	7.18344e-29	9.5947e-27
ENSG00000119922.8	IFIT2	620.247	2.43703	0.165299	14.7432	3.40522e-49	1.32236e-46
ENSG00000280385.1	AP000648.5	872.667	2.43968	0.153303	15.9141	5.05901e-57	2.79177e-54
ENSG00000244405.7	ETV5	680.477	2.45814	0.131602	18.6786	7.39204e-78	1.19239e-74
ENSG00000177181.14	RIMKLA	574.666	2.49243	0.146943	16.9619	1.5709e-64	1.31767e-61
ENSG00000114268.11	PFKFB4	1937.72	2.51308	0.144866	17.3476	2.05482e-67	2.15448e-64
ENSG00000183691.4	NOG	97.6053	2.57008	0.244476	10.5126	7.55864e-26	8.21268e-24
ENSG00000187678.8	SPRY4	71.3395	2.58895	0.26606	9.7307	2.23049e-22	1.81292e-20
ENSG00000260949.1	KB-1836B5.1	25.513	2.60307	0.3676	7.08124	1.42873e-12	4.90351e-11
ENSG00000185022.11	MAFF	564.858	2.64281	0.156952	16.8384	1.27658e-63	1.02961e-60
ENSG00000077616.10	NAALAD2	142.937	2.66352	0.219758	12.1202	8.25187e-34	1.58114e-31
ENSG00000026559.13	KCNG1	29.6109	2.70743	0.352144	7.68841	1.48972e-14	6.41468e-13
ENSG00000173110.7	HSPA6	24.0827	2.773	0.371161	7.47115	7.94956e-14	3.15127e-12
ENSG00000175197.10	DDIT3	1340.43	2.78161	0.16148	17.2257	1.70241e-66	1.48748e-63
ENSG00000270210.1	RP11-373D23.3	40.505	2.78588	0.330485	8.42966	3.46684e-17	1.97553e-15
ENSG00000101670.11	LIPG	982.618	2.82889	0.139976	20.2099	8.01268e-91	1.86696e-87
ENSG00000154734.14	ADAMTS1	919.308	2.8721	0.1312	21.891	3.16448e-106	1.10599e-102
ENSG00000173930.8	SLCO4C1	32.7703	2.94124	0.34933	8.41967	3.7755e-17	2.13979e-15
ENSG00000164056.10	SPRY1	137.452	2.96726	0.228654	12.9771	1.65003e-38	4.02339e-36
ENSG00000130518.16	KIAA1683	741.063	2.99191	0.183273	16.3249	6.56777e-60	4.30394e-57
ENSG00000144671.10	SLC22A14	40.523	3.0106	0.336608	8.94395	3.75518e-19	2.41553e-17
ENSG00000153879.8	CEBPG	1304.91	3.14841	0.140803	22.3603	9.57642e-111	4.01635e-107
ENSG00000113448.16	PDE4D	56.8266	3.17402	0.310962	10.2071	1.84246e-24	1.76422e-22
ENSG00000261556.8	SMG1P7	200.967	3.18421	0.199314	15.9759	1.88165e-57	1.06644e-54
ENSG00000184156.15	KCNQ3	284.205	3.25127	0.18492	17.5821	3.37827e-69	4.1672e-66
ENSG00000165891.15	E2F7	2201.45	3.27184	0.131721	24.8391	3.38894e-136	1.77665e-132
ENSG00000177453.7	NIM1K	117.067	3.36827	0.255652	13.1752	1.21836e-39	3.15421e-37
ENSG00000162772.16	ATF3	908.405	3.54742	0.139196	25.4852	2.87864e-143	2.01217e-139
ENSG00000157601.13	MX1	191.148	3.57141	0.218413	16.3516	4.23458e-60	2.86449e-57
ENSG00000137959.15	IFI44L	336.406	3.58019	0.206331	17.3517	1.91565e-67	2.11427e-64
ENSG00000128965.11	CHAC1	53.8074	3.64461	0.325464	11.1982	4.16211e-29	5.6675e-27
ENSG00000089127.12	OAS1	126.573	3.67138	0.262246	13.9997	1.56448e-44	5.20747e-42
ENSG00000134326.11	CMPK2	48.7148	3.75282	0.352472	10.6472	1.79785e-26	2.08292e-24
ENSG00000101255.10	TRIB3	1368.48	4.03466	0.14071	28.6736	8.14301e-181	1.70759e-176
ENSG00000111335.12	OAS2	59.9548	4.22697	0.348765	12.1198	8.29401e-34	1.58114e-31
ENSG00000135114.12	OASL	95.2358	4.40322	0.31148	14.1365	2.26411e-45	7.78333e-43
