# Supplementary material for: Expression of microRNA in human retinal pigment epithelial cells following infection with Zaire ebolavirus
Source: BMC Res Notes. 2019 Oct 1;12:639. doi: 10.1186/s13104-019-4671-8 (PMC6771106; doi:10.1186/s13104-019-4671-8)
Supplement: Supplementary file 8 — Additional file 8. List of enriched gene ontology categories (biological process, molecular function) and KEGG pathways for biological targets of differentially expressed miRNAs in EBOV- versus mock-infected human RPE cells. [file 13104_2019_4671_MOESM8_ESM.xlsx]

## Sheet: Gene Ontology and KEGG
GOID	GOTerm	Ontology Source	Term PValue	Term PValue Corrected with Bonferroni step down	(-log10) term p value corrected	Group PValue	Group PValue Corrected with Bonferroni step down	GOLevels		% Associated Genes	Nr. Genes	Associated Genes Found
GO:0007165	signal transduction	GO_BiologicalProcess-GOA_23.02.2017_10h01	8.9e-19	4.2e-16	15.3768	8.2e-18	2.5e-16	[2, 3, 4]	Group25	4.89578	101	[ABCA1, ACKR3, ADCYAP1, AR, ARL4D, ATF3, BAMBI, BCL11B, BMP4, BMP6, BST2, CAMK2A, CAV1, CBL, CCL2, CHI3L1, CNR1, CXCL8, CXCR4, CXXC5, DDIT3, DDX58, DKK1, DOK5, DUSP1, DUSP4, DUSP6, DYNLL1, DYRK3, EGR1, EIF4EBP1, EPHA3, EPHB1, ERBB4, FGF18, FGF9, FGFR1, FSHR, FZD2, FZD4, GDF15, GJA1, GLI1, GRM1, HBEGF, HES1, HEY1, HRK, IGFBP5, IL11, IL1A, IL1RN, IL6R, IQGAP2, IRAK2, ITGA10, ITGB3, KDR, LGR4, LRRK1…
GO:0007165	signal transduction	GO_BiologicalProcess-GOA_23.02.2017_10h01	8.9e-19	4.2e-16	15.3768	5.8e-19	1.8e-17	[2, 3, 4]	Group31	4.89578	101	[ABCA1, ACKR3, ADCYAP1, AR, ARL4D, ATF3, BAMBI, BCL11B, BMP4, BMP6, BST2, CAMK2A, CAV1, CBL, CCL2, CHI3L1, CNR1, CXCL8, CXCR4, CXXC5, DDIT3, DDX58, DKK1, DOK5, DUSP1, DUSP4, DUSP6, DYNLL1, DYRK3, EGR1, EIF4EBP1, EPHA3, EPHB1, ERBB4, FGF18, FGF9, FGFR1, FSHR, FZD2, FZD4, GDF15, GJA1, GLI1, GRM1, HBEGF, HES1, HEY1, HRK, IGFBP5, IL11, IL1A, IL1RN, IL6R, IQGAP2, IRAK2, ITGA10, ITGB3, KDR, LGR4, LRRK1…
GO:0080090	regulation of primary metabolic process	GO_BiologicalProcess-GOA_23.02.2017_10h01	5.6e-15	2.6e-12	11.585	1.6e-09	2.9e-08	[3, 4]	Group30	4.01817	115	[ABCA1, ACKR3, ADCYAP1, AR, ARID5B, ARRDC3, ASB9, ATF3, BAMBI, BCL11B, BIRC3, BMP4, BMP6, CAMK2A, CAMK4, CAV1, CDKN1B, CHI3L1, CRB2, CREB5, CXCL8, CXXC5, DDIT3, DDX58, DKK1, DUSP1, DUSP4, DUSP6, DYNLL1, EGR1, EIF4EBP1, ENPP2, EPHB1, ERBB4, ETS1, ETV4, FGF18, FGFR1, FOSL1, FSHR, FZD2, FZD4, GATA5, GLI1, GRHL1, HELZ2, HES1, HEY1, HLF, HSP90AA1, ID2, ID4, IGFBP5, IL11, IL1A, IL6R, IRAK2, IRF1, ISG15…
GO:0080090	regulation of primary metabolic process	GO_BiologicalProcess-GOA_23.02.2017_10h01	5.6e-15	2.6e-12	11.585	5.8e-19	1.8e-17	[3, 4]	Group31	4.01817	115	[ABCA1, ACKR3, ADCYAP1, AR, ARID5B, ARRDC3, ASB9, ATF3, BAMBI, BCL11B, BIRC3, BMP4, BMP6, CAMK2A, CAMK4, CAV1, CDKN1B, CHI3L1, CRB2, CREB5, CXCL8, CXXC5, DDIT3, DDX58, DKK1, DUSP1, DUSP4, DUSP6, DYNLL1, EGR1, EIF4EBP1, ENPP2, EPHB1, ERBB4, ETS1, ETV4, FGF18, FGFR1, FOSL1, FSHR, FZD2, FZD4, GATA5, GLI1, GRHL1, HELZ2, HES1, HEY1, HLF, HSP90AA1, ID2, ID4, IGFBP5, IL11, IL1A, IL6R, IRAK2, IRF1, ISG15…
GO:0007166	cell surface receptor signaling pathway	GO_BiologicalProcess-GOA_23.02.2017_10h01	1.7e-14	8e-12	11.0969	1.5e-14	4.7e-13	[3, 4, 5]	Group18	6.07966	58	[ACKR3, AR, ARL4D, ATF3, BAMBI, BMP4, BMP6, CAV1, CBL, CCL2, DKK1, DOK5, EGR1, EPHA3, EPHB1, ERBB4, FGF9, FGFR1, FZD2, FZD4, GDF15, GLI1, GRM1, HBEGF, HES1, HEY1, IGFBP5, IL1A, IL1RN, IL6R, IRAK2, ITGA10, ITGB3, KDR, LGR4, LRRK1, LRRK2, MAPK7, NOG, OSMR, PDGFRB, PDK4, PLPP3, PRKCH, SFRP4, SMAD6, SPHK1, STAT1, TEC, TGFA, TGFB3, TIMP3, TNFAIP3, TNFRSF10A, TRAF1, VEGFA, WNT2B, XBP1]
GO:0007166	cell surface receptor signaling pathway	GO_BiologicalProcess-GOA_23.02.2017_10h01	1.7e-14	8e-12	11.0969	7.1e-13	1.8e-11	[3, 4, 5]	Group21	6.07966	58	[ACKR3, AR, ARL4D, ATF3, BAMBI, BMP4, BMP6, CAV1, CBL, CCL2, DKK1, DOK5, EGR1, EPHA3, EPHB1, ERBB4, FGF9, FGFR1, FZD2, FZD4, GDF15, GLI1, GRM1, HBEGF, HES1, HEY1, IGFBP5, IL1A, IL1RN, IL6R, IRAK2, ITGA10, ITGB3, KDR, LGR4, LRRK1, LRRK2, MAPK7, NOG, OSMR, PDGFRB, PDK4, PLPP3, PRKCH, SFRP4, SMAD6, SPHK1, STAT1, TEC, TGFA, TGFB3, TIMP3, TNFAIP3, TNFRSF10A, TRAF1, VEGFA, WNT2B, XBP1]
GO:0007166	cell surface receptor signaling pathway	GO_BiologicalProcess-GOA_23.02.2017_10h01	1.7e-14	8e-12	11.0969	8.2e-18	2.5e-16	[3, 4, 5]	Group25	6.07966	58	[ACKR3, AR, ARL4D, ATF3, BAMBI, BMP4, BMP6, CAV1, CBL, CCL2, DKK1, DOK5, EGR1, EPHA3, EPHB1, ERBB4, FGF9, FGFR1, FZD2, FZD4, GDF15, GLI1, GRM1, HBEGF, HES1, HEY1, IGFBP5, IL1A, IL1RN, IL6R, IRAK2, ITGA10, ITGB3, KDR, LGR4, LRRK1, LRRK2, MAPK7, NOG, OSMR, PDGFRB, PDK4, PLPP3, PRKCH, SFRP4, SMAD6, SPHK1, STAT1, TEC, TGFA, TGFB3, TIMP3, TNFAIP3, TNFRSF10A, TRAF1, VEGFA, WNT2B, XBP1]
GO:0007166	cell surface receptor signaling pathway	GO_BiologicalProcess-GOA_23.02.2017_10h01	1.7e-14	8e-12	11.0969	3.6e-13	1e-11	[3, 4, 5]	Group28	6.07966	58	[ACKR3, AR, ARL4D, ATF3, BAMBI, BMP4, BMP6, CAV1, CBL, CCL2, DKK1, DOK5, EGR1, EPHA3, EPHB1, ERBB4, FGF9, FGFR1, FZD2, FZD4, GDF15, GLI1, GRM1, HBEGF, HES1, HEY1, IGFBP5, IL1A, IL1RN, IL6R, IRAK2, ITGA10, ITGB3, KDR, LGR4, LRRK1, LRRK2, MAPK7, NOG, OSMR, PDGFRB, PDK4, PLPP3, PRKCH, SFRP4, SMAD6, SPHK1, STAT1, TEC, TGFA, TGFB3, TIMP3, TNFAIP3, TNFRSF10A, TRAF1, VEGFA, WNT2B, XBP1]
GO:0007166	cell surface receptor signaling pathway	GO_BiologicalProcess-GOA_23.02.2017_10h01	1.7e-14	8e-12	11.0969	5.8e-19	1.8e-17	[3, 4, 5]	Group31	6.07966	58	[ACKR3, AR, ARL4D, ATF3, BAMBI, BMP4, BMP6, CAV1, CBL, CCL2, DKK1, DOK5, EGR1, EPHA3, EPHB1, ERBB4, FGF9, FGFR1, FZD2, FZD4, GDF15, GLI1, GRM1, HBEGF, HES1, HEY1, IGFBP5, IL1A, IL1RN, IL6R, IRAK2, ITGA10, ITGB3, KDR, LGR4, LRRK1, LRRK2, MAPK7, NOG, OSMR, PDGFRB, PDK4, PLPP3, PRKCH, SFRP4, SMAD6, SPHK1, STAT1, TEC, TGFA, TGFB3, TIMP3, TNFAIP3, TNFRSF10A, TRAF1, VEGFA, WNT2B, XBP1]
GO:0010556	regulation of macromolecule biosynthetic process	GO_BiologicalProcess-GOA_23.02.2017_10h01	8.1e-14	3.8e-11	10.4202	1.6e-09	2.9e-08	[4, 5]	Group30	4.60779	84	[ADCYAP1, AR, ARID5B, ATF3, BAMBI, BCL11B, BMP4, BMP6, CAMK2A, CAMK4, CAV1, CDKN1B, CREB5, CXXC5, DDIT3, DDX58, DKK1, EGR1, EIF4EBP1, ERBB4, ETS1, ETV4, FOSL1, FZD2, FZD4, GATA5, GLI1, GRHL1, HELZ2, HES1, HEY1, HLF, HSP90AA1, ID2, ID4, IGFBP5, IL11, IL1A, IL6R, IRAK2, IRF1, ITGB3, JUND, JUP, KDR, KLF4, KLF6, MAP3K5, MAPK7, MEF2C, MITF, MLXIP, MXD1, NAMPT, NOG, NR2F1, ONECUT2, OTX2, PBX1, PIAS2, P…
GO:0009889	regulation of biosynthetic process	GO_BiologicalProcess-GOA_23.02.2017_10h01	8.8e-14	4.1e-11	10.3872	1.6e-09	2.9e-08	[3, 4]	Group30	4.51011	87	[ABCA1, ADCYAP1, AR, ARID5B, ATF3, BAMBI, BCL11B, BMP4, BMP6, CAMK2A, CAMK4, CAV1, CDKN1B, CREB5, CXXC5, DDIT3, DDX58, DKK1, EGR1, EIF4EBP1, ERBB4, ETS1, ETV4, FOSL1, FSHR, FZD2, FZD4, GATA5, GLI1, GRHL1, HELZ2, HES1, HEY1, HLF, HSP90AA1, ID2, ID4, IGFBP5, IL11, IL1A, IL6R, IRAK2, IRF1, ITGB3, JUND, JUP, KDR, KLF4, KLF6, MAP3K5, MAPK7, MEF2C, MITF, MLXIP, MXD1, NAMPT, NOG, NR2F1, ONECUT2, OTX2, P…
GO:0006351	transcription, DNA-templated	GO_BiologicalProcess-GOA_23.02.2017_10h01	1.2e-13	6e-11	10.2218	1.6e-09	2.9e-08	[5, 6, 7, 8, 9]	Group30	4.84694	76	[ADCYAP1, AR, ARID5B, ATF3, BAMBI, BCL11B, BMP4, BMP6, CAMK2A, CAMK4, CAV1, CDKN1B, CREB5, CXXC5, DDIT3, DDX58, DKK1, EGR1, ERBB4, ETS1, ETV4, FOSL1, FZD2, FZD4, GATA5, GLI1, GRHL1, GTF2A1, HELZ2, HES1, HEY1, HLF, ID2, ID4, IL11, IRAK2, IRF1, JUND, JUP, KLF4, KLF6, MAP3K5, MAPK7, MEF2C, MITF, MLXIP, MXD1, NAMPT, NOG, NR2F1, ONECUT2, OTX2, PBX1, PIAS2, PLAGL1, PLPP3, POLR2A, PRKCH, PTPRN, RAX, ROR…
GO:0006355	regulation of transcription, DNA-templated	GO_BiologicalProcess-GOA_23.02.2017_10h01	1.7e-13	8.3e-11	10.0809	1.6e-09	2.9e-08	[5, 6, 7, 8, 9, 10]	Group30	4.90066	74	[ADCYAP1, AR, ARID5B, ATF3, BAMBI, BCL11B, BMP4, BMP6, CAMK2A, CAMK4, CAV1, CDKN1B, CREB5, CXXC5, DDIT3, DDX58, DKK1, EGR1, ERBB4, ETS1, ETV4, FOSL1, FZD2, FZD4, GATA5, GLI1, GRHL1, HELZ2, HES1, HEY1, HLF, ID2, ID4, IL11, IRAK2, IRF1, JUND, JUP, KLF4, KLF6, MAP3K5, MAPK7, MEF2C, MITF, MLXIP, MXD1, NAMPT, NOG, NR2F1, ONECUT2, OTX2, PBX1, PIAS2, PLAGL1, PLPP3, PRKCH, PTPRN, RAX, RORA, SFRP4, SMAD6,…
GO:0034654	nucleobase-containing compound biosynthetic process	GO_BiologicalProcess-GOA_23.02.2017_10h01	2.2e-13	1e-10	10	1.6e-09	2.9e-08	[4, 5]	Group30	4.5887	82	[ABCA1, ADCYAP1, AR, ARID5B, ATF3, BAMBI, BCL11B, BMP4, BMP6, CAMK2A, CAMK4, CAV1, CDKN1B, CREB5, CXXC5, DDIT3, DDX58, DKK1, EGR1, ERBB4, ETS1, ETV4, FOSL1, FSHR, FZD2, FZD4, GATA5, GLI1, GRHL1, GTF2A1, GUCY1B3, HELZ2, HES1, HEY1, HLF, HSP90AA1, ID2, ID4, IL11, IRAK2, IRF1, JUND, JUP, KLF4, KLF6, MAP3K5, MAPK7, MEF2C, MITF, MLXIP, MXD1, NAMPT, NOG, NR2F1, OAS1, OAS2, ONECUT2, OTX2, PBX1, PIAS2, P…
GO:0048583	regulation of response to stimulus	GO_BiologicalProcess-GOA_23.02.2017_10h01	4.1e-13	1.9e-10	9.72125	4.2e-13	1.1e-11	[2, 3]	Group22	4.60564	80	[ABCA1, ACKR3, ADCYAP1, AR, ATF3, BAMBI, BMP4, BMP6, BST2, CAV1, CBL, CCL2, CHI3L1, CXCL8, CXCR4, CXXC5, DDIT3, DDX58, DKK1, DOK5, DUSP1, DUSP4, DUSP6, DYNLL1, DYRK3, EPHB1, ERBB4, ETS1, FEM1C, FGF18, FGFR1, FSHR, FZD4, GJA1, GLI1, HBEGF, HERC5, HEY1, HRK, IGFBP5, IL11, IL1RN, IL6R, IRAK2, KDR, KLF4, LGR4, LRRK1, LRRK2, MAP3K5, MAPK7, MFF, MSX1, NOG, PDGFRB, PIAS2, PLPP3, PPP1R15A, PRKCE, PRKCH, …
GO:0048583	regulation of response to stimulus	GO_BiologicalProcess-GOA_23.02.2017_10h01	4.1e-13	1.9e-10	9.72125	8.2e-18	2.5e-16	[2, 3]	Group25	4.60564	80	[ABCA1, ACKR3, ADCYAP1, AR, ATF3, BAMBI, BMP4, BMP6, BST2, CAV1, CBL, CCL2, CHI3L1, CXCL8, CXCR4, CXXC5, DDIT3, DDX58, DKK1, DOK5, DUSP1, DUSP4, DUSP6, DYNLL1, DYRK3, EPHB1, ERBB4, ETS1, FEM1C, FGF18, FGFR1, FSHR, FZD4, GJA1, GLI1, HBEGF, HERC5, HEY1, HRK, IGFBP5, IL11, IL1RN, IL6R, IRAK2, KDR, KLF4, LGR4, LRRK1, LRRK2, MAP3K5, MAPK7, MFF, MSX1, NOG, PDGFRB, PIAS2, PLPP3, PPP1R15A, PRKCE, PRKCH, …
GO:0048583	regulation of response to stimulus	GO_BiologicalProcess-GOA_23.02.2017_10h01	4.1e-13	1.9e-10	9.72125	5.8e-19	1.8e-17	[2, 3]	Group31	4.60564	80	[ABCA1, ACKR3, ADCYAP1, AR, ATF3, BAMBI, BMP4, BMP6, BST2, CAV1, CBL, CCL2, CHI3L1, CXCL8, CXCR4, CXXC5, DDIT3, DDX58, DKK1, DOK5, DUSP1, DUSP4, DUSP6, DYNLL1, DYRK3, EPHB1, ERBB4, ETS1, FEM1C, FGF18, FGFR1, FSHR, FZD4, GJA1, GLI1, HBEGF, HERC5, HEY1, HRK, IGFBP5, IL11, IL1RN, IL6R, IRAK2, KDR, KLF4, LGR4, LRRK1, LRRK2, MAP3K5, MAPK7, MFF, MSX1, NOG, PDGFRB, PIAS2, PLPP3, PPP1R15A, PRKCE, PRKCH, …
GO:0009966	regulation of signal transduction	GO_BiologicalProcess-GOA_23.02.2017_10h01	1e-12	4.7e-10	9.3279	4.2e-13	1.1e-11	[3, 4, 5]	Group22	5.02959	68	[ABCA1, ACKR3, ADCYAP1, AR, ATF3, BAMBI, BMP4, BMP6, BST2, CAV1, CBL, CHI3L1, CXCL8, CXXC5, DDIT3, DKK1, DOK5, DUSP1, DUSP4, DUSP6, DYNLL1, DYRK3, EPHB1, ERBB4, FGF18, FGFR1, FSHR, FZD4, GJA1, GLI1, HBEGF, HEY1, HRK, IGFBP5, IL11, IL1RN, IL6R, IRAK2, KDR, LGR4, LRRK1, LRRK2, MAP3K5, MAPK7, MFF, MSX1, NOG, PDGFRB, PIAS2, PRKCH, PTPN6, RORA, SESN3, SFRP4, SMAD6, SPHK1, SPRY2, STAT1, TGFA, TIMP3, TN…
GO:0009966	regulation of signal transduction	GO_BiologicalProcess-GOA_23.02.2017_10h01	1e-12	4.7e-10	9.3279	8.2e-18	2.5e-16	[3, 4, 5]	Group25	5.02959	68	[ABCA1, ACKR3, ADCYAP1, AR, ATF3, BAMBI, BMP4, BMP6, BST2, CAV1, CBL, CHI3L1, CXCL8, CXXC5, DDIT3, DKK1, DOK5, DUSP1, DUSP4, DUSP6, DYNLL1, DYRK3, EPHB1, ERBB4, FGF18, FGFR1, FSHR, FZD4, GJA1, GLI1, HBEGF, HEY1, HRK, IGFBP5, IL11, IL1RN, IL6R, IRAK2, KDR, LGR4, LRRK1, LRRK2, MAP3K5, MAPK7, MFF, MSX1, NOG, PDGFRB, PIAS2, PRKCH, PTPN6, RORA, SESN3, SFRP4, SMAD6, SPHK1, SPRY2, STAT1, TGFA, TIMP3, TN…
GO:0009966	regulation of signal transduction	GO_BiologicalProcess-GOA_23.02.2017_10h01	1e-12	4.7e-10	9.3279	5.8e-19	1.8e-17	[3, 4, 5]	Group31	5.02959	68	[ABCA1, ACKR3, ADCYAP1, AR, ATF3, BAMBI, BMP4, BMP6, BST2, CAV1, CBL, CHI3L1, CXCL8, CXXC5, DDIT3, DKK1, DOK5, DUSP1, DUSP4, DUSP6, DYNLL1, DYRK3, EPHB1, ERBB4, FGF18, FGFR1, FSHR, FZD4, GJA1, GLI1, HBEGF, HEY1, HRK, IGFBP5, IL11, IL1RN, IL6R, IRAK2, KDR, LGR4, LRRK1, LRRK2, MAP3K5, MAPK7, MFF, MSX1, NOG, PDGFRB, PIAS2, PRKCH, PTPN6, RORA, SESN3, SFRP4, SMAD6, SPHK1, SPRY2, STAT1, TGFA, TIMP3, TN…
GO:0031326	regulation of cellular biosynthetic process	GO_BiologicalProcess-GOA_23.02.2017_10h01	1e-12	5.1e-10	9.29243	1.6e-09	2.9e-08	[4, 5]	Group30	4.40714	84	[ABCA1, ADCYAP1, AR, ARID5B, ATF3, BAMBI, BCL11B, BMP4, BMP6, CAMK2A, CAMK4, CAV1, CDKN1B, CREB5, CXXC5, DDIT3, DDX58, DKK1, EGR1, EIF4EBP1, ERBB4, ETS1, ETV4, FOSL1, FSHR, FZD2, FZD4, GATA5, GLI1, GRHL1, HELZ2, HES1, HEY1, HLF, HSP90AA1, ID2, ID4, IGFBP5, IL11, IL1A, IRAK2, IRF1, JUND, JUP, KLF4, KLF6, MAP3K5, MAPK7, MEF2C, MITF, MLXIP, MXD1, NAMPT, NOG, NR2F1, ONECUT2, OTX2, PBX1, PDK4, PIAS2, …
GO:2000112	regulation of cellular macromolecule biosynthetic process	GO_BiologicalProcess-GOA_23.02.2017_10h01	2.7e-12	1.2e-09	8.92082	1.6e-09	2.9e-08	[5, 6]	Group30	4.47846	79	[ADCYAP1, AR, ARID5B, ATF3, BAMBI, BCL11B, BMP4, BMP6, CAMK2A, CAMK4, CAV1, CDKN1B, CREB5, CXXC5, DDIT3, DDX58, DKK1, EGR1, EIF4EBP1, ERBB4, ETS1, ETV4, FOSL1, FZD2, FZD4, GATA5, GLI1, GRHL1, HELZ2, HES1, HEY1, HLF, HSP90AA1, ID2, ID4, IGFBP5, IL11, IRAK2, IRF1, JUND, JUP, KLF4, KLF6, MAP3K5, MAPK7, MEF2C, MITF, MLXIP, MXD1, NAMPT, NOG, NR2F1, ONECUT2, OTX2, PBX1, PIAS2, PLAGL1, PLPP3, PPP1R15A, …
GO:0044271	cellular nitrogen compound biosynthetic process	GO_BiologicalProcess-GOA_23.02.2017_10h01	4.9e-12	2.2e-09	8.65758	1.6e-09	2.9e-08	[4]	Group30	4.24063	86	[ABCA1, ADCYAP1, AR, ARID5B, ATF3, BAMBI, BCL11B, BMP4, BMP6, CAMK2A, CAMK4, CAV1, CDKN1B, CREB5, CXXC5, DDIT3, DDX58, DKK1, EGR1, EIF4EBP1, ERBB4, ETS1, ETV4, FOSL1, FSHR, FZD2, FZD4, GATA5, GLI1, GRHL1, GTF2A1, GUCY1B3, HELZ2, HES1, HEY1, HLF, HSP90AA1, ID2, ID4, IGFBP5, IL11, IRAK2, IRF1, JUND, JUP, KLF4, KLF6, MAP3K5, MAPK7, MEF2C, MITF, MLXIP, MXD1, NAMPT, NOG, NR2F1, OAS1, OAS2, ONECUT2, OT…
GO:0009059	macromolecule biosynthetic process	GO_BiologicalProcess-GOA_23.02.2017_10h01	6.8e-12	3.1e-09	8.50864	1.6e-09	2.9e-08	[4]	Group30	4.16076	88	[ADCYAP1, AR, ARID5B, ATF3, BAMBI, BCL11B, BMP4, BMP6, CAMK2A, CAMK4, CAV1, CDKN1B, CHSY1, CREB5, CXXC5, DDIT3, DDX58, DKK1, EGR1, EIF4EBP1, ERBB4, ETS1, ETV4, FOSL1, FZD2, FZD4, GATA5, GLI1, GRHL1, GTF2A1, HELZ2, HES1, HEY1, HLF, HSP90AA1, ID2, ID4, IGFBP5, IL11, IL1A, IL6R, IRAK2, IRF1, ITGB3, JUND, JUP, KDR, KLF4, KLF6, MAP3K5, MAPK7, MEF2C, MITF, MLXIP, MXD1, NAMPT, NOG, NR2F1, OAS2, ONECUT2,…
GO:0051171	regulation of nitrogen compound metabolic process	GO_BiologicalProcess-GOA_23.02.2017_10h01	9.9e-12	4.5e-09	8.34679	1.6e-09	2.9e-08	[3, 4]	Group30	4.19753	85	[ABCA1, ADCYAP1, AR, ARID5B, ATF3, BAMBI, BCL11B, BMP4, BMP6, CAMK2A, CAMK4, CAV1, CDKN1B, CREB5, CXCL8, CXXC5, DDIT3, DDX58, DKK1, EGR1, EIF4EBP1, ERBB4, ETS1, ETV4, FOSL1, FSHR, FZD2, FZD4, GATA5, GLI1, GRHL1, HELZ2, HES1, HEY1, HLF, HSP90AA1, ID2, ID4, IGFBP5, IL11, IRAK2, IRF1, JUND, JUP, KLF4, KLF6, MAP3K5, MAPK7, MEF2C, MITF, MLXIP, MXD1, NAMPT, NOG, NR2F1, OAS1, OAS3, ONECUT2, OTX2, PBX1, …
GO:0019219	regulation of nucleobase-containing compound metabolic process	GO_BiologicalProcess-GOA_23.02.2017_10h01	1.4e-11	6.7e-09	8.17393	1.6e-09	2.9e-08	[4, 5]	Group30	4.27892	81	[ABCA1, ADCYAP1, AR, ARID5B, ATF3, BAMBI, BCL11B, BMP4, BMP6, CAMK2A, CAMK4, CAV1, CDKN1B, CREB5, CXCL8, CXXC5, DDIT3, DDX58, DKK1, EGR1, ERBB4, ETS1, ETV4, FOSL1, FSHR, FZD2, FZD4, GATA5, GLI1, GRHL1, HELZ2, HES1, HEY1, HLF, HSP90AA1, ID2, ID4, IL11, IRAK2, IRF1, JUND, JUP, KLF4, KLF6, MAP3K5, MAPK7, MEF2C, MITF, MLXIP, MXD1, NAMPT, NOG, NR2F1, OAS1, OAS3, ONECUT2, OTX2, PBX1, PIAS2, PLAGL1, PLP…
GO:0010468	regulation of gene expression	GO_BiologicalProcess-GOA_23.02.2017_10h01	3.9e-11	1.8e-08	7.74473	1.6e-09	2.9e-08	[4, 5]	Group30	4.16244	82	[ADCYAP1, AR, ARID5B, ATF3, BAMBI, BCL11B, BMP4, BMP6, CAMK2A, CAMK4, CAV1, CDKN1B, CREB5, CXXC5, DDIT3, DDX58, DKK1, EGR1, EIF4EBP1, ERBB4, ETS1, ETV4, FOSL1, FZD2, FZD4, GATA5, GLI1, GRHL1, HELZ2, HES1, HEY1, HLF, ID2, ID4, IGFBP5, IL11, IL1A, IRAK2, IRF1, JUND, JUP, KLF4, KLF6, LRRK2, MAP3K5, MAPK7, MEF2C, MITF, MLXIP, MXD1, NAMPT, NOG, NR2F1, ONECUT2, OTX2, PBX1, PIAS2, PLAGL1, PLPP3, POLR2A,…
GO:0034645	cellular macromolecule biosynthetic process	GO_BiologicalProcess-GOA_23.02.2017_10h01	1.3e-10	6e-08	7.22185	1.6e-09	2.9e-08	[4, 5]	Group30	4.06265	83	[ADCYAP1, AR, ARID5B, ATF3, BAMBI, BCL11B, BMP4, BMP6, CAMK2A, CAMK4, CAV1, CDKN1B, CHSY1, CREB5, CXXC5, DDIT3, DDX58, DKK1, EGR1, EIF4EBP1, ERBB4, ETS1, ETV4, FOSL1, FZD2, FZD4, GATA5, GLI1, GRHL1, GTF2A1, HELZ2, HES1, HEY1, HLF, HSP90AA1, ID2, ID4, IGFBP5, IL11, IRAK2, IRF1, JUND, JUP, KLF4, KLF6, MAP3K5, MAPK7, MEF2C, MITF, MLXIP, MXD1, NAMPT, NOG, NR2F1, OAS2, ONECUT2, OTX2, PBX1, PIAS2, PLAG…
GO:0071310	cellular response to organic substance	GO_BiologicalProcess-GOA_23.02.2017_10h01	2.4e-10	1.1e-07	6.95861	8.2e-18	2.5e-16	[4]	Group25	5.34351	49	[ACKR3, AR, BAMBI, BMP4, BMP6, CAMK2A, CASP6, CAV1, CCL2, CXCL8, CXCR4, CYP1A1, DOK5, EGR1, EPHA3, FGF18, FGF9, FGFR1, FSHR, IGFBP5, IL1A, IL1RN, IL6R, IRAK2, IRF1, JUP, KDR, KLF4, LDLR, LRRK2, MAPK7, MEF2C, NOG, OAS1, OR51E2, OSMR, PDGFRB, PDK4, PIAS2, RORA, SESN3, SLC26A6, SMAD6, SPHK1, STAT1, TGFB3, TNFAIP3, VEGFA, XBP1]
GO:0071310	cellular response to organic substance	GO_BiologicalProcess-GOA_23.02.2017_10h01	2.4e-10	1.1e-07	6.95861	3.6e-13	1e-11	[4]	Group28	5.34351	49	[ACKR3, AR, BAMBI, BMP4, BMP6, CAMK2A, CASP6, CAV1, CCL2, CXCL8, CXCR4, CYP1A1, DOK5, EGR1, EPHA3, FGF18, FGF9, FGFR1, FSHR, IGFBP5, IL1A, IL1RN, IL6R, IRAK2, IRF1, JUP, KDR, KLF4, LDLR, LRRK2, MAPK7, MEF2C, NOG, OAS1, OR51E2, OSMR, PDGFRB, PDK4, PIAS2, RORA, SESN3, SLC26A6, SMAD6, SPHK1, STAT1, TGFB3, TNFAIP3, VEGFA, XBP1]
GO:0016070	RNA metabolic process	GO_BiologicalProcess-GOA_23.02.2017_10h01	3.1e-10	1.4e-07	6.85387	1.6e-09	2.9e-08	[4, 5, 6]	Group30	4.07217	79	[ADCYAP1, AR, ARID5B, ATF3, BAMBI, BCL11B, BMP4, BMP6, CAMK2A, CAMK4, CAV1, CDKN1B, CREB5, CXCL8, CXXC5, DDIT3, DDX58, DKK1, EGR1, ERBB4, ETS1, ETV4, FOSL1, FZD2, FZD4, GATA5, GLI1, GRHL1, GTF2A1, HELZ2, HES1, HEY1, HLF, ID2, ID4, IL11, IRAK2, IRF1, JUND, JUP, KLF4, KLF6, MAP3K5, MAPK7, MEF2C, MITF, MLXIP, MXD1, NAMPT, NOG, NR2F1, OAS1, OAS3, ONECUT2, OTX2, PBX1, PIAS2, PLAGL1, PLPP3, POLR2A, PRK…
GO:0035556	intracellular signal transduction	GO_BiologicalProcess-GOA_23.02.2017_10h01	3e-10	1.4e-07	6.85387	5.8e-19	1.8e-17	[3, 4, 5]	Group31	4.84694	57	[ABCA1, ACKR3, ADCYAP1, BCL11B, BMP4, BST2, CAV1, CBL, CCL2, CHI3L1, CXCL8, CXCR4, CXXC5, DDIT3, DDX58, DUSP1, DUSP4, DUSP6, DYNLL1, DYRK3, EIF4EBP1, EPHB1, ERBB4, FGF18, FGFR1, FSHR, GJA1, HBEGF, IL11, IL6R, KDR, LRRK2, MAP3K5, MAPK13, MAPK7, MARK1, MEF2C, MSX1, PAG1, PDGFRB, PTPN6, RORA, SESN3, SLC26A6, SOX4, SPHK1, SPRY2, STAT1, TGFA, TIAM1, TIMP3, TNFAIP3, TRAF5, TRIB3, TRIM25, VEGFA, XBP1]
GO:0042127	regulation of cell proliferation	GO_BiologicalProcess-GOA_23.02.2017_10h01	4.2e-10	1.9e-07	6.72125	1.5e-14	4.7e-13	[3, 4]	Group18	5.92486	41	[ALDH1A2, AR, BAMBI, BMP4, BMP6, CDKN1B, DYNLL1, ERBB4, FGF9, FGFR1, GDF15, GLI1, IFIT3, IGFBP5, IL11, IL1A, IL6R, ITGB3, JUP, KDR, LRRK2, NR2F1, OSMR, PDGFRB, PRKCH, PTPN6, PTPRN, RORA, SFRP4, SMAD6, SOX4, SPHK1, STAT1, STAT5A, TBX3, TGFA, TGFB3, TIAM1, TNFAIP3, VEGFA, XBP1]
GO:0042127	regulation of cell proliferation	GO_BiologicalProcess-GOA_23.02.2017_10h01	4.2e-10	1.9e-07	6.72125	8.2e-18	2.5e-16	[3, 4]	Group25	5.92486	41	[ALDH1A2, AR, BAMBI, BMP4, BMP6, CDKN1B, DYNLL1, ERBB4, FGF9, FGFR1, GDF15, GLI1, IFIT3, IGFBP5, IL11, IL1A, IL6R, ITGB3, JUP, KDR, LRRK2, NR2F1, OSMR, PDGFRB, PRKCH, PTPN6, PTPRN, RORA, SFRP4, SMAD6, SOX4, SPHK1, STAT1, STAT5A, TBX3, TGFA, TGFB3, TIAM1, TNFAIP3, VEGFA, XBP1]
GO:0042127	regulation of cell proliferation	GO_BiologicalProcess-GOA_23.02.2017_10h01	4.2e-10	1.9e-07	6.72125	1.1e-11	2.6e-10	[3, 4]	Group26	5.92486	41	[ALDH1A2, AR, BAMBI, BMP4, BMP6, CDKN1B, DYNLL1, ERBB4, FGF9, FGFR1, GDF15, GLI1, IFIT3, IGFBP5, IL11, IL1A, IL6R, ITGB3, JUP, KDR, LRRK2, NR2F1, OSMR, PDGFRB, PRKCH, PTPN6, PTPRN, RORA, SFRP4, SMAD6, SOX4, SPHK1, STAT1, STAT5A, TBX3, TGFA, TGFB3, TIAM1, TNFAIP3, VEGFA, XBP1]
GO:0010033	response to organic substance	GO_BiologicalProcess-GOA_23.02.2017_10h01	4.5e-10	2e-07	6.69897	3.6e-13	1e-11	[3]	Group28	4.84848	56	[ABCA1, ACKR3, ALDH1A2, AR, BAMBI, BMP4, BMP6, CAMK2A, CASP6, CAV1, CCL2, CHI3L1, CXCL8, CXCR4, CYP1A1, DDIT3, DOK5, EGR1, EPHA3, FGF18, FGF9, FGFR1, FSHR, IGFBP5, IL1A, IL1RN, IL6R, IRAK2, IRF1, ISG15, JUP, KDR, KLF4, LDLR, LRRK2, MAPK7, MEF2C, NOG, OAS1, OR51E2, OSMR, PDGFRB, PDK4, PIAS2, RORA, SESN3, SLC26A6, SMAD6, SPHK1, STAT1, TGFB3, TLR1, TNFAIP3, TRIM25, VEGFA, XBP1]
GO:0006366	transcription from RNA polymerase II promoter	GO_BiologicalProcess-GOA_23.02.2017_10h01	8.9e-10	4e-07	6.39794	1.6e-09	2.9e-08	[6, 7, 8, 9, 10]	Group30	5.01969	51	[ADCYAP1, AR, ARID5B, ATF3, BCL11B, BMP4, BMP6, CAV1, CXXC5, DDIT3, DDX58, DKK1, EGR1, ETS1, ETV4, FOSL1, GATA5, GLI1, GRHL1, GTF2A1, HELZ2, HES1, HEY1, HLF, IL11, IRF1, JUND, KLF4, KLF6, MAPK7, MEF2C, MITF, MLXIP, MXD1, NAMPT, NOG, NR2F1, ONECUT2, OTX2, PLAGL1, POLR2A, PTPRN, RAX, RORA, SMAD6, SOX4, STAT1, TBX3, TRIB3, VEGFA, XBP1]
GO:0051239	regulation of multicellular organismal process	GO_BiologicalProcess-GOA_23.02.2017_10h01	9.4e-10	4.2e-07	6.37675	6.7e-13	1.8e-11	[2, 3]	Group29	4.92565	53	[ADCYAP1, BAMBI, BMP4, BMP6, BST2, CACNA1D, CAV1, CHI3L1, CHSY1, CXCL8, DDIT3, DDX58, DKK1, DOCK4, ENPP2, EPHA3, ETS1, FGF18, FGFR1, HES1, HSPA9, IL12RB2, IL1A, IL1RN, IL6R, IRF1, ISG15, ITGB3, JUP, KDR, KLF4, LRRK2, MAPK13, MAPK7, MEF2C, NOG, NR2F1, PLPP3, PRKCE, PRKCH, RELB, RORA, SFRP4, SPHK1, STAT1, STAT5A, TEC, TGFB3, THBS2, TNFAIP3, TRIB2, VEGFA, XBP1]
GO:0006468	protein phosphorylation	GO_BiologicalProcess-GOA_23.02.2017_10h01	1.4e-09	6.6e-07	6.18046	5.8e-19	1.8e-17	[6, 7]	Group31	5.06722	49	[ACKR3, ADCYAP1, BMP4, BMP6, CAMK2A, CAV1, CCL2, CDKN1B, CHI3L1, DKK1, DUSP1, DUSP4, DUSP6, DYRK3, ENPP2, EPHB1, ERBB4, FGF18, FGFR1, FSHR, IL11, IL6R, ITGB3, KDR, LRRK2, MAP3K5, MAP3K9, MAPK13, MARK1, MEF2C, NIM1K, NOG, NR2F1, NUAK2, PDGFRB, PLPP3, PRKAR2B, PRKCE, PRKCH, PTPN6, SMAD6, SPHK1, SPRY2, TEC, TGFA, TIMP3, TRIB3, VEGFA, XBP1]
GO:0040012	regulation of locomotion	GO_BiologicalProcess-GOA_23.02.2017_10h01	2.9e-09	1.3e-06	5.88606	6.7e-13	1.8e-11	[2, 3]	Group29	6.61157	32	[BMP4, BST2, CCL2, CXCL8, CXCR4, DDX58, DOCK4, DYNLL1, ENPP2, ETS1, FGF18, FGFR1, GLI1, HBEGF, HSPA5, IGFBP5, ITGB3, KDR, KLF4, LRRK2, NOG, NR2F1, PDGFRB, PLPP3, PRKCE, RORA, SPHK1, STAT5A, TIAM1, TRIM25, VEGFA, XBP1]
GO:0042981	regulation of apoptotic process	GO_BiologicalProcess-GOA_23.02.2017_10h01	3.4e-09	1.5e-06	5.82391	6.4e-08	1e-06	[5, 6]	Group20	5.6101	40	[ACKR3, ANGPTL4, AR, ATF3, BIRC3, BMF, BMP4, CAT, CAV1, CBL, CCL2, CDKN1B, DUSP6, DYNLL1, ERBB4, ETS1, HRK, HSPA5, IFIT3, KDR, KLF4, LRRK2, MAP3K5, MAPK7, MFF, MSX1, NUAK2, PDK4, PRKCH, SFRP4, SMAD6, SOX4, SPHK1, SPRY2, TBX3, TIMP3, TNFAIP3, TRAF1, VEGFA, XBP1]
GO:0010604	positive regulation of macromolecule metabolic process	GO_BiologicalProcess-GOA_23.02.2017_10h01	3.6e-09	1.5e-06	5.82391	1.6e-09	2.9e-08	[3, 4, 5]	Group30	4.01099	73	[ACKR3, ADCYAP1, AR, ARRDC3, ASB9, ATF3, BAMBI, BCL11B, BIRC3, BMP4, BMP6, CAMK4, CAV1, CDKN1B, CHI3L1, CREB5, DDIT3, DDX58, DYNLL1, EGR1, ENPP2, ERBB4, ETS1, ETV4, FGF18, FGFR1, FOSL1, FSHR, FZD2, FZD4, GATA5, GLI1, GRHL1, HELZ2, HLF, HSP90AA1, IL11, IL1A, IL6R, IRF1, ITGB3, JUND, KDR, KLF4, KLF6, LRRK2, MAP3K5, MAPK7, MEF2C, MITF, NAMPT, NR2F1, ONECUT2, OTX2, PDGFRB, PLAGL1, POLR2A, PPP1R15A, P…
GO:0031399	regulation of protein modification process	GO_BiologicalProcess-GOA_23.02.2017_10h01	3.4e-09	1.5e-06	5.82391	1.6e-09	2.9e-08	[5, 6, 7]	Group30	5.06466	47	[ACKR3, ADCYAP1, ARRDC3, BIRC3, BMP4, BMP6, CAV1, CDKN1B, CHI3L1, DKK1, DUSP1, DUSP4, DUSP6, DYNLL1, EGR1, ENPP2, EPHB1, ERBB4, FGF18, FGFR1, FSHR, HSP90AA1, IL11, IL6R, ISG15, ITGB3, KDR, LRRK2, MAP3K5, NOG, NR2F1, PDGFRB, PLPP3, PPP1R15A, PRKAR2B, PTPN6, SMAD6, SOX4, SPHK1, SPRY2, TEC, TGFA, TIMP3, TNFAIP3, TRIB3, VEGFA, XBP1]
GO:0010604	positive regulation of macromolecule metabolic process	GO_BiologicalProcess-GOA_23.02.2017_10h01	3.6e-09	1.5e-06	5.82391	5.8e-19	1.8e-17	[3, 4, 5]	Group31	4.01099	73	[ACKR3, ADCYAP1, AR, ARRDC3, ASB9, ATF3, BAMBI, BCL11B, BIRC3, BMP4, BMP6, CAMK4, CAV1, CDKN1B, CHI3L1, CREB5, DDIT3, DDX58, DYNLL1, EGR1, ENPP2, ERBB4, ETS1, ETV4, FGF18, FGFR1, FOSL1, FSHR, FZD2, FZD4, GATA5, GLI1, GRHL1, HELZ2, HLF, HSP90AA1, IL11, IL1A, IL6R, IRF1, ITGB3, JUND, KDR, KLF4, KLF6, LRRK2, MAP3K5, MAPK7, MEF2C, MITF, NAMPT, NR2F1, ONECUT2, OTX2, PDGFRB, PLAGL1, POLR2A, PPP1R15A, P…
GO:0031399	regulation of protein modification process	GO_BiologicalProcess-GOA_23.02.2017_10h01	3.4e-09	1.5e-06	5.82391	5.8e-19	1.8e-17	[5, 6, 7]	Group31	5.06466	47	[ACKR3, ADCYAP1, ARRDC3, BIRC3, BMP4, BMP6, CAV1, CDKN1B, CHI3L1, DKK1, DUSP1, DUSP4, DUSP6, DYNLL1, EGR1, ENPP2, EPHB1, ERBB4, FGF18, FGFR1, FSHR, HSP90AA1, IL11, IL6R, ISG15, ITGB3, KDR, LRRK2, MAP3K5, NOG, NR2F1, PDGFRB, PLPP3, PPP1R15A, PRKAR2B, PTPN6, SMAD6, SOX4, SPHK1, SPRY2, TEC, TGFA, TIMP3, TNFAIP3, TRIB3, VEGFA, XBP1]
GO:0016477	cell migration	GO_BiologicalProcess-GOA_23.02.2017_10h01	3.7e-09	1.6e-06	5.79588	6.7e-13	1.8e-11	[3, 4, 5]	Group29	6.01002	36	[BAMBI, BMP4, BST2, CCL2, CXCL8, DDX58, DOCK4, DYNLL1, ENPP2, EPHB1, ERBB4, ETS1, FGF18, FGFR1, GLI1, HBEGF, HSPA5, IGFBP5, ITGB3, JUP, KDR, KLF4, LRRK2, NOG, NR2F1, PDGFRB, PLPP3, PRKCE, RORA, SPHK1, STAT5A, STRIP2, TIAM1, VCAN, VEGFA, XBP1]
GO:0009967	positive regulation of signal transduction	GO_BiologicalProcess-GOA_23.02.2017_10h01	4.2e-09	1.8e-06	5.74473	5.8e-19	1.8e-17	[3, 4, 5, 6]	Group31	5.39153	42	[ACKR3, ADCYAP1, ATF3, BAMBI, BMP4, BMP6, BST2, CAV1, CBL, CHI3L1, CXXC5, ERBB4, FGF18, FGFR1, FSHR, FZD4, GJA1, GLI1, HBEGF, HRK, IL11, IL6R, KDR, LGR4, LRRK1, LRRK2, MAP3K5, MFF, MSX1, PDGFRB, PRKCH, PTPN6, SFRP4, SPHK1, SPRY2, TGFA, TIMP3, TRAF5, TRIM25, VEGFA, WNT2B, XBP1]
GO:0006915	apoptotic process	GO_BiologicalProcess-GOA_23.02.2017_10h01	5.6e-09	2.4e-06	5.61979	6.4e-08	1e-06	[5]	Group20	5.18868	44	[ACKR3, ANGPTL4, AR, ATF3, BIRC3, BMF, BMP4, CAT, CAV1, CBL, CCL2, CDKN1B, DDIT3, DUSP6, DYNLL1, ERBB4, ETS1, HRK, HSPA5, IFIT3, IRF1, KDR, KLF4, LRRK2, MAP3K5, MAPK7, MFF, MSX1, NUAK2, PDK4, PRKCH, SFRP4, SMAD6, SOX4, SPHK1, SPRY2, TBX3, TIMP3, TNFAIP3, TNFRSF10A, TRAF1, TRIB3, VEGFA, XBP1]
GO:0016310	phosphorylation	GO_BiologicalProcess-GOA_23.02.2017_10h01	5.5e-09	2.4e-06	5.61979	5.8e-19	1.8e-17	[5]	Group31	4.7619	51	[ACKR3, ADCYAP1, AR, BMP4, BMP6, CAMK2A, CAV1, CCL2, CDKN1B, CHI3L1, DKK1, DUSP1, DUSP4, DUSP6, DYNLL1, DYRK3, ENPP2, EPHB1, ERBB4, FGF18, FGFR1, FSHR, IL11, IL6R, ITGB3, KDR, LRRK2, MAP3K5, MAP3K9, MAPK13, MARK1, MEF2C, NIM1K, NOG, NR2F1, NUAK2, PDGFRB, PLPP3, PRKAR2B, PRKCE, PRKCH, PTPN6, SMAD6, SPHK1, SPRY2, TEC, TGFA, TIMP3, TRIB3, VEGFA, XBP1]
GO:0048584	positive regulation of response to stimulus	GO_BiologicalProcess-GOA_23.02.2017_10h01	5.5e-09	2.4e-06	5.61979	5.8e-19	1.8e-17	[2, 3, 4]	Group31	4.8216	50	[ACKR3, ADCYAP1, ATF3, BAMBI, BMP4, BMP6, BST2, CAV1, CBL, CHI3L1, CXCL8, CXXC5, DDX58, ERBB4, ETS1, FGF18, FGFR1, FSHR, FZD4, GJA1, GLI1, HBEGF, HRK, IL11, IL6R, KDR, LGR4, LRRK1, LRRK2, MAP3K5, MFF, MSX1, PDGFRB, PLPP3, PPP1R15A, PRKCE, PRKCH, PTPN6, SFRP4, SPHK1, SPRY2, TEC, TGFA, TIMP3, TNFAIP3, TRAF5, TRIM25, VEGFA, WNT2B, XBP1]
GO:0006357	regulation of transcription from RNA polymerase II promoter	GO_BiologicalProcess-GOA_23.02.2017_10h01	6e-09	2.6e-06	5.58503	1.6e-09	2.9e-08	[6, 7, 8, 9, 10, 11]	Group30	4.96381	48	[ADCYAP1, AR, ARID5B, ATF3, BCL11B, BMP4, BMP6, CAV1, CXXC5, DDIT3, DDX58, DKK1, EGR1, ETS1, ETV4, GATA5, GLI1, GRHL1, HELZ2, HES1, HEY1, HLF, IL11, IRF1, JUND, KLF4, KLF6, MAPK7, MEF2C, MITF, MLXIP, MXD1, NAMPT, NOG, NR2F1, ONECUT2, OTX2, PLAGL1, PTPRN, RAX, RORA, SMAD6, SOX4, STAT1, TBX3, TRIB3, VEGFA, XBP1]
GO:0045893	positive regulation of transcription, DNA-templated	GO_BiologicalProcess-GOA_23.02.2017_10h01	9.3e-09	4e-06	5.39794	1.6e-09	2.9e-08	[5, 6, 7, 8, 9, 10, 11]	Group30	5.03356	45	[ADCYAP1, AR, ATF3, BAMBI, BCL11B, BMP4, BMP6, CAMK4, CREB5, DDIT3, DDX58, EGR1, ERBB4, ETS1, ETV4, FOSL1, FZD2, FZD4, GATA5, GLI1, GRHL1, HELZ2, HLF, IL11, IRF1, JUND, KLF4, KLF6, MAP3K5, MAPK7, MEF2C, MITF, NAMPT, NR2F1, ONECUT2, OTX2, PLAGL1, PTPRN, RAX, RORA, SOX4, STAT1, TGFB3, VEGFA, XBP1]
GO:1902531	regulation of intracellular signal transduction	GO_BiologicalProcess-GOA_23.02.2017_10h01	1e-08	4.4e-06	5.35655	5.8e-19	1.8e-17	[4, 5, 6]	Group31	5.08671	44	[ABCA1, ACKR3, ADCYAP1, BMP4, BST2, CAV1, CBL, CHI3L1, CXXC5, DDIT3, DUSP1, DUSP4, DUSP6, DYNLL1, DYRK3, EPHB1, ERBB4, FGF18, FGFR1, FSHR, GJA1, HBEGF, IL11, IL6R, KDR, LRRK2, MAP3K5, MAPK7, MSX1, PDGFRB, PTPN6, RORA, SESN3, SPHK1, SPRY2, STAT1, TGFA, TIMP3, TNFAIP3, TRAF5, TRIB3, TRIM25, VEGFA, XBP1]
GO:0007275	multicellular organism development	GO_BiologicalProcess-GOA_23.02.2017_10h01	1e-08	4.5e-06	5.34679	6.7e-13	1.8e-11	[3]	Group29	4.42073	58	[ADCYAP1, ALDH1A2, BAMBI, BMP4, BMP6, CAMK4, CCL2, CHI3L1, CLDN1, CXCL8, DDIT3, DKK1, DYNLL1, DYRK3, EPHA3, EPHB1, ERBB4, ETS1, FGF9, FGFR1, FLRT3, FSHR, FZD4, GATA5, HES1, HEY1, HSPA5, HSPA9, IL1RN, IL6R, ITGB3, KDR, KLF4, LRRK2, MAOB, MAPK7, MEF2C, MMP15, MSX1, NOG, NR2F1, OTX2, PRKCH, RORA, SFRP4, SH3PXD2A, SMAD6, SPHK1, STAT1, TBX3, TGFB3, THBS2, TNFAIP3, TXNIP, VCAN, VEGFA, WNT2B, XBP1]
GO:0000165	MAPK cascade	GO_BiologicalProcess-GOA_23.02.2017_10h01	1e-08	4.7e-06	5.3279	5.8e-19	1.8e-17	[4, 5, 6, 8, 9]	Group31	7.14286	27	[ACKR3, ADCYAP1, BMP4, CCL2, CHI3L1, DUSP1, DUSP4, DUSP6, EPHB1, ERBB4, FGF18, FGFR1, FSHR, IL11, IL6R, KDR, LRRK2, MAP3K5, MEF2C, PDGFRB, PTPN6, SPRY2, TGFA, TIMP3, TRIB3, VEGFA, XBP1]
GO:0070887	cellular response to chemical stimulus	GO_BiologicalProcess-GOA_23.02.2017_10h01	1.2e-08	5.2e-06	5.284	8.2e-18	2.5e-16	[3]	Group25	4.4898	55	[ACKR3, ALOX5AP, AR, BAMBI, BMP4, BMP6, CAMK2A, CASP6, CAV1, CCL2, CDKN1B, CXCL8, CXCR4, CYP1A1, DOCK4, DOK5, EGR1, EPHA3, EPHB1, FGF18, FGF9, FGFR1, FSHR, HBEGF, IGFBP5, IL1A, IL1RN, IL6R, IRAK2, IRF1, JUP, KDR, KLF4, LDLR, LRRK2, MAP3K5, MAPK7, MEF2C, NOG, OAS1, OR51E2, OSMR, PDGFRB, PDK4, PIAS2, RORA, SESN3, SLC26A6, SMAD6, SPHK1, STAT1, TGFB3, TNFAIP3, VEGFA, XBP1]
GO:0070887	cellular response to chemical stimulus	GO_BiologicalProcess-GOA_23.02.2017_10h01	1.2e-08	5.2e-06	5.284	3.6e-13	1e-11	[3]	Group28	4.4898	55	[ACKR3, ALOX5AP, AR, BAMBI, BMP4, BMP6, CAMK2A, CASP6, CAV1, CCL2, CDKN1B, CXCL8, CXCR4, CYP1A1, DOCK4, DOK5, EGR1, EPHA3, EPHB1, FGF18, FGF9, FGFR1, FSHR, HBEGF, IGFBP5, IL1A, IL1RN, IL6R, IRAK2, IRF1, JUP, KDR, KLF4, LDLR, LRRK2, MAP3K5, MAPK7, MEF2C, NOG, OAS1, OR51E2, OSMR, PDGFRB, PDK4, PIAS2, RORA, SESN3, SLC26A6, SMAD6, SPHK1, STAT1, TGFB3, TNFAIP3, VEGFA, XBP1]
GO:0051254	positive regulation of RNA metabolic process	GO_BiologicalProcess-GOA_23.02.2017_10h01	1.5e-08	6.7e-06	5.17393	1.6e-09	2.9e-08	[4, 5, 6, 7, 8]	Group30	4.92505	46	[ADCYAP1, AR, ATF3, BAMBI, BCL11B, BMP4, BMP6, CAMK4, CREB5, DDIT3, DDX58, EGR1, ERBB4, ETS1, ETV4, FOSL1, FZD2, FZD4, GATA5, GLI1, GRHL1, HELZ2, HLF, IL11, IRF1, JUND, KLF4, KLF6, MAP3K5, MAPK7, MEF2C, MITF, NAMPT, NR2F1, ONECUT2, OTX2, PLAGL1, POLR2A, PTPRN, RAX, RORA, SOX4, STAT1, TGFB3, VEGFA, XBP1]
GO:0010941	regulation of cell death	GO_BiologicalProcess-GOA_23.02.2017_10h01	1.7e-08	7.5e-06	5.12494	6.4e-08	1e-06	[3, 4]	Group20	5.20966	41	[ACKR3, ANGPTL4, AR, ATF3, BIRC3, BMF, BMP4, CAT, CAV1, CBL, CCL2, CDKN1B, DUSP6, DYNLL1, EPHB1, ERBB4, ETS1, HRK, HSPA5, IFIT3, KDR, KLF4, LRRK2, MAP3K5, MAPK7, MFF, MSX1, NUAK2, PDK4, PRKCH, SFRP4, SMAD6, SOX4, SPHK1, SPRY2, TBX3, TIMP3, TNFAIP3, TRAF1, VEGFA, XBP1]
GO:0043408	regulation of MAPK cascade	GO_BiologicalProcess-GOA_23.02.2017_10h01	2.2e-08	9.4e-06	5.02687	5.8e-19	1.8e-17	[5, 6, 7, 8, 9, 10]	Group31	7.35294	25	[ACKR3, ADCYAP1, BMP4, CHI3L1, DUSP1, DUSP4, DUSP6, EPHB1, ERBB4, FGF18, FGFR1, FSHR, IL11, IL6R, KDR, LRRK2, MAP3K5, PDGFRB, PTPN6, SPRY2, TGFA, TIMP3, TRIB3, VEGFA, XBP1]
GO:0030334	regulation of cell migration	GO_BiologicalProcess-GOA_23.02.2017_10h01	2.5e-08	1.1e-05	4.95861	6.7e-13	1.8e-11	[4, 5, 6]	Group29	6.66667	28	[BMP4, BST2, CCL2, DDX58, DOCK4, DYNLL1, ENPP2, ETS1, FGF18, FGFR1, GLI1, HBEGF, HSPA5, IGFBP5, ITGB3, KDR, KLF4, NOG, NR2F1, PDGFRB, PLPP3, PRKCE, RORA, SPHK1, STAT5A, TIAM1, VEGFA, XBP1]
GO:0010628	positive regulation of gene expression	GO_BiologicalProcess-GOA_23.02.2017_10h01	2.5e-08	1.1e-05	4.95861	1.6e-09	2.9e-08	[4, 5, 6]	Group30	4.60829	50	[ADCYAP1, AR, ATF3, BAMBI, BCL11B, BMP4, BMP6, CAMK4, CREB5, DDIT3, DDX58, EGR1, ERBB4, ETS1, ETV4, FOSL1, FZD2, FZD4, GATA5, GLI1, GRHL1, HELZ2, HLF, IL11, IL1A, IRF1, JUND, KLF4, KLF6, MAP3K5, MAPK7, MEF2C, MITF, NAMPT, NR2F1, ONECUT2, OTX2, PLAGL1, POLR2A, PTPRN, RAX, RORA, SAMD4A, SFRP4, SOX4, SPRY2, STAT1, TGFB3, VEGFA, XBP1]
GO:0042325	regulation of phosphorylation	GO_BiologicalProcess-GOA_23.02.2017_10h01	2.6e-08	1.1e-05	4.95861	5.8e-19	1.8e-17	[6, 7]	Group31	5.21512	40	[ACKR3, ADCYAP1, AR, BMP4, BMP6, CAV1, CDKN1B, CHI3L1, DKK1, DUSP1, DUSP4, DUSP6, DYNLL1, ENPP2, EPHB1, ERBB4, FGF18, FGFR1, FSHR, IL11, IL6R, ITGB3, KDR, LRRK2, MAP3K5, NOG, NR2F1, PDGFRB, PLPP3, PRKAR2B, PTPN6, SMAD6, SPHK1, SPRY2, TEC, TGFA, TIMP3, TRIB3, VEGFA, XBP1]
GO:0010557	positive regulation of macromolecule biosynthetic process	GO_BiologicalProcess-GOA_23.02.2017_10h01	3e-08	1.2e-05	4.92082	1.6e-09	2.9e-08	[4, 5, 6]	Group30	4.64896	49	[ADCYAP1, AR, ATF3, BAMBI, BCL11B, BMP4, BMP6, CAMK4, CREB5, DDIT3, DDX58, EGR1, ERBB4, ETS1, ETV4, FOSL1, FZD2, FZD4, GATA5, GLI1, GRHL1, HELZ2, HLF, HSP90AA1, IL11, IL1A, IRF1, JUND, KDR, KLF4, KLF6, MAP3K5, MAPK7, MEF2C, MITF, NAMPT, NR2F1, ONECUT2, OTX2, PLAGL1, PTPRN, RAX, RORA, SAMD4A, SOX4, STAT1, TGFB3, VEGFA, XBP1]
GO:0051090	regulation of sequence-specific DNA binding transcription factor activity	GO_BiologicalProcess-GOA_23.02.2017_10h01	3.1e-08	1.3e-05	4.88606	9.3e-10	1.7e-08	[3, 6, 7, 8, 9, 10, 11]	Group27	8.4	21	[AR, ARID5B, CAMK2A, DDIT3, FZD2, FZD4, ID2, IRAK2, JUP, KLF4, PBX1, PIAS2, PLPP3, PRKCH, SFRP4, SPHK1, TNFAIP3, TRAF1, TRAF5, TRIM25, VEGFA]
GO:0051174	regulation of phosphorus metabolic process	GO_BiologicalProcess-GOA_23.02.2017_10h01	3.9e-08	1.6e-05	4.79588	5.8e-19	1.8e-17	[4, 5]	Group31	4.81283	45	[ABCA1, ACKR3, ADCYAP1, AR, BMP4, BMP6, CAV1, CDKN1B, CHI3L1, CSRNP3, DKK1, DUSP1, DUSP4, DUSP6, DYNLL1, ENPP2, EPHB1, ERBB4, FGF18, FGFR1, FSHR, FZD2, IL11, IL6R, ITGB3, KDR, LRRK2, MAP3K5, NOG, NR2F1, PDGFRB, PDK4, PLPP3, PPP1R15A, PRKAR2B, PTPN6, SMAD6, SPHK1, SPRY2, TEC, TGFA, TIMP3, TRIB3, VEGFA, XBP1]
GO:0001932	regulation of protein phosphorylation	GO_BiologicalProcess-GOA_23.02.2017_10h01	4.1e-08	1.7e-05	4.76955	5.8e-19	1.8e-17	[6, 7, 8]	Group31	5.29248	38	[ACKR3, ADCYAP1, BMP4, BMP6, CAV1, CDKN1B, CHI3L1, DKK1, DUSP1, DUSP4, DUSP6, ENPP2, EPHB1, ERBB4, FGF18, FGFR1, FSHR, IL11, IL6R, ITGB3, KDR, LRRK2, MAP3K5, NOG, NR2F1, PDGFRB, PLPP3, PRKAR2B, PTPN6, SMAD6, SPHK1, SPRY2, TEC, TGFA, TIMP3, TRIB3, VEGFA, XBP1]
GO:0006928	movement of cell or subcellular component	GO_BiologicalProcess-GOA_23.02.2017_10h01	4.4e-08	1.8e-05	4.74473	6.7e-13	1.8e-11	[3]	Group29	5.19308	39	[BAMBI, BMP4, BST2, CACNA1D, CCL2, CXCL8, DDX58, DOCK4, DYNLL1, ENPP2, EPHB1, ERBB4, ETS1, FGF18, FGFR1, GLI1, HBEGF, HSPA5, IGFBP5, ITGB3, JUP, KDR, KLF4, LRRK2, MYO7A, NOG, NR2F1, OTX2, PDGFRB, PLPP3, PRKCE, RORA, SPHK1, STAT5A, STRIP2, TIAM1, VCAN, VEGFA, XBP1]
GO:0009891	positive regulation of biosynthetic process	GO_BiologicalProcess-GOA_23.02.2017_10h01	5.2e-08	2.1e-05	4.67778	1.6e-09	2.9e-08	[3, 4, 5]	Group30	4.48944	51	[ABCA1, ADCYAP1, AR, ATF3, BAMBI, BCL11B, BMP4, BMP6, CAMK4, CREB5, DDIT3, DDX58, EGR1, ERBB4, ETS1, ETV4, FOSL1, FSHR, FZD2, FZD4, GATA5, GLI1, GRHL1, HELZ2, HLF, HSP90AA1, IL11, IL1A, IRF1, JUND, KDR, KLF4, KLF6, MAP3K5, MAPK7, MEF2C, MITF, NAMPT, NR2F1, ONECUT2, OTX2, PLAGL1, PTPRN, RAX, RORA, SAMD4A, SOX4, STAT1, TGFB3, VEGFA, XBP1]
GO:0045944	positive regulation of transcription from RNA polymerase II promoter	GO_BiologicalProcess-GOA_23.02.2017_10h01	5.9e-08	2.4e-05	4.61979	1.6e-09	2.9e-08	[6, 7, 8, 9, 10, 11, 12]	Group30	5.49451	35	[ADCYAP1, AR, ATF3, BCL11B, BMP4, BMP6, DDIT3, DDX58, EGR1, ETS1, ETV4, GATA5, GLI1, GRHL1, HELZ2, HLF, IL11, IRF1, JUND, KLF4, KLF6, MAPK7, MEF2C, MITF, NAMPT, ONECUT2, OTX2, PLAGL1, PTPRN, RAX, RORA, SOX4, STAT1, VEGFA, XBP1]
GO:0008219	cell death	GO_BiologicalProcess-GOA_23.02.2017_10h01	6.4e-08	2.6e-05	4.58503	6.4e-08	1e-06	[3]	Group20	4.72193	45	[ACKR3, ANGPTL4, AR, ATF3, BIRC3, BMF, BMP4, CAT, CAV1, CBL, CCL2, CDKN1B, DDIT3, DUSP6, DYNLL1, EPHB1, ERBB4, ETS1, HRK, HSPA5, IFIT3, IRF1, KDR, KLF4, LRRK2, MAP3K5, MAPK7, MFF, MSX1, NUAK2, PDK4, PRKCH, SFRP4, SMAD6, SOX4, SPHK1, SPRY2, TBX3, TIMP3, TNFAIP3, TNFRSF10A, TRAF1, TRIB3, VEGFA, XBP1]
GO:0051270	regulation of cellular component movement	GO_BiologicalProcess-GOA_23.02.2017_10h01	9.3e-08	3.8e-05	4.42022	6.7e-13	1.8e-11	[3, 4]	Group29	6.11814	29	[BMP4, BST2, CCL2, DDX58, DOCK4, DYNLL1, ENPP2, ETS1, FGF18, FGFR1, GLI1, HBEGF, HSPA5, IGFBP5, ITGB3, JUP, KDR, KLF4, NOG, NR2F1, PDGFRB, PLPP3, PRKCE, RORA, SPHK1, STAT5A, TIAM1, VEGFA, XBP1]
GO:0048731	system development	GO_BiologicalProcess-GOA_23.02.2017_10h01	1.5e-07	6.3e-05	4.20066	6.7e-13	1.8e-11	[3, 4]	Group29	4.27632	52	[ADCYAP1, ALDH1A2, BAMBI, BMP4, BMP6, CAMK4, CCL2, CHI3L1, CLDN1, CXCL8, DKK1, DYNLL1, DYRK3, EPHA3, EPHB1, ERBB4, ETS1, FGF9, FGFR1, FLRT3, FSHR, FZD4, GATA5, HES1, HEY1, HSPA5, HSPA9, IL6R, KDR, KLF4, LRRK2, MAOB, MEF2C, MSX1, NOG, NR2F1, OTX2, PRKCH, RORA, SFRP4, SH3PXD2A, SPHK1, STAT1, TBX3, TGFB3, THBS2, TNFAIP3, TXNIP, VCAN, VEGFA, WNT2B, XBP1]
GO:0070372	regulation of ERK1 and ERK2 cascade	GO_BiologicalProcess-GOA_23.02.2017_10h01	1.9e-07	7.8e-05	4.10791	5.8e-19	1.8e-17	[6, 7, 8, 9, 10, 11]	Group31	10.4167	15	[ACKR3, ADCYAP1, CHI3L1, DUSP4, DUSP6, EPHB1, ERBB4, FSHR, KDR, PDGFRB, PTPN6, SPRY2, TIMP3, VEGFA, XBP1]
GO:0008284	positive regulation of cell proliferation	GO_BiologicalProcess-GOA_23.02.2017_10h01	2.3e-07	9.3e-05	4.03152	1.5e-14	4.7e-13	[3, 4, 5]	Group18	6.32603	26	[AR, BAMBI, BMP4, BMP6, ERBB4, FGF9, FGFR1, GDF15, GLI1, IL11, IL6R, ITGB3, KDR, OSMR, PDGFRB, PRKCH, PTPN6, PTPRN, SOX4, SPHK1, STAT5A, TBX3, TGFA, TIAM1, VEGFA, XBP1]
GO:0008284	positive regulation of cell proliferation	GO_BiologicalProcess-GOA_23.02.2017_10h01	2.3e-07	9.3e-05	4.03152	7.1e-13	1.8e-11	[3, 4, 5]	Group21	6.32603	26	[AR, BAMBI, BMP4, BMP6, ERBB4, FGF9, FGFR1, GDF15, GLI1, IL11, IL6R, ITGB3, KDR, OSMR, PDGFRB, PRKCH, PTPN6, PTPRN, SOX4, SPHK1, STAT5A, TBX3, TGFA, TIAM1, VEGFA, XBP1]
GO:0008284	positive regulation of cell proliferation	GO_BiologicalProcess-GOA_23.02.2017_10h01	2.3e-07	9.3e-05	4.03152	1.1e-11	2.6e-10	[3, 4, 5]	Group26	6.32603	26	[AR, BAMBI, BMP4, BMP6, ERBB4, FGF9, FGFR1, GDF15, GLI1, IL11, IL6R, ITGB3, KDR, OSMR, PDGFRB, PRKCH, PTPN6, PTPRN, SOX4, SPHK1, STAT5A, TBX3, TGFA, TIAM1, VEGFA, XBP1]
GO:0008284	positive regulation of cell proliferation	GO_BiologicalProcess-GOA_23.02.2017_10h01	2.3e-07	9.3e-05	4.03152	6.7e-13	1.8e-11	[3, 4, 5]	Group29	6.32603	26	[AR, BAMBI, BMP4, BMP6, ERBB4, FGF9, FGFR1, GDF15, GLI1, IL11, IL6R, ITGB3, KDR, OSMR, PDGFRB, PRKCH, PTPN6, PTPRN, SOX4, SPHK1, STAT5A, TBX3, TGFA, TIAM1, VEGFA, XBP1]
GO:0008284	positive regulation of cell proliferation	GO_BiologicalProcess-GOA_23.02.2017_10h01	2.3e-07	9.3e-05	4.03152	5.8e-19	1.8e-17	[3, 4, 5]	Group31	6.32603	26	[AR, BAMBI, BMP4, BMP6, ERBB4, FGF9, FGFR1, GDF15, GLI1, IL11, IL6R, ITGB3, KDR, OSMR, PDGFRB, PRKCH, PTPN6, PTPRN, SOX4, SPHK1, STAT5A, TBX3, TGFA, TIAM1, VEGFA, XBP1]
GO:0051173	positive regulation of nitrogen compound metabolic process	GO_BiologicalProcess-GOA_23.02.2017_10h01	2.7e-07	0.00011	3.95861	1.6e-09	2.9e-08	[3, 4, 5]	Group30	4.29923	50	[ABCA1, ADCYAP1, AR, ATF3, BAMBI, BCL11B, BMP4, BMP6, CAMK4, CREB5, DDIT3, DDX58, EGR1, ERBB4, ETS1, ETV4, FOSL1, FSHR, FZD2, FZD4, GATA5, GLI1, GRHL1, HELZ2, HLF, HSP90AA1, IL11, IRF1, JUND, KLF4, KLF6, MAP3K5, MAPK7, MEF2C, MITF, NAMPT, NR2F1, ONECUT2, OTX2, PLAGL1, POLR2A, PTPRN, RAX, RORA, SAMD4A, SOX4, STAT1, TGFB3, VEGFA, XBP1]
GO:0030335	positive regulation of cell migration	GO_BiologicalProcess-GOA_23.02.2017_10h01	3.6e-07	0.00014	3.85387	1.1e-11	2.6e-10	[4, 5, 6, 7]	Group26	7.57576	20	[BMP4, DOCK4, ENPP2, ETS1, FGF18, FGFR1, GLI1, HBEGF, HSPA5, ITGB3, KDR, PDGFRB, PLPP3, PRKCE, RORA, SPHK1, STAT5A, TIAM1, VEGFA, XBP1]
GO:0030335	positive regulation of cell migration	GO_BiologicalProcess-GOA_23.02.2017_10h01	3.6e-07	0.00014	3.85387	6.7e-13	1.8e-11	[4, 5, 6, 7]	Group29	7.57576	20	[BMP4, DOCK4, ENPP2, ETS1, FGF18, FGFR1, GLI1, HBEGF, HSPA5, ITGB3, KDR, PDGFRB, PLPP3, PRKCE, RORA, SPHK1, STAT5A, TIAM1, VEGFA, XBP1]
GO:0007167	enzyme linked receptor protein signaling pathway	GO_BiologicalProcess-GOA_23.02.2017_10h01	3.9e-07	0.00015	3.82391	3.5e-07	4.6e-06	[4, 5, 6]	Group17	6.52174	24	[BAMBI, BMP4, BMP6, CAV1, CBL, DKK1, DOK5, EPHA3, EPHB1, ERBB4, FGF9, FGFR1, GDF15, HBEGF, IGFBP5, KDR, NOG, PDGFRB, PDK4, SMAD6, TGFA, TGFB3, VEGFA, XBP1]
GO:0007167	enzyme linked receptor protein signaling pathway	GO_BiologicalProcess-GOA_23.02.2017_10h01	3.9e-07	0.00015	3.82391	7.1e-13	1.8e-11	[4, 5, 6]	Group21	6.52174	24	[BAMBI, BMP4, BMP6, CAV1, CBL, DKK1, DOK5, EPHA3, EPHB1, ERBB4, FGF9, FGFR1, GDF15, HBEGF, IGFBP5, KDR, NOG, PDGFRB, PDK4, SMAD6, TGFA, TGFB3, VEGFA, XBP1]
GO:0007167	enzyme linked receptor protein signaling pathway	GO_BiologicalProcess-GOA_23.02.2017_10h01	3.9e-07	0.00015	3.82391	8.7e-10	1.7e-08	[4, 5, 6]	Group24	6.52174	24	[BAMBI, BMP4, BMP6, CAV1, CBL, DKK1, DOK5, EPHA3, EPHB1, ERBB4, FGF9, FGFR1, GDF15, HBEGF, IGFBP5, KDR, NOG, PDGFRB, PDK4, SMAD6, TGFA, TGFB3, VEGFA, XBP1]
GO:0007167	enzyme linked receptor protein signaling pathway	GO_BiologicalProcess-GOA_23.02.2017_10h01	3.9e-07	0.00015	3.82391	8.2e-18	2.5e-16	[4, 5, 6]	Group25	6.52174	24	[BAMBI, BMP4, BMP6, CAV1, CBL, DKK1, DOK5, EPHA3, EPHB1, ERBB4, FGF9, FGFR1, GDF15, HBEGF, IGFBP5, KDR, NOG, PDGFRB, PDK4, SMAD6, TGFA, TGFB3, VEGFA, XBP1]
GO:0007167	enzyme linked receptor protein signaling pathway	GO_BiologicalProcess-GOA_23.02.2017_10h01	3.9e-07	0.00015	3.82391	1.1e-11	2.6e-10	[4, 5, 6]	Group26	6.52174	24	[BAMBI, BMP4, BMP6, CAV1, CBL, DKK1, DOK5, EPHA3, EPHB1, ERBB4, FGF9, FGFR1, GDF15, HBEGF, IGFBP5, KDR, NOG, PDGFRB, PDK4, SMAD6, TGFA, TGFB3, VEGFA, XBP1]
GO:0007167	enzyme linked receptor protein signaling pathway	GO_BiologicalProcess-GOA_23.02.2017_10h01	3.9e-07	0.00015	3.82391	3.6e-13	1e-11	[4, 5, 6]	Group28	6.52174	24	[BAMBI, BMP4, BMP6, CAV1, CBL, DKK1, DOK5, EPHA3, EPHB1, ERBB4, FGF9, FGFR1, GDF15, HBEGF, IGFBP5, KDR, NOG, PDGFRB, PDK4, SMAD6, TGFA, TGFB3, VEGFA, XBP1]
GO:0040017	positive regulation of locomotion	GO_BiologicalProcess-GOA_23.02.2017_10h01	5.2e-07	0.0002	3.69897	1.1e-11	2.6e-10	[2, 3, 4]	Group26	7.11864	21	[BMP4, CXCL8, DOCK4, ENPP2, ETS1, FGF18, FGFR1, GLI1, HBEGF, HSPA5, ITGB3, KDR, PDGFRB, PLPP3, PRKCE, RORA, SPHK1, STAT5A, TIAM1, VEGFA, XBP1]
GO:0051091	positive regulation of sequence-specific DNA binding transcription factor activity	GO_BiologicalProcess-GOA_23.02.2017_10h01	5e-07	0.0002	3.69897	9.3e-10	1.7e-08	[2, 3, 4, 7, 8, 9, 10, 11, 12]	Group27	9.67742	15	[AR, ARID5B, CAMK2A, DDIT3, FZD2, FZD4, IRAK2, JUP, PLPP3, PRKCH, SPHK1, TRAF1, TRAF5, TRIM25, VEGFA]
GO:0040017	positive regulation of locomotion	GO_BiologicalProcess-GOA_23.02.2017_10h01	5.2e-07	0.0002	3.69897	6.7e-13	1.8e-11	[2, 3, 4]	Group29	7.11864	21	[BMP4, CXCL8, DOCK4, ENPP2, ETS1, FGF18, FGFR1, GLI1, HBEGF, HSPA5, ITGB3, KDR, PDGFRB, PLPP3, PRKCE, RORA, SPHK1, STAT5A, TIAM1, VEGFA, XBP1]
GO:0048869	cellular developmental process	GO_BiologicalProcess-GOA_23.02.2017_10h01	6.2e-07	0.00024	3.61979	6.7e-13	1.8e-11	[3]	Group29	4.26288	48	[ADCYAP1, AFDN, AR, BAMBI, BMP4, BMP6, CAMK4, CASP6, CAT, CCL2, DKK1, DYNLL1, DYRK3, ENPP2, EPHA3, ETS1, FGFR1, FLRT3, GATA5, GLI1, HES1, HEY1, HSPA9, ITGB3, KDR, LRRK2, MEF2C, MFF, MMP15, MSX1, NOG, NR2F1, OTX2, PRKCH, PTPN6, RORA, SFRP4, SH3PXD2A, SMAD6, STAT1, STRIP2, TBX3, TGFB3, TXNIP, VCAN, VEGFA, WNT2B, XBP1]
GO:0042326	negative regulation of phosphorylation	GO_BiologicalProcess-GOA_23.02.2017_10h01	6e-07	0.00024	3.61979	5.8e-19	1.8e-17	[6, 7, 8]	Group31	8.03571	18	[BMP4, CAV1, CDKN1B, DKK1, DUSP1, DUSP4, DUSP6, DYNLL1, NOG, NR2F1, PLPP3, PRKAR2B, PTPN6, SMAD6, SPRY2, TIMP3, TRIB3, XBP1]
GO:0043066	negative regulation of apoptotic process	GO_BiologicalProcess-GOA_23.02.2017_10h01	6.6e-07	0.00026	3.58503	6.4e-08	1e-06	[5, 6, 7]	Group20	6.15764	25	[ACKR3, ANGPTL4, AR, BMP4, CAT, CAV1, CBL, CCL2, ERBB4, HSPA5, IFIT3, KDR, KLF4, LRRK2, MAPK7, NUAK2, PDK4, PRKCH, SMAD6, SPHK1, SPRY2, TBX3, TNFAIP3, VEGFA, XBP1]
GO:0034616	response to laminar fluid shear stress	GO_BiologicalProcess-GOA_23.02.2017_10h01	7.1e-07	0.00028	3.55284	3.2e-08	5.5e-07	[4]	Group19	50	5	[ABCA1, KLF4, MAPK7, SMAD6, XBP1]
GO:0031400	negative regulation of protein modification process	GO_BiologicalProcess-GOA_23.02.2017_10h01	7.7e-07	0.0003	3.52288	5.8e-19	1.8e-17	[5, 6, 7, 8]	Group31	6.95364	21	[BMP4, CAV1, CDKN1B, DKK1, DUSP1, DUSP4, DUSP6, ISG15, NOG, NR2F1, PLPP3, PPP1R15A, PRKAR2B, PTPN6, SMAD6, SOX4, SPRY2, TIMP3, TNFAIP3, TRIB3, XBP1]
GO:0071363	cellular response to growth factor stimulus	GO_BiologicalProcess-GOA_23.02.2017_10h01	8.3e-07	0.00032	3.49485	7.1e-13	1.8e-11	[5]	Group21	7.19424	20	[BAMBI, BMP4, BMP6, CAV1, CCL2, CXCL8, DOK5, FGF18, FGF9, FGFR1, KDR, KLF4, MAPK7, MEF2C, NOG, PDGFRB, SMAD6, TGFB3, VEGFA, XBP1]
GO:0071363	cellular response to growth factor stimulus	GO_BiologicalProcess-GOA_23.02.2017_10h01	8.3e-07	0.00032	3.49485	3.6e-13	1e-11	[5]	Group28	7.19424	20	[BAMBI, BMP4, BMP6, CAV1, CCL2, CXCL8, DOK5, FGF18, FGF9, FGFR1, KDR, KLF4, MAPK7, MEF2C, NOG, PDGFRB, SMAD6, TGFB3, VEGFA, XBP1]
GO:0071363	cellular response to growth factor stimulus	GO_BiologicalProcess-GOA_23.02.2017_10h01	8.3e-07	0.00032	3.49485	6.7e-13	1.8e-11	[5]	Group29	7.19424	20	[BAMBI, BMP4, BMP6, CAV1, CCL2, CXCL8, DOK5, FGF18, FGF9, FGFR1, KDR, KLF4, MAPK7, MEF2C, NOG, PDGFRB, SMAD6, TGFB3, VEGFA, XBP1]
GO:0009653	anatomical structure morphogenesis	GO_BiologicalProcess-GOA_23.02.2017_10h01	8.5e-07	0.00033	3.48149	6.7e-13	1.8e-11	[2, 3]	Group29	4.91132	36	[BAMBI, BMP4, CCL2, CHI3L1, CRISPLD1, CXCL8, DKK1, DYNLL1, ENPP2, EPHB1, ETS1, FLRT3, FZD4, HEY1, IL1RN, ITGB3, KDR, KLF4, LRRK2, MAPK7, MFF, MMP15, MSX1, NOG, OTX2, RORA, SFRP4, SH3PXD2A, SPHK1, STAT1, STRIP2, TBX3, TGFB3, THBS2, VEGFA, XBP1]
GO:0032268	regulation of cellular protein metabolic process	GO_BiologicalProcess-GOA_23.02.2017_10h01	1.2e-06	0.00048	3.31876	1.6e-09	2.9e-08	[4, 5, 6]	Group30	4	52	[ACKR3, ADCYAP1, ARRDC3, BIRC3, BMP4, BMP6, CAV1, CDKN1B, CHI3L1, CRB2, DKK1, DUSP1, DUSP4, DUSP6, DYNLL1, EGR1, EIF4EBP1, ENPP2, EPHB1, ERBB4, FGF18, FGFR1, FSHR, HSP90AA1, IGFBP5, IL11, IL6R, ISG15, ITGB3, KDR, KLF4, LRRK2, MAP3K5, NOG, NR2F1, PDGFRB, PLPP3, PPP1R15A, PRKAR2B, PTPN6, SAMD4A, SMAD6, SOX4, SPHK1, SPRY2, TEC, TGFA, TIMP3, TNFAIP3, TRIB3, VEGFA, XBP1]
GO:0032268	regulation of cellular protein metabolic process	GO_BiologicalProcess-GOA_23.02.2017_10h01	1.2e-06	0.00048	3.31876	5.8e-19	1.8e-17	[4, 5, 6]	Group31	4	52	[ACKR3, ADCYAP1, ARRDC3, BIRC3, BMP4, BMP6, CAV1, CDKN1B, CHI3L1, CRB2, DKK1, DUSP1, DUSP4, DUSP6, DYNLL1, EGR1, EIF4EBP1, ENPP2, EPHB1, ERBB4, FGF18, FGFR1, FSHR, HSP90AA1, IGFBP5, IL11, IL6R, ISG15, ITGB3, KDR, KLF4, LRRK2, MAP3K5, NOG, NR2F1, PDGFRB, PLPP3, PPP1R15A, PRKAR2B, PTPN6, SAMD4A, SMAD6, SOX4, SPHK1, SPRY2, TEC, TGFA, TIMP3, TNFAIP3, TRIB3, VEGFA, XBP1]
GO:0010634	positive regulation of epithelial cell migration	GO_BiologicalProcess-GOA_23.02.2017_10h01	1.3e-06	0.00053	3.27572	6.7e-13	1.8e-11	[3, 4, 5, 6, 7, 8, 9]	Group29	12.5	11	[BMP4, ENPP2, ETS1, FGF18, FGFR1, ITGB3, KDR, PLPP3, PRKCE, STAT5A, VEGFA]
GO:0034097	response to cytokine	GO_BiologicalProcess-GOA_23.02.2017_10h01	1.6e-06	0.00062	3.20761	3.6e-13	1e-11	[4]	Group28	6.89655	20	[ACKR3, ALDH1A2, CCL2, CHI3L1, CXCL8, CXCR4, EGR1, IL1A, IL1RN, IL6R, IRAK2, IRF1, ISG15, KLF4, MAPK7, OAS1, OSMR, SLC26A6, SPHK1, STAT1]
GO:0071495	cellular response to endogenous stimulus	GO_BiologicalProcess-GOA_23.02.2017_10h01	1.8e-06	0.00071	3.14874	4.2e-13	1.1e-11	[3]	Group22	5.40541	28	[AR, BAMBI, BMP4, BMP6, CAMK2A, CASP6, CAV1, CCL2, CXCL8, FGF18, FGF9, FGFR1, FSHR, IGFBP5, JUP, LDLR, LRRK2, MAPK7, MEF2C, NOG, OR51E2, PDK4, PIAS2, SESN3, SLC26A6, SMAD6, TGFB3, XBP1]
GO:0071495	cellular response to endogenous stimulus	GO_BiologicalProcess-GOA_23.02.2017_10h01	1.8e-06	0.00071	3.14874	3.6e-13	1e-11	[3]	Group28	5.40541	28	[AR, BAMBI, BMP4, BMP6, CAMK2A, CASP6, CAV1, CCL2, CXCL8, FGF18, FGF9, FGFR1, FSHR, IGFBP5, JUP, LDLR, LRRK2, MAPK7, MEF2C, NOG, OR51E2, PDK4, PIAS2, SESN3, SLC26A6, SMAD6, TGFB3, XBP1]
GO:0044093	positive regulation of molecular function	GO_BiologicalProcess-GOA_23.02.2017_10h01	2.1e-06	0.00083	3.08092	9.3e-10	1.7e-08	[3]	Group27	4.57831	38	[ADCYAP1, AFDN, AR, ARID5B, ARRDC3, BAMBI, BMP4, CAMK2A, CAV1, CDKN1B, DDIT3, DYNLL1, ERBB4, FGF18, FGFR1, FSHR, FZD2, FZD4, HSP90AA1, IL6R, IRAK2, ITGB3, JUP, KLF4, LRRK2, MAP3K5, PDGFRB, PLPP3, PPP1R15A, PRKCH, SPHK1, TBC1D2, TGFA, TIAM1, TRAF1, TRAF5, TRIM25, VEGFA]
GO:0044093	positive regulation of molecular function	GO_BiologicalProcess-GOA_23.02.2017_10h01	2.1e-06	0.00083	3.08092	5.8e-19	1.8e-17	[3]	Group31	4.57831	38	[ADCYAP1, AFDN, AR, ARID5B, ARRDC3, BAMBI, BMP4, CAMK2A, CAV1, CDKN1B, DDIT3, DYNLL1, ERBB4, FGF18, FGFR1, FSHR, FZD2, FZD4, HSP90AA1, IL6R, IRAK2, ITGB3, JUP, KLF4, LRRK2, MAP3K5, PDGFRB, PLPP3, PPP1R15A, PRKCH, SPHK1, TBC1D2, TGFA, TIAM1, TRAF1, TRAF5, TRIM25, VEGFA]
GO:0010595	positive regulation of endothelial cell migration	GO_BiologicalProcess-GOA_23.02.2017_10h01	2.3e-06	0.0009	3.04576	6.7e-13	1.8e-11	[4, 5, 6, 7, 8, 9, 10]	Group29	15.2542	9	[BMP4, ETS1, FGF18, FGFR1, ITGB3, KDR, PLPP3, STAT5A, VEGFA]
GO:1902533	positive regulation of intracellular signal transduction	GO_BiologicalProcess-GOA_23.02.2017_10h01	2.7e-06	0.001	3	5.8e-19	1.8e-17	[4, 5, 6, 7]	Group31	5.18784	29	[ACKR3, ADCYAP1, BMP4, BST2, CAV1, CBL, CHI3L1, CXXC5, ERBB4, FGF18, FGFR1, FSHR, GJA1, HBEGF, IL11, IL6R, KDR, LRRK2, MAP3K5, MSX1, PDGFRB, PTPN6, SPHK1, SPRY2, TGFA, TRAF5, TRIM25, VEGFA, XBP1]
GO:0051248	negative regulation of protein metabolic process	GO_BiologicalProcess-GOA_23.02.2017_10h01	3e-06	0.0011	2.95861	5.8e-19	1.8e-17	[4, 5, 6]	Group31	5.16014	29	[BMP4, CAV1, CDKN1B, CRB2, DKK1, DUSP1, DUSP4, DUSP6, EIF4EBP1, IGFBP5, ISG15, ITGB3, KLF4, LRRK2, NOG, NR2F1, PLPP3, PPP1R15A, PRKAR2B, PTPN6, SMAD6, SOX4, SPRY2, TIMP3, TNFAIP3, TRIB2, TRIB3, VEGFA, XBP1]
GO:0010594	regulation of endothelial cell migration	GO_BiologicalProcess-GOA_23.02.2017_10h01	3.6e-06	0.0013	2.88606	6.7e-13	1.8e-11	[4, 5, 6, 7, 8, 9]	Group29	11.3402	11	[BMP4, ETS1, FGF18, FGFR1, ITGB3, KDR, KLF4, NR2F1, PLPP3, STAT5A, VEGFA]
GO:0010648	negative regulation of cell communication	GO_BiologicalProcess-GOA_23.02.2017_10h01	4.8e-06	0.0018	2.74473	4.2e-13	1.1e-11	[3, 4, 5]	Group22	4.94234	30	[ACKR3, AR, BAMBI, BMP4, CAV1, CBL, CXCL8, DDIT3, DKK1, DUSP1, DUSP4, DUSP6, DYNLL1, GLI1, HEY1, IGFBP5, IL11, IL1RN, LRRK2, MAPK7, NOG, PIAS2, RORA, SESN3, SFRP4, SMAD6, STAT1, TIMP3, TNFAIP3, XBP1]
GO:0010648	negative regulation of cell communication	GO_BiologicalProcess-GOA_23.02.2017_10h01	4.8e-06	0.0018	2.74473	5.8e-19	1.8e-17	[3, 4, 5]	Group31	4.94234	30	[ACKR3, AR, BAMBI, BMP4, CAV1, CBL, CXCL8, DDIT3, DKK1, DUSP1, DUSP4, DUSP6, DYNLL1, GLI1, HEY1, IGFBP5, IL11, IL1RN, LRRK2, MAPK7, NOG, PIAS2, RORA, SESN3, SFRP4, SMAD6, STAT1, TIMP3, TNFAIP3, XBP1]
GO:0048660	regulation of smooth muscle cell proliferation	GO_BiologicalProcess-GOA_23.02.2017_10h01	5.1e-06	0.0019	2.72125	5.1e-06	5.1e-05	[4, 5]	Group06	16.3265	8	[BMP4, CDKN1B, IGFBP5, IL6R, PDGFRB, TGFB3, TNFAIP3, XBP1]
GO:0030154	cell differentiation	GO_BiologicalProcess-GOA_23.02.2017_10h01	5.3e-06	0.0019	2.72125	6.7e-13	1.8e-11	[4]	Group29	4.21264	42	[ADCYAP1, AFDN, AR, BAMBI, BMP4, BMP6, CAMK4, CASP6, CAT, CCL2, DKK1, DYRK3, EPHA3, ETS1, FGFR1, FLRT3, GATA5, GLI1, HES1, HEY1, HSPA9, ITGB3, LRRK2, MEF2C, MMP15, NOG, NR2F1, OTX2, PRKCH, PTPN6, RORA, SFRP4, SH3PXD2A, SMAD6, STAT1, TBX3, TGFB3, TXNIP, VCAN, VEGFA, WNT2B, XBP1]
GO:0010632	regulation of epithelial cell migration	GO_BiologicalProcess-GOA_23.02.2017_10h01	5e-06	0.0019	2.72125	6.7e-13	1.8e-11	[3, 4, 5, 6, 7, 8]	Group29	9.21986	13	[BMP4, ENPP2, ETS1, FGF18, FGFR1, ITGB3, KDR, KLF4, NR2F1, PLPP3, PRKCE, STAT5A, VEGFA]
GO:0045936	negative regulation of phosphate metabolic process	GO_BiologicalProcess-GOA_23.02.2017_10h01	5.1e-06	0.0019	2.72125	5.8e-19	1.8e-17	[5, 6, 7]	Group31	6.38978	20	[BMP4, CAV1, CDKN1B, CSRNP3, DKK1, DUSP1, DUSP4, DUSP6, DYNLL1, NOG, NR2F1, PLPP3, PPP1R15A, PRKAR2B, PTPN6, SMAD6, SPRY2, TIMP3, TRIB3, XBP1]
GO:0032269	negative regulation of cellular protein metabolic process	GO_BiologicalProcess-GOA_23.02.2017_10h01	5.4e-06	0.002	2.69897	5.8e-19	1.8e-17	[4, 5, 6, 7]	Group31	5.22244	27	[BMP4, CAV1, CDKN1B, CRB2, DKK1, DUSP1, DUSP4, DUSP6, EIF4EBP1, IGFBP5, ISG15, KLF4, LRRK2, NOG, NR2F1, PLPP3, PPP1R15A, PRKAR2B, PTPN6, SMAD6, SOX4, SPRY2, TIMP3, TNFAIP3, TRIB3, VEGFA, XBP1]
GO:0043410	positive regulation of MAPK cascade	GO_BiologicalProcess-GOA_23.02.2017_10h01	6.5e-06	0.0024	2.61979	5.8e-19	1.8e-17	[5, 6, 7, 8, 9, 10, 11]	Group31	7.11297	17	[ACKR3, ADCYAP1, BMP4, CHI3L1, ERBB4, FGF18, FGFR1, FSHR, IL11, IL6R, KDR, LRRK2, MAP3K5, PDGFRB, SPRY2, TGFA, VEGFA]
GO:0048585	negative regulation of response to stimulus	GO_BiologicalProcess-GOA_23.02.2017_10h01	9.2e-06	0.0033	2.48149	4.2e-13	1.1e-11	[2, 3, 4]	Group22	4.58839	34	[ACKR3, AR, BAMBI, BMP4, BST2, CAV1, CBL, CCL2, CXCL8, DDIT3, DKK1, DUSP1, DUSP4, DUSP6, DYNLL1, FEM1C, GLI1, HEY1, IGFBP5, IL1RN, KLF4, LRRK2, MAPK7, NOG, PIAS2, RORA, SESN3, SFRP4, SMAD6, STAT1, TGFB3, TIMP3, TNFAIP3, XBP1]
GO:0023057	negative regulation of signaling	GO_BiologicalProcess-GOA_23.02.2017_10h01	9e-06	0.0033	2.48149	4.2e-13	1.1e-11	[2, 3, 4]	Group22	4.90196	30	[ACKR3, AR, BAMBI, BMP4, CAV1, CBL, CXCL8, DDIT3, DKK1, DUSP1, DUSP4, DUSP6, DYNLL1, GLI1, HEY1, IGFBP5, IL11, IL1RN, LRRK2, MAPK7, NOG, PIAS2, RORA, SESN3, SFRP4, SMAD6, STAT1, TIMP3, TNFAIP3, XBP1]
GO:0048585	negative regulation of response to stimulus	GO_BiologicalProcess-GOA_23.02.2017_10h01	9.2e-06	0.0033	2.48149	3.6e-13	1e-11	[2, 3, 4]	Group28	4.58839	34	[ACKR3, AR, BAMBI, BMP4, BST2, CAV1, CBL, CCL2, CXCL8, DDIT3, DKK1, DUSP1, DUSP4, DUSP6, DYNLL1, FEM1C, GLI1, HEY1, IGFBP5, IL1RN, KLF4, LRRK2, MAPK7, NOG, PIAS2, RORA, SESN3, SFRP4, SMAD6, STAT1, TGFB3, TIMP3, TNFAIP3, XBP1]
GO:0048585	negative regulation of response to stimulus	GO_BiologicalProcess-GOA_23.02.2017_10h01	9.2e-06	0.0033	2.48149	6.7e-13	1.8e-11	[2, 3, 4]	Group29	4.58839	34	[ACKR3, AR, BAMBI, BMP4, BST2, CAV1, CBL, CCL2, CXCL8, DDIT3, DKK1, DUSP1, DUSP4, DUSP6, DYNLL1, FEM1C, GLI1, HEY1, IGFBP5, IL1RN, KLF4, LRRK2, MAPK7, NOG, PIAS2, RORA, SESN3, SFRP4, SMAD6, STAT1, TGFB3, TIMP3, TNFAIP3, XBP1]
GO:0048585	negative regulation of response to stimulus	GO_BiologicalProcess-GOA_23.02.2017_10h01	9.2e-06	0.0033	2.48149	5.8e-19	1.8e-17	[2, 3, 4]	Group31	4.58839	34	[ACKR3, AR, BAMBI, BMP4, BST2, CAV1, CBL, CCL2, CXCL8, DDIT3, DKK1, DUSP1, DUSP4, DUSP6, DYNLL1, FEM1C, GLI1, HEY1, IGFBP5, IL1RN, KLF4, LRRK2, MAPK7, NOG, PIAS2, RORA, SESN3, SFRP4, SMAD6, STAT1, TGFB3, TIMP3, TNFAIP3, XBP1]
GO:0023057	negative regulation of signaling	GO_BiologicalProcess-GOA_23.02.2017_10h01	9e-06	0.0033	2.48149	5.8e-19	1.8e-17	[2, 3, 4]	Group31	4.90196	30	[ACKR3, AR, BAMBI, BMP4, CAV1, CBL, CXCL8, DDIT3, DKK1, DUSP1, DUSP4, DUSP6, DYNLL1, GLI1, HEY1, IGFBP5, IL11, IL1RN, LRRK2, MAPK7, NOG, PIAS2, RORA, SESN3, SFRP4, SMAD6, STAT1, TIMP3, TNFAIP3, XBP1]
GO:0009790	embryo development	GO_BiologicalProcess-GOA_23.02.2017_10h01	1e-05	0.0038	2.42022	1e-05	8.5e-05	[4]	Group13	8.60927	13	[ALDH1A2, BMP4, CXCL8, DKK1, IL1RN, ITGB3, KLF4, MAPK7, MMP15, MSX1, NOG, SMAD6, TBX3]
GO:0007169	transmembrane receptor protein tyrosine kinase signaling pathway	GO_BiologicalProcess-GOA_23.02.2017_10h01	1e-05	0.0039	2.40894	7.1e-13	1.8e-11	[5, 6, 7]	Group21	7.17489	16	[CBL, DOK5, EPHA3, EPHB1, ERBB4, FGF9, FGFR1, HBEGF, IGFBP5, KDR, NOG, PDGFRB, PDK4, TGFA, VEGFA, XBP1]
GO:0007169	transmembrane receptor protein tyrosine kinase signaling pathway	GO_BiologicalProcess-GOA_23.02.2017_10h01	1e-05	0.0039	2.40894	8.7e-10	1.7e-08	[5, 6, 7]	Group24	7.17489	16	[CBL, DOK5, EPHA3, EPHB1, ERBB4, FGF9, FGFR1, HBEGF, IGFBP5, KDR, NOG, PDGFRB, PDK4, TGFA, VEGFA, XBP1]
GO:1905114	cell surface receptor signaling pathway involved in cell-cell signaling	GO_BiologicalProcess-GOA_23.02.2017_10h01	1.1e-05	0.0041	2.38722	2.7e-05	0.00013	[4, 5, 6]	Group16	7.53769	15	[ARL4D, BAMBI, BMP4, CAV1, DKK1, FZD2, FZD4, GLI1, LGR4, LRRK1, LRRK2, NOG, PLPP3, SFRP4, WNT2B]
GO:0051240	positive regulation of multicellular organismal process	GO_BiologicalProcess-GOA_23.02.2017_10h01	1.4e-05	0.0051	2.29243	6.7e-13	1.8e-11	[2, 3, 4]	Group29	4.70958	30	[ADCYAP1, BAMBI, BMP4, BMP6, CHI3L1, CXCL8, DDIT3, DDX58, ENPP2, EPHA3, ETS1, FGF18, FGFR1, IL12RB2, IL1A, IL6R, IRF1, ITGB3, KDR, MAPK13, MEF2C, PLPP3, PRKCE, PRKCH, RORA, SPHK1, STAT5A, TGFB3, VEGFA, XBP1]
GO:0022603	regulation of anatomical structure morphogenesis	GO_BiologicalProcess-GOA_23.02.2017_10h01	1.4e-05	0.0051	2.29243	6.7e-13	1.8e-11	[3, 4]	Group29	5.76923	21	[BAMBI, BMP4, CCL2, CHI3L1, CXCL8, DKK1, DYNLL1, ENPP2, ETS1, IL1RN, KDR, KLF4, LRRK2, MAPK7, MFF, SPHK1, STAT1, STRIP2, THBS2, VEGFA, XBP1]
GO:0045937	positive regulation of phosphate metabolic process	GO_BiologicalProcess-GOA_23.02.2017_10h01	1.6e-05	0.0058	2.23657	3.5e-07	4.6e-06	[5, 6, 7]	Group17	4.78548	29	[ABCA1, ACKR3, ADCYAP1, AR, BMP4, BMP6, CAV1, CHI3L1, DYNLL1, ENPP2, ERBB4, FGF18, FGFR1, FSHR, FZD2, IL11, IL6R, ITGB3, KDR, LRRK2, MAP3K5, PDGFRB, PPP1R15A, SPHK1, SPRY2, TEC, TGFA, VEGFA, XBP1]
GO:0045937	positive regulation of phosphate metabolic process	GO_BiologicalProcess-GOA_23.02.2017_10h01	1.6e-05	0.0058	2.23657	1.1e-11	2.6e-10	[5, 6, 7]	Group26	4.78548	29	[ABCA1, ACKR3, ADCYAP1, AR, BMP4, BMP6, CAV1, CHI3L1, DYNLL1, ENPP2, ERBB4, FGF18, FGFR1, FSHR, FZD2, IL11, IL6R, ITGB3, KDR, LRRK2, MAP3K5, PDGFRB, PPP1R15A, SPHK1, SPRY2, TEC, TGFA, VEGFA, XBP1]
GO:0045937	positive regulation of phosphate metabolic process	GO_BiologicalProcess-GOA_23.02.2017_10h01	1.6e-05	0.0058	2.23657	9.3e-10	1.7e-08	[5, 6, 7]	Group27	4.78548	29	[ABCA1, ACKR3, ADCYAP1, AR, BMP4, BMP6, CAV1, CHI3L1, DYNLL1, ENPP2, ERBB4, FGF18, FGFR1, FSHR, FZD2, IL11, IL6R, ITGB3, KDR, LRRK2, MAP3K5, PDGFRB, PPP1R15A, SPHK1, SPRY2, TEC, TGFA, VEGFA, XBP1]
GO:0045937	positive regulation of phosphate metabolic process	GO_BiologicalProcess-GOA_23.02.2017_10h01	1.6e-05	0.0058	2.23657	1.6e-09	2.9e-08	[5, 6, 7]	Group30	4.78548	29	[ABCA1, ACKR3, ADCYAP1, AR, BMP4, BMP6, CAV1, CHI3L1, DYNLL1, ENPP2, ERBB4, FGF18, FGFR1, FSHR, FZD2, IL11, IL6R, ITGB3, KDR, LRRK2, MAP3K5, PDGFRB, PPP1R15A, SPHK1, SPRY2, TEC, TGFA, VEGFA, XBP1]
GO:0045937	positive regulation of phosphate metabolic process	GO_BiologicalProcess-GOA_23.02.2017_10h01	1.6e-05	0.0058	2.23657	5.8e-19	1.8e-17	[5, 6, 7]	Group31	4.78548	29	[ABCA1, ACKR3, ADCYAP1, AR, BMP4, BMP6, CAV1, CHI3L1, DYNLL1, ENPP2, ERBB4, FGF18, FGFR1, FSHR, FZD2, IL11, IL6R, ITGB3, KDR, LRRK2, MAP3K5, PDGFRB, PPP1R15A, SPHK1, SPRY2, TEC, TGFA, VEGFA, XBP1]
GO:0001944	vasculature development	GO_BiologicalProcess-GOA_23.02.2017_10h01	2.1e-05	0.0073	2.13668	6.7e-13	1.8e-11	[4, 5, 6, 7]	Group29	6.80851	16	[BMP4, CHI3L1, CXCL8, EPHB1, ETS1, FZD4, HEY1, KDR, KLF4, NR2F1, RORA, SPHK1, STAT1, THBS2, VEGFA, XBP1]
GO:0007267	cell-cell signaling	GO_BiologicalProcess-GOA_23.02.2017_10h01	2.7e-05	0.0094	2.02687	2.7e-05	0.00013	[3]	Group16	5.69801	20	[ARL4D, BAMBI, BMP4, CACNA1D, CAV1, DKK1, FZD2, FZD4, GJA1, GLI1, IL11, LGR4, LRRK1, LRRK2, NOG, PLPP3, PTPRN, SFRP4, TBX3, WNT2B]
GO:0050793	regulation of developmental process	GO_BiologicalProcess-GOA_23.02.2017_10h01	3.3e-05	0.011	1.95861	4.2e-13	1.1e-11	[2, 3]	Group22	4.1866	35	[AR, BAMBI, BMP4, BMP6, CCL2, CHI3L1, CXCL8, DDIT3, DKK1, DYNLL1, ENPP2, EPHA3, ETS1, FGFR1, HES1, HSPA9, IL1RN, ITGB3, KDR, KLF4, LRRK2, MAPK7, MEF2C, MFF, NOG, PRKCH, SFRP4, SPHK1, STAT1, STRIP2, TBX3, TGFB3, THBS2, VEGFA, XBP1]
GO:0031401	positive regulation of protein modification process	GO_BiologicalProcess-GOA_23.02.2017_10h01	3.3e-05	0.011	1.95861	1.1e-11	2.6e-10	[5, 6, 7, 8]	Group26	4.55975	29	[ACKR3, ADCYAP1, ARRDC3, BIRC3, BMP4, BMP6, CAV1, CHI3L1, DYNLL1, ENPP2, ERBB4, FGF18, FGFR1, FSHR, IL11, IL6R, ITGB3, KDR, LRRK2, MAP3K5, PDGFRB, PPP1R15A, SOX4, SPHK1, SPRY2, TEC, TGFA, VEGFA, XBP1]
GO:0031401	positive regulation of protein modification process	GO_BiologicalProcess-GOA_23.02.2017_10h01	3.3e-05	0.011	1.95861	9.3e-10	1.7e-08	[5, 6, 7, 8]	Group27	4.55975	29	[ACKR3, ADCYAP1, ARRDC3, BIRC3, BMP4, BMP6, CAV1, CHI3L1, DYNLL1, ENPP2, ERBB4, FGF18, FGFR1, FSHR, IL11, IL6R, ITGB3, KDR, LRRK2, MAP3K5, PDGFRB, PPP1R15A, SOX4, SPHK1, SPRY2, TEC, TGFA, VEGFA, XBP1]
GO:0050793	regulation of developmental process	GO_BiologicalProcess-GOA_23.02.2017_10h01	3.3e-05	0.011	1.95861	3.6e-13	1e-11	[2, 3]	Group28	4.1866	35	[AR, BAMBI, BMP4, BMP6, CCL2, CHI3L1, CXCL8, DDIT3, DKK1, DYNLL1, ENPP2, EPHA3, ETS1, FGFR1, HES1, HSPA9, IL1RN, ITGB3, KDR, KLF4, LRRK2, MAPK7, MEF2C, MFF, NOG, PRKCH, SFRP4, SPHK1, STAT1, STRIP2, TBX3, TGFB3, THBS2, VEGFA, XBP1]
GO:0050793	regulation of developmental process	GO_BiologicalProcess-GOA_23.02.2017_10h01	3.3e-05	0.011	1.95861	6.7e-13	1.8e-11	[2, 3]	Group29	4.1866	35	[AR, BAMBI, BMP4, BMP6, CCL2, CHI3L1, CXCL8, DDIT3, DKK1, DYNLL1, ENPP2, EPHA3, ETS1, FGFR1, HES1, HSPA9, IL1RN, ITGB3, KDR, KLF4, LRRK2, MAPK7, MEF2C, MFF, NOG, PRKCH, SFRP4, SPHK1, STAT1, STRIP2, TBX3, TGFB3, THBS2, VEGFA, XBP1]
GO:0031401	positive regulation of protein modification process	GO_BiologicalProcess-GOA_23.02.2017_10h01	3.3e-05	0.011	1.95861	1.6e-09	2.9e-08	[5, 6, 7, 8]	Group30	4.55975	29	[ACKR3, ADCYAP1, ARRDC3, BIRC3, BMP4, BMP6, CAV1, CHI3L1, DYNLL1, ENPP2, ERBB4, FGF18, FGFR1, FSHR, IL11, IL6R, ITGB3, KDR, LRRK2, MAP3K5, PDGFRB, PPP1R15A, SOX4, SPHK1, SPRY2, TEC, TGFA, VEGFA, XBP1]
GO:0031401	positive regulation of protein modification process	GO_BiologicalProcess-GOA_23.02.2017_10h01	3.3e-05	0.011	1.95861	5.8e-19	1.8e-17	[5, 6, 7, 8]	Group31	4.55975	29	[ACKR3, ADCYAP1, ARRDC3, BIRC3, BMP4, BMP6, CAV1, CHI3L1, DYNLL1, ENPP2, ERBB4, FGF18, FGFR1, FSHR, IL11, IL6R, ITGB3, KDR, LRRK2, MAP3K5, PDGFRB, PPP1R15A, SOX4, SPHK1, SPRY2, TEC, TGFA, VEGFA, XBP1]
GO:0001525	angiogenesis	GO_BiologicalProcess-GOA_23.02.2017_10h01	3.8e-05	0.013	1.88606	6.7e-13	1.8e-11	[3, 4, 5, 7, 8, 9, 10]	Group29	7.17949	14	[BMP4, CHI3L1, CXCL8, EPHB1, ETS1, HEY1, KDR, KLF4, RORA, SPHK1, STAT1, THBS2, VEGFA, XBP1]
GO:0030177	positive regulation of Wnt signaling pathway	GO_BiologicalProcess-GOA_23.02.2017_10h01	4.3e-05	0.014	1.85387	2.7e-05	0.00013	[4, 5, 6, 7, 8, 9]	Group16	12.3077	8	[BAMBI, CAV1, FZD4, LGR4, LRRK1, LRRK2, SFRP4, WNT2B]
GO:0048332	mesoderm morphogenesis	GO_BiologicalProcess-GOA_23.02.2017_10h01	4.6e-05	0.015	1.82391	1e-05	8.5e-05	[4, 5]	Group13	36.3636	4	[BMP4, DKK1, ITGB3, TBX3]
GO:0048513	animal organ development	GO_BiologicalProcess-GOA_23.02.2017_10h01	4.6e-05	0.015	1.82391	6.7e-13	1.8e-11	[3, 4, 5]	Group29	4.18204	34	[BAMBI, BMP4, BMP6, CAMK4, CHI3L1, CLDN1, CXCL8, DKK1, DYNLL1, DYRK3, ERBB4, ETS1, FGF9, FGFR1, FSHR, FZD4, HES1, HSPA5, HSPA9, IL6R, KLF4, LRRK2, MAOB, MEF2C, MSX1, NOG, SFRP4, SH3PXD2A, TBX3, TGFB3, TXNIP, VEGFA, WNT2B, XBP1]
GO:0048646	anatomical structure formation involved in morphogenesis	GO_BiologicalProcess-GOA_23.02.2017_10h01	4.7e-05	0.016	1.79588	6.7e-13	1.8e-11	[2, 3, 4]	Group29	5.86319	18	[BMP4, CHI3L1, CXCL8, DKK1, EPHB1, ETS1, HEY1, ITGB3, KDR, KLF4, MMP15, RORA, SH3PXD2A, SPHK1, STAT1, THBS2, VEGFA, XBP1]
GO:0018108	peptidyl-tyrosine phosphorylation	GO_BiologicalProcess-GOA_23.02.2017_10h01	5.1e-05	0.017	1.76955	8.7e-10	1.7e-08	[7, 8, 9]	Group24	7.42857	13	[CAV1, ENPP2, ERBB4, FGFR1, IL11, IL6R, ITGB3, KDR, PDGFRB, PTPN6, TEC, TGFA, VEGFA]
GO:0018108	peptidyl-tyrosine phosphorylation	GO_BiologicalProcess-GOA_23.02.2017_10h01	5.1e-05	0.017	1.76955	1.1e-11	2.6e-10	[7, 8, 9]	Group26	7.42857	13	[CAV1, ENPP2, ERBB4, FGFR1, IL11, IL6R, ITGB3, KDR, PDGFRB, PTPN6, TEC, TGFA, VEGFA]
GO:2000026	regulation of multicellular organismal development	GO_BiologicalProcess-GOA_23.02.2017_10h01	5.3e-05	0.017	1.76955	3.6e-13	1e-11	[3, 4]	Group28	4.62329	27	[BAMBI, BMP4, BMP6, CHI3L1, CXCL8, DDIT3, DKK1, EPHA3, ETS1, FGFR1, HES1, HSPA9, IL1RN, KDR, KLF4, LRRK2, MAPK7, MEF2C, NOG, PRKCH, SFRP4, SPHK1, STAT1, TGFB3, THBS2, VEGFA, XBP1]
GO:2000026	regulation of multicellular organismal development	GO_BiologicalProcess-GOA_23.02.2017_10h01	5.3e-05	0.017	1.76955	6.7e-13	1.8e-11	[3, 4]	Group29	4.62329	27	[BAMBI, BMP4, BMP6, CHI3L1, CXCL8, DDIT3, DKK1, EPHA3, ETS1, FGFR1, HES1, HSPA9, IL1RN, KDR, KLF4, LRRK2, MAPK7, MEF2C, NOG, PRKCH, SFRP4, SPHK1, STAT1, TGFB3, THBS2, VEGFA, XBP1]
GO:0018108	peptidyl-tyrosine phosphorylation	GO_BiologicalProcess-GOA_23.02.2017_10h01	5.1e-05	0.017	1.76955	5.8e-19	1.8e-17	[7, 8, 9]	Group31	7.42857	13	[CAV1, ENPP2, ERBB4, FGFR1, IL11, IL6R, ITGB3, KDR, PDGFRB, PTPN6, TEC, TGFA, VEGFA]
GO:0048598	embryonic morphogenesis	GO_BiologicalProcess-GOA_23.02.2017_10h01	6e-05	0.019	1.72125	1e-05	8.5e-05	[3, 4, 5]	Group13	9.25926	10	[BMP4, DKK1, IL1RN, ITGB3, KLF4, MAPK7, MMP15, MSX1, NOG, TBX3]
GO:0051247	positive regulation of protein metabolic process	GO_BiologicalProcess-GOA_23.02.2017_10h01	6.5e-05	0.021	1.67778	9.3e-10	1.7e-08	[4, 5, 6]	Group27	4.00445	36	[ACKR3, ADCYAP1, ARRDC3, ASB9, BIRC3, BMP4, BMP6, CAV1, CDKN1B, CHI3L1, DYNLL1, ENPP2, ERBB4, FGF18, FGFR1, FSHR, IL11, IL1A, IL6R, ITGB3, KDR, KLF4, LRRK2, MAP3K5, MAPK7, PDGFRB, PPP1R15A, SAMD4A, SOX4, SPHK1, SPRY2, TEC, TGFA, TNFAIP3, VEGFA, XBP1]
GO:0051247	positive regulation of protein metabolic process	GO_BiologicalProcess-GOA_23.02.2017_10h01	6.5e-05	0.021	1.67778	1.6e-09	2.9e-08	[4, 5, 6]	Group30	4.00445	36	[ACKR3, ADCYAP1, ARRDC3, ASB9, BIRC3, BMP4, BMP6, CAV1, CDKN1B, CHI3L1, DYNLL1, ENPP2, ERBB4, FGF18, FGFR1, FSHR, IL11, IL1A, IL6R, ITGB3, KDR, KLF4, LRRK2, MAP3K5, MAPK7, PDGFRB, PPP1R15A, SAMD4A, SOX4, SPHK1, SPRY2, TEC, TGFA, TNFAIP3, VEGFA, XBP1]
GO:0051247	positive regulation of protein metabolic process	GO_BiologicalProcess-GOA_23.02.2017_10h01	6.5e-05	0.021	1.67778	5.8e-19	1.8e-17	[4, 5, 6]	Group31	4.00445	36	[ACKR3, ADCYAP1, ARRDC3, ASB9, BIRC3, BMP4, BMP6, CAV1, CDKN1B, CHI3L1, DYNLL1, ENPP2, ERBB4, FGF18, FGFR1, FSHR, IL11, IL1A, IL6R, ITGB3, KDR, KLF4, LRRK2, MAP3K5, MAPK7, PDGFRB, PPP1R15A, SAMD4A, SOX4, SPHK1, SPRY2, TEC, TGFA, TNFAIP3, VEGFA, XBP1]
GO:0071345	cellular response to cytokine stimulus	GO_BiologicalProcess-GOA_23.02.2017_10h01	6.8e-05	0.022	1.65758	3.6e-13	1e-11	[5]	Group28	6.46552	15	[ACKR3, CCL2, CXCL8, CXCR4, EGR1, IL1A, IL1RN, IL6R, IRAK2, IRF1, OAS1, OSMR, SLC26A6, SPHK1, STAT1]
GO:0003002	regionalization	GO_BiologicalProcess-GOA_23.02.2017_10h01	7.1e-05	0.023	1.63827	3.2e-08	5.5e-07	[4, 5]	Group19	16.6667	6	[BMP4, DDIT3, NOG, SMAD6, TBX3, WNT2B]
GO:1901342	regulation of vasculature development	GO_BiologicalProcess-GOA_23.02.2017_10h01	7.3e-05	0.023	1.63827	6.7e-13	1.8e-11	[4, 5, 6, 7, 8]	Group29	8.27068	11	[BMP4, CHI3L1, CXCL8, ETS1, KDR, KLF4, SPHK1, STAT1, THBS2, VEGFA, XBP1]
GO:0042327	positive regulation of phosphorylation	GO_BiologicalProcess-GOA_23.02.2017_10h01	7.4e-05	0.024	1.61979	3.5e-07	4.6e-06	[6, 7, 8]	Group17	4.78011	25	[ACKR3, ADCYAP1, AR, BMP4, BMP6, CAV1, CHI3L1, ENPP2, ERBB4, FGF18, FGFR1, FSHR, IL11, IL6R, ITGB3, KDR, LRRK2, MAP3K5, PDGFRB, SPHK1, SPRY2, TEC, TGFA, VEGFA, XBP1]
GO:0008285	negative regulation of cell proliferation	GO_BiologicalProcess-GOA_23.02.2017_10h01	7.4e-05	0.024	1.61979	1.5e-14	4.7e-13	[3, 4, 5]	Group18	5.88235	17	[ALDH1A2, AR, BMP4, CDKN1B, DYNLL1, ERBB4, IFIT3, IGFBP5, IL1A, NR2F1, RORA, SFRP4, SMAD6, SOX4, STAT1, TGFB3, TNFAIP3]
GO:0042327	positive regulation of phosphorylation	GO_BiologicalProcess-GOA_23.02.2017_10h01	7.4e-05	0.024	1.61979	1.1e-11	2.6e-10	[6, 7, 8]	Group26	4.78011	25	[ACKR3, ADCYAP1, AR, BMP4, BMP6, CAV1, CHI3L1, ENPP2, ERBB4, FGF18, FGFR1, FSHR, IL11, IL6R, ITGB3, KDR, LRRK2, MAP3K5, PDGFRB, SPHK1, SPRY2, TEC, TGFA, VEGFA, XBP1]
GO:0042327	positive regulation of phosphorylation	GO_BiologicalProcess-GOA_23.02.2017_10h01	7.4e-05	0.024	1.61979	9.3e-10	1.7e-08	[6, 7, 8]	Group27	4.78011	25	[ACKR3, ADCYAP1, AR, BMP4, BMP6, CAV1, CHI3L1, ENPP2, ERBB4, FGF18, FGFR1, FSHR, IL11, IL6R, ITGB3, KDR, LRRK2, MAP3K5, PDGFRB, SPHK1, SPRY2, TEC, TGFA, VEGFA, XBP1]
GO:0042327	positive regulation of phosphorylation	GO_BiologicalProcess-GOA_23.02.2017_10h01	7.4e-05	0.024	1.61979	1.6e-09	2.9e-08	[6, 7, 8]	Group30	4.78011	25	[ACKR3, ADCYAP1, AR, BMP4, BMP6, CAV1, CHI3L1, ENPP2, ERBB4, FGF18, FGFR1, FSHR, IL11, IL6R, ITGB3, KDR, LRRK2, MAP3K5, PDGFRB, SPHK1, SPRY2, TEC, TGFA, VEGFA, XBP1]
GO:0042327	positive regulation of phosphorylation	GO_BiologicalProcess-GOA_23.02.2017_10h01	7.4e-05	0.024	1.61979	5.8e-19	1.8e-17	[6, 7, 8]	Group31	4.78011	25	[ACKR3, ADCYAP1, AR, BMP4, BMP6, CAV1, CHI3L1, ENPP2, ERBB4, FGF18, FGFR1, FSHR, IL11, IL6R, ITGB3, KDR, LRRK2, MAP3K5, PDGFRB, SPHK1, SPRY2, TEC, TGFA, VEGFA, XBP1]
GO:0051338	regulation of transferase activity	GO_BiologicalProcess-GOA_23.02.2017_10h01	8e-05	0.025	1.60206	9.3e-10	1.7e-08	[4]	Group27	4.87288	23	[ADCYAP1, ARRDC3, BMP4, CAV1, CDKN1B, DUSP1, DUSP4, DUSP6, ERBB4, FGF18, FGFR1, HSP90AA1, IL6R, ITGB3, KLF4, LRRK2, MAP3K5, NR2F1, PDGFRB, PRKAR2B, TGFA, TRIB3, VEGFA]
GO:0051338	regulation of transferase activity	GO_BiologicalProcess-GOA_23.02.2017_10h01	8e-05	0.025	1.60206	5.8e-19	1.8e-17	[4]	Group31	4.87288	23	[ADCYAP1, ARRDC3, BMP4, CAV1, CDKN1B, DUSP1, DUSP4, DUSP6, ERBB4, FGF18, FGFR1, HSP90AA1, IL6R, ITGB3, KLF4, LRRK2, MAP3K5, NR2F1, PDGFRB, PRKAR2B, TGFA, TRIB3, VEGFA]
GO:0060322	head development	GO_BiologicalProcess-GOA_23.02.2017_10h01	8.4e-05	0.027	1.56864	8.4e-05	8.4e-05	[3]	Group09	8.14815	11	[BMP4, CRISPLD1, DYNLL1, FGF9, HSPA5, LRRK2, MAOB, MSX1, NOG, TGFB3, WNT2B]
GO:0043549	regulation of kinase activity	GO_BiologicalProcess-GOA_23.02.2017_10h01	9.2e-05	0.029	1.5376	9.3e-10	1.7e-08	[5, 7, 8]	Group27	5.22193	20	[ADCYAP1, BMP4, CAV1, CDKN1B, DUSP1, DUSP4, DUSP6, ERBB4, FGF18, FGFR1, IL6R, ITGB3, LRRK2, MAP3K5, NR2F1, PDGFRB, PRKAR2B, TGFA, TRIB3, VEGFA]
GO:0043549	regulation of kinase activity	GO_BiologicalProcess-GOA_23.02.2017_10h01	9.2e-05	0.029	1.5376	5.8e-19	1.8e-17	[5, 7, 8]	Group31	5.22193	20	[ADCYAP1, BMP4, CAV1, CDKN1B, DUSP1, DUSP4, DUSP6, ERBB4, FGF18, FGFR1, IL6R, ITGB3, LRRK2, MAP3K5, NR2F1, PDGFRB, PRKAR2B, TGFA, TRIB3, VEGFA]
GO:0044092	negative regulation of molecular function	GO_BiologicalProcess-GOA_23.02.2017_10h01	9.6e-05	0.03	1.52288	5.8e-19	1.8e-17	[3]	Group31	4.53752	26	[ANGPTL4, BMP4, CAV1, CDKN1B, CRB2, CSRNP3, DDIT3, DKK1, DUSP1, DUSP4, DUSP6, HEY1, ID2, IRAK2, KLF4, LRRK2, NOG, NR2F1, PBX1, PIAS2, PPP1R15A, PRKAR2B, SFRP4, TNFAIP3, TRIB3, VEGFA]
GO:0072359	circulatory system development	GO_BiologicalProcess-GOA_23.02.2017_10h01	0.00012	0.038	1.42022	6.7e-13	1.8e-11	[4, 5]	Group29	5.45455	18	[BMP4, CHI3L1, CXCL8, DKK1, EPHB1, ETS1, FZD4, HEY1, KDR, KLF4, MEF2C, NR2F1, RORA, SPHK1, STAT1, THBS2, VEGFA, XBP1]
GO:0060393	regulation of pathway-restricted SMAD protein phosphorylation	GO_BiologicalProcess-GOA_23.02.2017_10h01	0.00013	0.041	1.38722	3.2e-08	5.5e-07	[5, 6, 7, 8, 9]	Group19	15	6	[BMP4, BMP6, DKK1, NOG, SMAD6, XBP1]
GO:0060394	negative regulation of pathway-restricted SMAD protein phosphorylation	GO_BiologicalProcess-GOA_23.02.2017_10h01	0.00013	0.042	1.37675	3.2e-08	5.5e-07	[5, 6, 7, 8, 9, 10]	Group19	28.5714	4	[DKK1, NOG, SMAD6, XBP1]
GO:0043405	regulation of MAP kinase activity	GO_BiologicalProcess-GOA_23.02.2017_10h01	0.00014	0.044	1.35655	5.8e-19	1.8e-17	[6, 7, 8, 9, 10, 11]	Group31	7.69231	11	[BMP4, DUSP1, DUSP4, DUSP6, FGF18, FGFR1, LRRK2, MAP3K5, TGFA, TRIB3, VEGFA]
GO:1990837	sequence-specific double-stranded DNA binding	GO_MolecularFunction-GOA_23.02.2017_10h01	1.3e-09	5.9e-07	6.22915	1.6e-09	2.9e-08	[6]	Group30	7.62943	28	[AR, ARID5B, ATF3, DDIT3, EGR1, ETS1, ETV4, FOSL1, GLI1, GRHL1, HEY1, IRF1, KLF4, KLF6, MEF2C, MITF, MXD1, NR2F1, ONECUT2, OTX2, PLAGL1, RAX, RORA, SMAD6, SOX4, STAT1, TBX3, XBP1]
GO:0000977	RNA polymerase II regulatory region sequence-specific DNA binding	GO_MolecularFunction-GOA_23.02.2017_10h01	3.2e-09	1.4e-06	5.85387	1.6e-09	2.9e-08	[8]	Group30	8.09062	25	[AR, ARID5B, ATF3, DDIT3, EGR1, ETS1, ETV4, FOSL1, GLI1, GRHL1, IRF1, KLF6, MEF2C, MITF, MXD1, NR2F1, ONECUT2, OTX2, PLAGL1, RAX, RORA, SMAD6, STAT1, TBX3, XBP1]
GO:0043565	sequence-specific DNA binding	GO_MolecularFunction-GOA_23.02.2017_10h01	1.3e-08	5.6e-06	5.25181	1.6e-09	2.9e-08	[5]	Group30	6.3655	31	[AR, ARID5B, ATF3, CXXC5, DDIT3, EGR1, ETS1, ETV4, FOSL1, GLI1, GRHL1, HEY1, HLF, IRF1, KLF4, KLF6, MEF2C, MITF, MXD1, NR2F1, ONECUT2, OTX2, PLAGL1, RAX, RORA, SMAD6, SOX4, STAT1, TBX3, XBP1, ZBTB21]
GO:0044212	transcription regulatory region DNA binding	GO_MolecularFunction-GOA_23.02.2017_10h01	4.7e-08	1.9e-05	4.72125	1.6e-09	2.9e-08	[6]	Group30	6.16016	30	[AR, ARID5B, ATF3, DDIT3, EGR1, ERBB4, ETS1, ETV4, FOSL1, GATA5, GLI1, GRHL1, IRF1, JUND, KLF4, KLF6, MEF2C, MITF, MXD1, NR2F1, ONECUT2, OTX2, PLAGL1, RAX, RORA, SMAD6, SOX4, STAT1, TBX3, XBP1]
GO:0000987	core promoter proximal region sequence-specific DNA binding	GO_MolecularFunction-GOA_23.02.2017_10h01	1.6e-07	6.5e-05	4.18709	1.6e-09	2.9e-08	[8]	Group30	8.78049	18	[AR, DDIT3, ETS1, ETV4, FOSL1, GRHL1, IRF1, KLF4, KLF6, MITF, MXD1, NR2F1, ONECUT2, OTX2, RAX, SMAD6, STAT1, TBX3]
GO:0003677	DNA binding	GO_MolecularFunction-GOA_23.02.2017_10h01	6.2e-07	0.00024	3.61979	1.6e-09	2.9e-08	[4]	Group30	4.77987	38	[AR, ARID5B, ATF3, CXXC5, DDIT3, EGR1, ERBB4, ETS1, ETV4, FOSL1, GATA5, GLI1, GRHL1, GTF2A1, HEY1, HLF, IRF1, JUND, KLF4, KLF6, MEF2C, MITF, MXD1, NR2F1, OASL, ONECUT2, OTX2, PBX1, PLAGL1, RAX, RORA, SMAD6, SOX4, SPHK1, STAT1, TBX3, XBP1, ZBTB21]
GO:0000982	transcription factor activity, RNA polymerase II core promoter proximal region sequence-specific binding	GO_MolecularFunction-GOA_23.02.2017_10h01	1.9e-06	0.00074	3.13077	1.6e-09	2.9e-08	[4]	Group30	8.20513	16	[AR, DDIT3, ETS1, GRHL1, IRF1, KLF4, KLF6, MEF2C, MITF, MXD1, NR2F1, ONECUT2, OTX2, RAX, SOX4, TBX3]
GO:0000981	RNA polymerase II transcription factor activity, sequence-specific DNA binding	GO_MolecularFunction-GOA_23.02.2017_10h01	5.6e-06	0.002	2.69897	1.6e-09	2.9e-08	[3]	Group30	6.34921	20	[AR, ARID5B, DDIT3, ETS1, GRHL1, HLF, IRF1, KLF4, KLF6, MEF2C, MITF, MXD1, NR2F1, ONECUT2, OTX2, PLAGL1, RAX, SOX4, STAT1, TBX3]
GO:0001730	2'-5'-oligoadenylate synthetase activity	GO_MolecularFunction-GOA_23.02.2017_10h01	7.9e-06	0.0029	2.5376	7.9e-06	7.1e-05	[6]	Group08	100	3	[OAS1, OAS2, OAS3]
GO:0001077	transcriptional activator activity, RNA polymerase II core promoter proximal region sequence-specific binding	GO_MolecularFunction-GOA_23.02.2017_10h01	9.8e-06	0.0035	2.45593	1.6e-09	2.9e-08	[5]	Group30	9.375	12	[AR, DDIT3, GRHL1, IRF1, KLF4, KLF6, MEF2C, MITF, ONECUT2, OTX2, RAX, SOX4]
GO:0005102	receptor binding	GO_MolecularFunction-GOA_23.02.2017_10h01	1.3e-05	0.0048	2.31876	3.5e-07	4.6e-06	[3]	Group17	4.43864	34	[ABCA1, ADCYAP1, AR, ARRDC3, BAMBI, BMP4, BMP6, CAT, CAV1, CBL, CROT, CXCL8, DKK1, DOCK4, EFNA3, ERBB4, FEM1C, FGF18, FGFR1, HBEGF, IL11, IL1A, IL1RN, IL6R, ITGB3, KDR, PDGFRB, SMAD6, STAT1, TGFA, TGFB3, TLR1, TRAF1, VEGFA]
GO:0005102	receptor binding	GO_MolecularFunction-GOA_23.02.2017_10h01	1.3e-05	0.0048	2.31876	7.1e-13	1.8e-11	[3]	Group21	4.43864	34	[ABCA1, ADCYAP1, AR, ARRDC3, BAMBI, BMP4, BMP6, CAT, CAV1, CBL, CROT, CXCL8, DKK1, DOCK4, EFNA3, ERBB4, FEM1C, FGF18, FGFR1, HBEGF, IL11, IL1A, IL1RN, IL6R, ITGB3, KDR, PDGFRB, SMAD6, STAT1, TGFA, TGFB3, TLR1, TRAF1, VEGFA]
GO:0005102	receptor binding	GO_MolecularFunction-GOA_23.02.2017_10h01	1.3e-05	0.0048	2.31876	5.8e-19	1.8e-17	[3]	Group31	4.43864	34	[ABCA1, ADCYAP1, AR, ARRDC3, BAMBI, BMP4, BMP6, CAT, CAV1, CBL, CROT, CXCL8, DKK1, DOCK4, EFNA3, ERBB4, FEM1C, FGF18, FGFR1, HBEGF, IL11, IL1A, IL1RN, IL6R, ITGB3, KDR, PDGFRB, SMAD6, STAT1, TGFA, TGFB3, TLR1, TRAF1, VEGFA]
GO:0001228	transcriptional activator activity, RNA polymerase II transcription regulatory region sequence-specific binding	GO_MolecularFunction-GOA_23.02.2017_10h01	1.3e-05	0.0049	2.3098	1.6e-09	2.9e-08	[4]	Group30	7.86517	14	[AR, DDIT3, GRHL1, HLF, IRF1, KLF4, KLF6, MEF2C, MITF, ONECUT2, OTX2, PLAGL1, RAX, SOX4]
GO:0038023	signaling receptor activity	GO_MolecularFunction-GOA_23.02.2017_10h01	1.8e-05	0.0063	2.20066	8.7e-10	1.7e-08	[2, 3]	Group24	5.8651	20	[ABCA1, ACKR3, AR, CNR1, EPHA3, EPHB1, ERBB4, FGFR1, FSHR, FZD4, GRM1, IL6R, KDR, LGR4, NPR3, OR51E2, OSMR, PDGFRB, PTPN6, SPHK1]
GO:0004888	transmembrane signaling receptor activity	GO_MolecularFunction-GOA_23.02.2017_10h01	2.7e-05	0.0094	2.02687	8.7e-10	1.7e-08	[3, 4]	Group24	6.12245	18	[ABCA1, ACKR3, CNR1, EPHA3, EPHB1, ERBB4, FGFR1, FSHR, FZD4, GRM1, IL6R, KDR, LGR4, OR51E2, OSMR, PDGFRB, PTPN6, SPHK1]
GO:0044389	ubiquitin-like protein ligase binding	GO_MolecularFunction-GOA_23.02.2017_10h01	2.8e-05	0.0098	2.00877	2.8e-05	0.00011	[4]	Group10	6.639	16	[CXCR4, DDX58, DIO2, FZD4, HSPA5, HSPA9, MAP1LC3B, POLR2A, PRKAR2B, PTPRN, SMAD6, SYT11, TRAF1, TRAF5, TXNIP, XBP1]
GO:0004714	transmembrane receptor protein tyrosine kinase activity	GO_MolecularFunction-GOA_23.02.2017_10h01	2.9e-05	0.01	2	8.7e-10	1.7e-08	[5, 6, 7]	Group24	19.3548	6	[EPHA3, EPHB1, ERBB4, FGFR1, KDR, PDGFRB]
GO:0070851	growth factor receptor binding	GO_MolecularFunction-GOA_23.02.2017_10h01	3.4e-05	0.011	1.95861	5.8e-19	1.8e-17	[4]	Group31	12.6984	8	[ERBB4, FGF18, IL1RN, IL6R, ITGB3, PDGFRB, TGFA, VEGFA]
GO:0019955	cytokine binding	GO_MolecularFunction-GOA_23.02.2017_10h01	3.9e-05	0.013	1.88606	3.9e-05	0.00011	[3]	Group07	12.5	8	[ACKR3, CXCR4, FZD4, IL1RN, IL6R, ITGB3, NOG, TGFB3]
GO:0004713	protein tyrosine kinase activity	GO_MolecularFunction-GOA_23.02.2017_10h01	0.00011	0.035	1.45593	8.7e-10	1.7e-08	[6]	Group24	10.8108	8	[EPHA3, EPHB1, ERBB4, FGFR1, HSP90AA1, KDR, PDGFRB, TEC]
GO:0004713	protein tyrosine kinase activity	GO_MolecularFunction-GOA_23.02.2017_10h01	0.00011	0.035	1.45593	5.8e-19	1.8e-17	[6]	Group31	10.8108	8	[EPHA3, EPHB1, ERBB4, FGFR1, HSP90AA1, KDR, PDGFRB, TEC]
GO:0005200	Pathways in cancer	KEGG_30.03.2017	3.7e-10	1.6e-07	6.79588	3.7e-10	7.8e-09	[-1]	Group02	7.59494	30	[ADCY1, AR, BIRC3, BMP4, CBL, CDKN1B, CXCL8, CXCR4, ETS1, FGF18, FGF9, FGFR1, FZD2, FZD4, GLI1, GNB3, HSP90AA1, JUP, MITF, PDGFRB, PIAS2, PIK3R3, STAT1, STAT5A, TGFA, TGFB3, TRAF1, TRAF5, VEGFA, WNT2B]
GO:0004060	Cytokine-cytokine receptor interaction	KEGG_30.03.2017	2.5e-08	1e-05	5	1.1e-10	2.7e-09	[-1]	Group15	8.14815	22	[ACKR3, CCL2, CXCL14, CXCL3, CXCL8, CXCR4, IL11, IL12RB2, IL1A, IL1RAP, IL20RB, IL21R, IL4R, IL6R, IL7R, KDR, OSMR, PDGFRB, TGFB3, TNFRSF10A, TNFRSF9, VEGFA]
GO:0004015	Rap1 signaling pathway	KEGG_30.03.2017	4.5e-08	1.8e-05	4.74473	2.6e-10	5.8e-09	[-1]	Group14	9.04762	19	[ADCY1, AFDN, CNR1, DOCK4, EFNA3, FGF18, FGF9, FGFR1, ITGB3, KDR, MAP2K6, MAPK13, PARD6B, PDGFD, PDGFRB, PIK3R3, RAPGEF4, TIAM1, VEGFA]
GO:0004933	AGE-RAGE signaling pathway in diabetic complications	KEGG_30.03.2017	8.4e-08	3.4e-05	4.46852	1e-12	2.6e-11	[-1]	Group23	13.1313	13	[CCL2, CDKN1B, CXCL8, EGR1, IL1A, MAPK13, NOX4, PIK3R3, PRKCE, STAT1, STAT5A, TGFB3, VEGFA]
GO:0004151	PI3K-Akt signaling pathway	KEGG_30.03.2017	1e-07	4.2e-05	4.37675	2.6e-10	5.8e-09	[-1]	Group14	7.01754	24	[CDKN1B, CREB5, EFNA3, EIF4EBP1, FGF18, FGF9, FGFR1, GNB3, HSP90AA1, IL4R, IL6R, IL7R, ITGA10, ITGB3, ITGB6, KDR, OSMR, PDGFD, PDGFRB, PIK3R3, PPP2R2B, PPP2R5B, THBS2, VEGFA]
GO:0005418	Fluid shear stress and atherosclerosis	KEGG_30.03.2017	1.2e-07	4.9e-05	4.3098	1.2e-07	1.8e-06	[-1]	Group05	10.7914	15	[BMP4, CAV1, CCL2, DUSP1, HSP90AA1, IL1A, ITGB3, KDR, MAP2K6, MAP3K5, MAPK13, MAPK7, MEF2C, PIK3R3, VEGFA]
GO:0005205	Proteoglycans in cancer	KEGG_30.03.2017	1.3e-07	5.6e-05	4.25181	5.8e-19	1.8e-17	[-1]	Group31	8.86699	18	[ANK3, CAMK2A, CAV1, CBL, ERBB4, FGFR1, FZD2, FZD4, HBEGF, ITGB3, KDR, MAPK13, PIK3R3, PTPN6, TIAM1, TIMP3, VEGFA, WNT2B]
GO:0004010	MAPK signaling pathway	KEGG_30.03.2017	2.1e-07	8.5e-05	4.07058	2.1e-07	2.9e-06	[-1]	Group11	7.84314	20	[CACNA1D, DDIT3, DUSP1, DUSP4, DUSP5, DUSP6, FGF18, FGF9, FGFR1, HSPA6, IL1A, JUND, MAP2K6, MAP3K5, MAPK13, MAPK7, MEF2C, PDGFRB, RELB, TGFB3]
GO:0004012	ErbB signaling pathway	KEGG_30.03.2017	1.1e-06	0.00042	3.37675	1.1e-06	1.3e-05	[-1]	Group12	12.7907	11	[CAMK2A, CBL, CDKN1B, EIF4EBP1, ERBB4, HBEGF, NRG2, PIK3R3, SHC3, STAT5A, TGFA]
GO:0004380	Osteoclast differentiation	KEGG_30.03.2017	1.7e-06	0.00065	3.18709	1.7e-06	1.8e-05	[-1]	Group00	10.1562	13	[CAMK4, FOSB, FOSL1, IL1A, ITGB3, JUND, MAP2K6, MAPK13, MITF, PIK3R3, RELB, STAT1, TEC]
GO:0004657	IL-17 signaling pathway	KEGG_30.03.2017	2.4e-06	0.00092	3.03621	1e-12	2.6e-11	[-1]	Group23	11.828	11	[CCL2, CXCL3, CXCL8, FOSB, FOSL1, HSP90AA1, JUND, MAPK13, MAPK7, TNFAIP3, TRAF5]
GO:0004621	NOD-like receptor signaling pathway	KEGG_30.03.2017	7.1e-06	0.0026	2.58503	1e-12	2.6e-11	[-1]	Group23	8.33333	14	[BIRC3, CCL2, CXCL3, CXCL8, HSP90AA1, MAPK13, NAMPT, OAS1, OAS2, OAS3, STAT1, TNFAIP3, TRAF5, TXNIP]
GO:0005164	Influenza A	KEGG_30.03.2017	1e-05	0.0036	2.4437	1e-12	2.6e-11	[-1]	Group23	8.09249	14	[CCL2, CXCL8, DDX58, HSPA6, IL1A, MAP2K6, MAPK13, OAS1, OAS2, OAS3, PIK3R3, STAT1, TNFRSF10A, TRIM25]
GO:0004668	TNF signaling pathway	KEGG_30.03.2017	1e-05	0.0038	2.42022	1e-12	2.6e-11	[-1]	Group23	10.1852	11	[BIRC3, CCL2, CREB5, CXCL3, MAP2K6, MAP3K5, MAPK13, PIK3R3, TNFAIP3, TRAF1, TRAF5]
GO:0005160	Hepatitis C	KEGG_30.03.2017	1.2e-05	0.0044	2.35655	1e-12	2.6e-11	[-1]	Group23	9.16031	12	[CLDN1, CXCL8, DDX58, IRF1, LDLR, MAPK13, OAS1, OAS2, OAS3, PIK3R3, PPP2R2B, STAT1]
GO:0004630	Jak-STAT signaling pathway	KEGG_30.03.2017	1.5e-05	0.0053	2.27572	1.1e-10	2.7e-09	[-1]	Group15	8.33333	13	[IL11, IL12RB2, IL20RB, IL21R, IL4R, IL6R, IL7R, OSMR, PIAS2, PIK3R3, PTPN6, STAT1, STAT5A]
GO:0005202	Transcriptional misregulation in cancer	KEGG_30.03.2017	1.5e-05	0.0055	2.25964	1.5e-05	0.00011	[-1]	Group03	7.77778	14	[BIRC3, CDKN1B, CXCL8, DDIT3, DUSP6, ETV4, HIST2H3D, ID2, JUP, MEF2C, MEIS1, PBX1, PBX3, TRAF1]
GO:0005162	Measles	KEGG_30.03.2017	1.5e-05	0.0055	2.25964	1e-12	2.6e-11	[-1]	Group23	8.95522	12	[CDKN1B, DDX58, HSPA6, IL1A, OAS1, OAS2, OAS3, PIK3R3, STAT1, STAT5A, TNFAIP3, TNFRSF10A]
GO:0004550	Signaling pathways regulating pluripotency of stem cells	KEGG_30.03.2017	2.2e-05	0.0079	2.10237	2.2e-05	0.00013	[-1]	Group01	8.63309	12	[BMP4, FGFR1, FZD2, FZD4, ID2, ID4, KLF4, MAPK13, MEIS1, PIK3R3, TBX3, WNT2B]
GO:0004014	Ras signaling pathway	KEGG_30.03.2017	5.3e-05	0.017	1.76955	2.6e-10	5.8e-09	[-1]	Group14	6.60793	15	[AFDN, EFNA3, ETS1, FGF18, FGF9, FGFR1, GNB3, KDR, KSR1, PDGFD, PDGFRB, PIK3R3, SHC3, TIAM1, VEGFA]
GO:0004659	Th17 cell differentiation	KEGG_30.03.2017	5.5e-05	0.018	1.74473	1.1e-10	2.7e-09	[-1]	Group15	9.34579	10	[HSP90AA1, IL1RAP, IL21R, IL4R, IL6R, MAPK13, NFKBIE, RORA, STAT1, STAT5A]
GO:0005215	Prostate cancer	KEGG_30.03.2017	5.9e-05	0.019	1.72125	5.9e-05	0.00011	[-1]	Group04	10.3448	9	[AR, CDKN1B, CREB5, FGFR1, HSP90AA1, PDGFD, PDGFRB, PIK3R3, TGFA]
