# Supplementary material for: Expression of microRNA in human retinal pigment epithelial cells following infection with Zaire ebolavirus
Source: BMC Res Notes. 2019 Oct 1;12:639. doi: 10.1186/s13104-019-4671-8 (PMC6771106; doi:10.1186/s13104-019-4671-8)
Supplement: Supplementary file 9 — Additional file 9. Results of network construction based around differentially expressed miRNAs in EBOV- versus mock-infected human RPE cells. [file 13104_2019_4671_MOESM9_ESM.xlsx]

## Sheet: Cluepedia network
SUID	ACTION_DIRECTION	ACTION_SCORE	ACTION_TYPE	edge-label	EDGE_UNIQUE_SUID	EVIDENCE_CODE	INITIAL_SOURCE_NAME	INITIAL_TARGET_NAME	interaction	INTERACTION_TYPE	KappaScore	miTG score_GO2 Diana MicroT final list 2629 targets text file.txt	name	References (PMID)_mirTarBase Supported by strong experimental evidences (Reporter assay).txt	Regulates Source	Regulates Target	selected	shared interaction	shared name	SIGNUM	SOURCE_NAME	SOURCE_SYMBOL_NAME	Target Score_GO2 miRDB final list 1799 targets text file.txt	Target site_number_miRecords2.txt	TARGET_NAME	TARGET_SYMBOL_NAME	Total context++ score_GO2 TARGETSCAN final list 14315 targets text file.txt	UNIQUE_ID
2313				Total context++ score_GO2 TARGETSCAN final list 14315 targets text file.txt	2313		ADCYAP1	hsa-miR-190a	gene-gene-neg	-Total context++ score_GO2 TARGETSCAN final list 14315 targets text file.txt	0.65						FALSE	gene-gene-neg		-Total context++ score_GO2 TARGETSCAN final list 14315 targets text file.txt	116	ADCYAP1			MIMAT0000458	hsa-miR-190a	-0.65	116 (Total context++ score_GO2 TARGETSCAN final list 14315 targets text file.txt) MIMAT0000458
2508				Total context++ score_GO2 TARGETSCAN final list 14315 targets text file.txt	2508		C4orf32	hsa-miR-190a	gene-gene-neg	-Total context++ score_GO2 TARGETSCAN final list 14315 targets text file.txt	0.62						FALSE	gene-gene-neg		-Total context++ score_GO2 TARGETSCAN final list 14315 targets text file.txt	132720	C4orf32			MIMAT0000458	hsa-miR-190a	-0.62	132720 (Total context++ score_GO2 TARGETSCAN final list 14315 targets text file.txt) MIMAT0000458
2535				Total context++ score_GO2 TARGETSCAN final list 14315 targets text file.txt	2535		SESN3	hsa-miR-32-5p	gene-gene-neg	-Total context++ score_GO2 TARGETSCAN final list 14315 targets text file.txt	0.65						FALSE	gene-gene-neg		-Total context++ score_GO2 TARGETSCAN final list 14315 targets text file.txt	143686	SESN3			MIMAT0000090	hsa-miR-32-5p	-0.65	143686 (Total context++ score_GO2 TARGETSCAN final list 14315 targets text file.txt) MIMAT0000090
2544				Total context++ score_GO2 TARGETSCAN final list 14315 targets text file.txt	2544		KLHL23	hsa-miR-190a	gene-gene-neg	-Total context++ score_GO2 TARGETSCAN final list 14315 targets text file.txt	2.67						FALSE	gene-gene-neg		-Total context++ score_GO2 TARGETSCAN final list 14315 targets text file.txt	151230	KLHL23			MIMAT0000458	hsa-miR-190a	-2.67	151230 (Total context++ score_GO2 TARGETSCAN final list 14315 targets text file.txt) MIMAT0000458
2909				Total context++ score_GO2 TARGETSCAN final list 14315 targets text file.txt	2909		SLC7A11	hsa-miR-190a	gene-gene-neg	-Total context++ score_GO2 TARGETSCAN final list 14315 targets text file.txt	0.6						FALSE	gene-gene-neg		-Total context++ score_GO2 TARGETSCAN final list 14315 targets text file.txt	23657	SLC7A11			MIMAT0000458	hsa-miR-190a	-0.6	23657 (Total context++ score_GO2 TARGETSCAN final list 14315 targets text file.txt) MIMAT0000458
2918				Total context++ score_GO2 TARGETSCAN final list 14315 targets text file.txt	2918		FAM26E	hsa-miR-190a	gene-gene-neg	-Total context++ score_GO2 TARGETSCAN final list 14315 targets text file.txt	1.09						FALSE	gene-gene-neg		-Total context++ score_GO2 TARGETSCAN final list 14315 targets text file.txt	254228	FAM26E			MIMAT0000458	hsa-miR-190a	-1.09	254228 (Total context++ score_GO2 TARGETSCAN final list 14315 targets text file.txt) MIMAT0000458
2991				Total context++ score_GO2 TARGETSCAN final list 14315 targets text file.txt	2991		ID4	hsa-miR-100-3p	gene-gene-neg	-Total context++ score_GO2 TARGETSCAN final list 14315 targets text file.txt	0.65						FALSE	gene-gene-neg		-Total context++ score_GO2 TARGETSCAN final list 14315 targets text file.txt	3400	ID4			MIMAT0004512	hsa-miR-100-3p	-0.65	3400 (Total context++ score_GO2 TARGETSCAN final list 14315 targets text file.txt) MIMAT0004512
3098				Total context++ score_GO2 TARGETSCAN final list 14315 targets text file.txt	3098		KLHL31	hsa-miR-100-3p	gene-gene-neg	-Total context++ score_GO2 TARGETSCAN final list 14315 targets text file.txt	0.6						FALSE	gene-gene-neg		-Total context++ score_GO2 TARGETSCAN final list 14315 targets text file.txt	401265	KLHL31			MIMAT0004512	hsa-miR-100-3p	-0.6	401265 (Total context++ score_GO2 TARGETSCAN final list 14315 targets text file.txt) MIMAT0004512
3100				Total context++ score_GO2 TARGETSCAN final list 14315 targets text file.txt	3100		MXD1	hsa-miR-29b-3p	gene-gene-neg	-Total context++ score_GO2 TARGETSCAN final list 14315 targets text file.txt	0.7						FALSE	gene-gene-neg		-Total context++ score_GO2 TARGETSCAN final list 14315 targets text file.txt	4084	MXD1			MIMAT0000100	hsa-miR-29b-3p	-0.7	4084 (Total context++ score_GO2 TARGETSCAN final list 14315 targets text file.txt) MIMAT0000100
3104				Total context++ score_GO2 TARGETSCAN final list 14315 targets text file.txt	3104		SMAD6	hsa-miR-190a	gene-gene-neg	-Total context++ score_GO2 TARGETSCAN final list 14315 targets text file.txt	0.61						FALSE	gene-gene-neg		-Total context++ score_GO2 TARGETSCAN final list 14315 targets text file.txt	4091	SMAD6			MIMAT0000458	hsa-miR-190a	-0.61	4091 (Total context++ score_GO2 TARGETSCAN final list 14315 targets text file.txt) MIMAT0000458
3286				Total context++ score_GO2 TARGETSCAN final list 14315 targets text file.txt	3286		ACKR3	hsa-miR-190a	gene-gene-neg	-Total context++ score_GO2 TARGETSCAN final list 14315 targets text file.txt	0.88						FALSE	gene-gene-neg		-Total context++ score_GO2 TARGETSCAN final list 14315 targets text file.txt	57007	ACKR3			MIMAT0000458	hsa-miR-190a	-0.88	57007 (Total context++ score_GO2 TARGETSCAN final list 14315 targets text file.txt) MIMAT0000458
3338				Total context++ score_GO2 TARGETSCAN final list 14315 targets text file.txt	3338		TRAF1	hsa-miR-27b-5p	gene-gene-neg	-Total context++ score_GO2 TARGETSCAN final list 14315 targets text file.txt	0.6						FALSE	gene-gene-neg		-Total context++ score_GO2 TARGETSCAN final list 14315 targets text file.txt	7185	TRAF1			MIMAT0004588	hsa-miR-27b-5p	-0.6	7185 (Total context++ score_GO2 TARGETSCAN final list 14315 targets text file.txt) MIMAT0004588
3343				Total context++ score_GO2 TARGETSCAN final list 14315 targets text file.txt	3343		VEGFA	hsa-miR-190a	gene-gene-neg	-Total context++ score_GO2 TARGETSCAN final list 14315 targets text file.txt	1.05						FALSE	gene-gene-neg		-Total context++ score_GO2 TARGETSCAN final list 14315 targets text file.txt	7422	VEGFA			MIMAT0000458	hsa-miR-190a	-1.05	7422 (Total context++ score_GO2 TARGETSCAN final list 14315 targets text file.txt) MIMAT0000458
3383				Total context++ score_GO2 TARGETSCAN final list 14315 targets text file.txt	3383		DYNLL1	hsa-miR-27b-5p	gene-gene-neg	-Total context++ score_GO2 TARGETSCAN final list 14315 targets text file.txt	0.67						FALSE	gene-gene-neg		-Total context++ score_GO2 TARGETSCAN final list 14315 targets text file.txt	8655	DYNLL1			MIMAT0004588	hsa-miR-27b-5p	-0.67	8655 (Total context++ score_GO2 TARGETSCAN final list 14315 targets text file.txt) MIMAT0004588
3387				Total context++ score_GO2 TARGETSCAN final list 14315 targets text file.txt	3387		TNFRSF10A	hsa-miR-365a-5p	gene-gene-neg	-Total context++ score_GO2 TARGETSCAN final list 14315 targets text file.txt	0.63						FALSE	gene-gene-neg		-Total context++ score_GO2 TARGETSCAN final list 14315 targets text file.txt	8797	TNFRSF10A			MIMAT0009199	hsa-miR-365a-5p	-0.63	8797 (Total context++ score_GO2 TARGETSCAN final list 14315 targets text file.txt) MIMAT0009199
3388				Total context++ score_GO2 TARGETSCAN final list 14315 targets text file.txt	3388		KSR1	hsa-miR-7-5p	gene-gene-neg	-Total context++ score_GO2 TARGETSCAN final list 14315 targets text file.txt	0.65						FALSE	gene-gene-neg		-Total context++ score_GO2 TARGETSCAN final list 14315 targets text file.txt	8844	KSR1			MIMAT0000252	hsa-miR-7-5p	-0.65	8844 (Total context++ score_GO2 TARGETSCAN final list 14315 targets text file.txt) MIMAT0000252
3390				Total context++ score_GO2 TARGETSCAN final list 14315 targets text file.txt	3390		BMF	hsa-miR-29b-3p	gene-gene-neg	-Total context++ score_GO2 TARGETSCAN final list 14315 targets text file.txt	0.64						FALSE	gene-gene-neg		-Total context++ score_GO2 TARGETSCAN final list 14315 targets text file.txt	90427	BMF			MIMAT0000100	hsa-miR-29b-3p	-0.64	90427 (Total context++ score_GO2 TARGETSCAN final list 14315 targets text file.txt) MIMAT0000100
3394				Total context++ score_GO2 TARGETSCAN final list 14315 targets text file.txt	3394		CLDN1	hsa-miR-29b-3p	gene-gene-neg	-Total context++ score_GO2 TARGETSCAN final list 14315 targets text file.txt	0.7						FALSE	gene-gene-neg		-Total context++ score_GO2 TARGETSCAN final list 14315 targets text file.txt	9076	CLDN1			MIMAT0000100	hsa-miR-29b-3p	-0.7	9076 (Total context++ score_GO2 TARGETSCAN final list 14315 targets text file.txt) MIMAT0000100
3401				Total context++ score_GO2 TARGETSCAN final list 14315 targets text file.txt	3401		NREP	hsa-miR-29b-3p	gene-gene-neg	-Total context++ score_GO2 TARGETSCAN final list 14315 targets text file.txt	0.62						FALSE	gene-gene-neg		-Total context++ score_GO2 TARGETSCAN final list 14315 targets text file.txt	9315	NREP			MIMAT0000100	hsa-miR-29b-3p	-0.62	9315 (Total context++ score_GO2 TARGETSCAN final list 14315 targets text file.txt) MIMAT0000100
3403				Total context++ score_GO2 TARGETSCAN final list 14315 targets text file.txt	3403		NREP	hsa-miR-7-5p	gene-gene-neg	-Total context++ score_GO2 TARGETSCAN final list 14315 targets text file.txt	0.61						FALSE	gene-gene-neg		-Total context++ score_GO2 TARGETSCAN final list 14315 targets text file.txt	9315	NREP			MIMAT0000252	hsa-miR-7-5p	-0.61	9315 (Total context++ score_GO2 TARGETSCAN final list 14315 targets text file.txt) MIMAT0000252
2202	GENE_ACTS_AND_IS_ACTED_ON	0.43	activation	activation	2202		ENSP00000311113	ENSP00000353656	gene-gene	+activation_v10.0	0.43				activation	activation	FALSE	gene-gene		+activation_v10.0	3728	JUP			1002	CDH4		3728 (ACTION_SCORE) 1002
2378				miTG score_GO2 Diana MicroT final list 2629 targets text file.txt	2378		ADCYAP1	hsa-miR-101-5p	gene-gene-pos	+miTG score_GO2 Diana MicroT final list 2629 targets text file.txt	0.987345	0.987345					FALSE	gene-gene-pos		+miTG score_GO2 Diana MicroT final list 2629 targets text file.txt	116	ADCYAP1			MIMAT0004513	hsa-miR-101-5p		116 (miTG score_GO2 Diana MicroT final list 2629 targets text file.txt) MIMAT0004513
2923				miTG score_GO2 Diana MicroT final list 2629 targets text file.txt	2923		SLITRK5	hsa-miR-101-5p	gene-gene-pos	+miTG score_GO2 Diana MicroT final list 2629 targets text file.txt	0.966205	0.966205					FALSE	gene-gene-pos		+miTG score_GO2 Diana MicroT final list 2629 targets text file.txt	26050	SLITRK5			MIMAT0004513	hsa-miR-101-5p		26050 (miTG score_GO2 Diana MicroT final list 2629 targets text file.txt) MIMAT0004513
2594				References (PMID)_mirTarBase Supported by strong experimental evidences (Reporter assay).txt	2594		ABCA1	hsa-miR-33a-5p	gene-gene	+References (PMID)_mirTarBase Supported by strong experimental evidences (Reporter assay).txt	19915608			19915608			FALSE	gene-gene		+References (PMID)_mirTarBase Supported by strong experimental evidences (Reporter assay).txt	19	ABCA1			MIMAT0000091	hsa-miR-33a-5p		19 (References (PMID)_mirTarBase Supported by strong experimental evidences (Reporter assay).txt) MIMAT0000091
2816				References (PMID)_mirTarBase Supported by strong experimental evidences (Reporter assay).txt	2816		ABCA1	hsa-miR-33b-5p	gene-gene	+References (PMID)_mirTarBase Supported by strong experimental evidences (Reporter assay).txt	19935708			19935708			FALSE	gene-gene		+References (PMID)_mirTarBase Supported by strong experimental evidences (Reporter assay).txt	19	ABCA1			MIMAT0003301	hsa-miR-33b-5p		19 (References (PMID)_mirTarBase Supported by strong experimental evidences (Reporter assay).txt) MIMAT0003301
2960				References (PMID)_mirTarBase Supported by strong experimental evidences (Reporter assay).txt	2960		RAX	hsa-miR-29b-3p	gene-gene	+References (PMID)_mirTarBase Supported by strong experimental evidences (Reporter assay).txt	21118818			21118818			FALSE	gene-gene		+References (PMID)_mirTarBase Supported by strong experimental evidences (Reporter assay).txt	30062	RAX			MIMAT0000100	hsa-miR-29b-3p		30062 (References (PMID)_mirTarBase Supported by strong experimental evidences (Reporter assay).txt) MIMAT0000100
3134				References (PMID)_mirTarBase Supported by strong experimental evidences (Reporter assay).txt	3134		MMP15	hsa-miR-29b-3p	gene-gene	+References (PMID)_mirTarBase Supported by strong experimental evidences (Reporter assay).txt	20056716			20056716			FALSE	gene-gene		+References (PMID)_mirTarBase Supported by strong experimental evidences (Reporter assay).txt	4324	MMP15			MIMAT0000100	hsa-miR-29b-3p		4324 (References (PMID)_mirTarBase Supported by strong experimental evidences (Reporter assay).txt) MIMAT0000100
3165				References (PMID)_mirTarBase Supported by strong experimental evidences (Reporter assay).txt	3165		ANGPTL4	hsa-miR-29b-3p	gene-gene	+References (PMID)_mirTarBase Supported by strong experimental evidences (Reporter assay).txt	24084898			24084898			FALSE	gene-gene		+References (PMID)_mirTarBase Supported by strong experimental evidences (Reporter assay).txt	51129	ANGPTL4			MIMAT0000100	hsa-miR-29b-3p		51129 (References (PMID)_mirTarBase Supported by strong experimental evidences (Reporter assay).txt) MIMAT0000100
3183				References (PMID)_mirTarBase Supported by strong experimental evidences (Reporter assay).txt	3183		PDGFRB	hsa-miR-29b-3p	gene-gene	+References (PMID)_mirTarBase Supported by strong experimental evidences (Reporter assay).txt	24681352			24681352			FALSE	gene-gene		+References (PMID)_mirTarBase Supported by strong experimental evidences (Reporter assay).txt	5159	PDGFRB			MIMAT0000100	hsa-miR-29b-3p		5159 (References (PMID)_mirTarBase Supported by strong experimental evidences (Reporter assay).txt) MIMAT0000100
3194				References (PMID)_mirTarBase Supported by strong experimental evidences (Reporter assay).txt	3194		CROT	hsa-miR-33a-5p	gene-gene	+References (PMID)_mirTarBase Supported by strong experimental evidences (Reporter assay).txt	22767444			22767444			FALSE	gene-gene		+References (PMID)_mirTarBase Supported by strong experimental evidences (Reporter assay).txt	54677	CROT			MIMAT0000091	hsa-miR-33a-5p		54677 (References (PMID)_mirTarBase Supported by strong experimental evidences (Reporter assay).txt) MIMAT0000091
3300				References (PMID)_mirTarBase Supported by strong experimental evidences (Reporter assay).txt	3300		RORA	hsa-miR-33b-5p	gene-gene	+References (PMID)_mirTarBase Supported by strong experimental evidences (Reporter assay).txt	23626836			23626836			FALSE	gene-gene		+References (PMID)_mirTarBase Supported by strong experimental evidences (Reporter assay).txt	6095	RORA			MIMAT0003301	hsa-miR-33b-5p		6095 (References (PMID)_mirTarBase Supported by strong experimental evidences (Reporter assay).txt) MIMAT0003301
3336				References (PMID)_mirTarBase Supported by strong experimental evidences (Reporter assay).txt	3336		TGFB3	hsa-miR-29b-3p	gene-gene	+References (PMID)_mirTarBase Supported by strong experimental evidences (Reporter assay).txt	24100612			24100612			FALSE	gene-gene		+References (PMID)_mirTarBase Supported by strong experimental evidences (Reporter assay).txt	7043	TGFB3			MIMAT0000100	hsa-miR-29b-3p		7043 (References (PMID)_mirTarBase Supported by strong experimental evidences (Reporter assay).txt) MIMAT0000100
3341				References (PMID)_mirTarBase Supported by strong experimental evidences (Reporter assay).txt	3341		VEGFA	hsa-miR-29b-3p	gene-gene	+References (PMID)_mirTarBase Supported by strong experimental evidences (Reporter assay).txt	16330759			16330759			FALSE	gene-gene		+References (PMID)_mirTarBase Supported by strong experimental evidences (Reporter assay).txt	7422	VEGFA			MIMAT0000100	hsa-miR-29b-3p		7422 (References (PMID)_mirTarBase Supported by strong experimental evidences (Reporter assay).txt) MIMAT0000100
3356				References (PMID)_mirTarBase Supported by strong experimental evidences (Reporter assay).txt	3356		FOSL1	hsa-miR-33a-5p	gene-gene	+References (PMID)_mirTarBase Supported by strong experimental evidences (Reporter assay).txt	22336710			22336710			FALSE	gene-gene		+References (PMID)_mirTarBase Supported by strong experimental evidences (Reporter assay).txt	8061	FOSL1			MIMAT0000091	hsa-miR-33a-5p		8061 (References (PMID)_mirTarBase Supported by strong experimental evidences (Reporter assay).txt) MIMAT0000091
3359				References (PMID)_mirTarBase Supported by strong experimental evidences (Reporter assay).txt	3359		SLC7A5	hsa-miR-7-5p	gene-gene	+References (PMID)_mirTarBase Supported by strong experimental evidences (Reporter assay).txt	19638978			19638978			FALSE	gene-gene		+References (PMID)_mirTarBase Supported by strong experimental evidences (Reporter assay).txt	8140	SLC7A5			MIMAT0000252	hsa-miR-7-5p		8140 (References (PMID)_mirTarBase Supported by strong experimental evidences (Reporter assay).txt) MIMAT0000252
3380				References (PMID)_mirTarBase Supported by strong experimental evidences (Reporter assay).txt	3380		PIK3R3	hsa-miR-7-5p	gene-gene	+References (PMID)_mirTarBase Supported by strong experimental evidences (Reporter assay).txt	24732376			24732376			FALSE	gene-gene		+References (PMID)_mirTarBase Supported by strong experimental evidences (Reporter assay).txt	8503	PIK3R3			MIMAT0000252	hsa-miR-7-5p		8503 (References (PMID)_mirTarBase Supported by strong experimental evidences (Reporter assay).txt) MIMAT0000252
3397				References (PMID)_mirTarBase Supported by strong experimental evidences (Reporter assay).txt	3397		IL32	hsa-miR-29b-3p	gene-gene	+References (PMID)_mirTarBase Supported by strong experimental evidences (Reporter assay).txt	23929716			23929716			FALSE	gene-gene		+References (PMID)_mirTarBase Supported by strong experimental evidences (Reporter assay).txt	9235	IL32			MIMAT0000100	hsa-miR-29b-3p		9235 (References (PMID)_mirTarBase Supported by strong experimental evidences (Reporter assay).txt) MIMAT0000100
3400				References (PMID)_mirTarBase Supported by strong experimental evidences (Reporter assay).txt	3400		KLF4	hsa-miR-7-5p	gene-gene	+References (PMID)_mirTarBase Supported by strong experimental evidences (Reporter assay).txt	24026406			24026406			FALSE	gene-gene		+References (PMID)_mirTarBase Supported by strong experimental evidences (Reporter assay).txt	9314	KLF4			MIMAT0000252	hsa-miR-7-5p		9314 (References (PMID)_mirTarBase Supported by strong experimental evidences (Reporter assay).txt) MIMAT0000252
2225				Target Score_GO2 miRDB final list 1799 targets text file.txt	2225		NAMPT	hsa-miR-190a	gene-gene	+Target Score_GO2 miRDB final list 1799 targets text file.txt	97						FALSE	gene-gene		+Target Score_GO2 miRDB final list 1799 targets text file.txt	10135	NAMPT	97		MIMAT0000458	hsa-miR-190a		10135 (Target Score_GO2 miRDB final list 1799 targets text file.txt) MIMAT0000458
2255				Target Score_GO2 miRDB final list 1799 targets text file.txt	2255		SPRY2	hsa-miR-130a-5p	gene-gene	+Target Score_GO2 miRDB final list 1799 targets text file.txt	87						FALSE	gene-gene		+Target Score_GO2 miRDB final list 1799 targets text file.txt	10253	SPRY2	87		MIMAT0004593	hsa-miR-130a-5p		10253 (Target Score_GO2 miRDB final list 1799 targets text file.txt) MIMAT0004593
2263				Target Score_GO2 miRDB final list 1799 targets text file.txt	2263		CDKN1B	hsa-miR-33b-3p	gene-gene	+Target Score_GO2 miRDB final list 1799 targets text file.txt	90						FALSE	gene-gene		+Target Score_GO2 miRDB final list 1799 targets text file.txt	1027	CDKN1B	90		MIMAT0004811	hsa-miR-33b-3p		1027 (Target Score_GO2 miRDB final list 1799 targets text file.txt) MIMAT0004811
2301				Target Score_GO2 miRDB final list 1799 targets text file.txt	2301		FAXDC2	hsa-miR-130a-5p	gene-gene	+Target Score_GO2 miRDB final list 1799 targets text file.txt	87						FALSE	gene-gene		+Target Score_GO2 miRDB final list 1799 targets text file.txt	10826	FAXDC2	87		MIMAT0004593	hsa-miR-130a-5p		10826 (Target Score_GO2 miRDB final list 1799 targets text file.txt) MIMAT0004593
2302				Target Score_GO2 miRDB final list 1799 targets text file.txt	2302		PAPD7	hsa-miR-32-5p	gene-gene	+Target Score_GO2 miRDB final list 1799 targets text file.txt	94						FALSE	gene-gene		+Target Score_GO2 miRDB final list 1799 targets text file.txt	11044	PAPD7	94		MIMAT0000090	hsa-miR-32-5p		11044 (Target Score_GO2 miRDB final list 1799 targets text file.txt) MIMAT0000090
2306				Target Score_GO2 miRDB final list 1799 targets text file.txt	2306		XPOT	hsa-miR-190a	gene-gene	+Target Score_GO2 miRDB final list 1799 targets text file.txt	93						FALSE	gene-gene		+Target Score_GO2 miRDB final list 1799 targets text file.txt	11260	XPOT	93		MIMAT0000458	hsa-miR-190a		11260 (Target Score_GO2 miRDB final list 1799 targets text file.txt) MIMAT0000458
2307				Target Score_GO2 miRDB final list 1799 targets text file.txt	2307		GLCCI1	hsa-miR-33a-5p	gene-gene	+Target Score_GO2 miRDB final list 1799 targets text file.txt	96						FALSE	gene-gene		+Target Score_GO2 miRDB final list 1799 targets text file.txt	113263	GLCCI1	96		MIMAT0000091	hsa-miR-33a-5p		113263 (Target Score_GO2 miRDB final list 1799 targets text file.txt) MIMAT0000091
2308				Target Score_GO2 miRDB final list 1799 targets text file.txt	2308		GLCCI1	hsa-miR-33b-5p	gene-gene	+Target Score_GO2 miRDB final list 1799 targets text file.txt	96						FALSE	gene-gene		+Target Score_GO2 miRDB final list 1799 targets text file.txt	113263	GLCCI1	96		MIMAT0003301	hsa-miR-33b-5p		113263 (Target Score_GO2 miRDB final list 1799 targets text file.txt) MIMAT0003301
2309				Target Score_GO2 miRDB final list 1799 targets text file.txt	2309		RAB39B	hsa-miR-130a-5p	gene-gene	+Target Score_GO2 miRDB final list 1799 targets text file.txt	95						FALSE	gene-gene		+Target Score_GO2 miRDB final list 1799 targets text file.txt	116442	RAB39B	95		MIMAT0004593	hsa-miR-130a-5p		116442 (Target Score_GO2 miRDB final list 1799 targets text file.txt) MIMAT0004593
2312				Target Score_GO2 miRDB final list 1799 targets text file.txt	2312		ADCYAP1	hsa-miR-190a	gene-gene	+Target Score_GO2 miRDB final list 1799 targets text file.txt	100						FALSE	gene-gene		+Target Score_GO2 miRDB final list 1799 targets text file.txt	116	ADCYAP1	100		MIMAT0000458	hsa-miR-190a		116 (Target Score_GO2 miRDB final list 1799 targets text file.txt) MIMAT0000458
2502				Target Score_GO2 miRDB final list 1799 targets text file.txt	2502		CNR1	hsa-miR-29b-3p	gene-gene	+Target Score_GO2 miRDB final list 1799 targets text file.txt	87						FALSE	gene-gene		+Target Score_GO2 miRDB final list 1799 targets text file.txt	1268	CNR1	87		MIMAT0000100	hsa-miR-29b-3p		1268 (Target Score_GO2 miRDB final list 1799 targets text file.txt) MIMAT0000100
2503				Target Score_GO2 miRDB final list 1799 targets text file.txt	2503		CNR1	hsa-miR-130a-5p	gene-gene	+Target Score_GO2 miRDB final list 1799 targets text file.txt	99						FALSE	gene-gene		+Target Score_GO2 miRDB final list 1799 targets text file.txt	1268	CNR1	99		MIMAT0004593	hsa-miR-130a-5p		1268 (Target Score_GO2 miRDB final list 1799 targets text file.txt) MIMAT0004593
2506				Target Score_GO2 miRDB final list 1799 targets text file.txt	2506		KLF6	hsa-miR-190a	gene-gene	+Target Score_GO2 miRDB final list 1799 targets text file.txt	100						FALSE	gene-gene		+Target Score_GO2 miRDB final list 1799 targets text file.txt	1316	KLF6	100		MIMAT0000458	hsa-miR-190a		1316 (Target Score_GO2 miRDB final list 1799 targets text file.txt) MIMAT0000458
2507				Target Score_GO2 miRDB final list 1799 targets text file.txt	2507		C4orf32	hsa-miR-29b-3p	gene-gene	+Target Score_GO2 miRDB final list 1799 targets text file.txt	93						FALSE	gene-gene		+Target Score_GO2 miRDB final list 1799 targets text file.txt	132720	C4orf32	93		MIMAT0000100	hsa-miR-29b-3p		132720 (Target Score_GO2 miRDB final list 1799 targets text file.txt) MIMAT0000100
2509				Target Score_GO2 miRDB final list 1799 targets text file.txt	2509		C4orf32	hsa-miR-1305	gene-gene	+Target Score_GO2 miRDB final list 1799 targets text file.txt	96						FALSE	gene-gene		+Target Score_GO2 miRDB final list 1799 targets text file.txt	132720	C4orf32	96		MIMAT0005893	hsa-miR-1305		132720 (Target Score_GO2 miRDB final list 1799 targets text file.txt) MIMAT0005893
2527				Target Score_GO2 miRDB final list 1799 targets text file.txt	2527		SLITRK4	hsa-miR-19a-5p	gene-gene	+Target Score_GO2 miRDB final list 1799 targets text file.txt	87						FALSE	gene-gene		+Target Score_GO2 miRDB final list 1799 targets text file.txt	139065	SLITRK4	87		MIMAT0004490	hsa-miR-19a-5p		139065 (Target Score_GO2 miRDB final list 1799 targets text file.txt) MIMAT0004490
2534				Target Score_GO2 miRDB final list 1799 targets text file.txt	2534		SESN3	hsa-miR-32-5p	gene-gene	+Target Score_GO2 miRDB final list 1799 targets text file.txt	94						FALSE	gene-gene		+Target Score_GO2 miRDB final list 1799 targets text file.txt	143686	SESN3	94		MIMAT0000090	hsa-miR-32-5p		143686 (Target Score_GO2 miRDB final list 1799 targets text file.txt) MIMAT0000090
2536				Target Score_GO2 miRDB final list 1799 targets text file.txt	2536		SESN3	hsa-miR-130a-5p	gene-gene	+Target Score_GO2 miRDB final list 1799 targets text file.txt	100						FALSE	gene-gene		+Target Score_GO2 miRDB final list 1799 targets text file.txt	143686	SESN3	100		MIMAT0004593	hsa-miR-130a-5p		143686 (Target Score_GO2 miRDB final list 1799 targets text file.txt) MIMAT0004593
2537				Target Score_GO2 miRDB final list 1799 targets text file.txt	2537		TMEM86A	hsa-miR-33a-5p	gene-gene	+Target Score_GO2 miRDB final list 1799 targets text file.txt	91						FALSE	gene-gene		+Target Score_GO2 miRDB final list 1799 targets text file.txt	144110	TMEM86A	91		MIMAT0000091	hsa-miR-33a-5p		144110 (Target Score_GO2 miRDB final list 1799 targets text file.txt) MIMAT0000091
2538				Target Score_GO2 miRDB final list 1799 targets text file.txt	2538		TMEM86A	hsa-miR-33b-5p	gene-gene	+Target Score_GO2 miRDB final list 1799 targets text file.txt	91						FALSE	gene-gene		+Target Score_GO2 miRDB final list 1799 targets text file.txt	144110	TMEM86A	91		MIMAT0003301	hsa-miR-33b-5p		144110 (Target Score_GO2 miRDB final list 1799 targets text file.txt) MIMAT0003301
2539				Target Score_GO2 miRDB final list 1799 targets text file.txt	2539		VCAN	hsa-miR-33a-5p	gene-gene	+Target Score_GO2 miRDB final list 1799 targets text file.txt	98						FALSE	gene-gene		+Target Score_GO2 miRDB final list 1799 targets text file.txt	1462	VCAN	98		MIMAT0000091	hsa-miR-33a-5p		1462 (Target Score_GO2 miRDB final list 1799 targets text file.txt) MIMAT0000091
2540				Target Score_GO2 miRDB final list 1799 targets text file.txt	2540		VCAN	hsa-miR-190a	gene-gene	+Target Score_GO2 miRDB final list 1799 targets text file.txt	88						FALSE	gene-gene		+Target Score_GO2 miRDB final list 1799 targets text file.txt	1462	VCAN	88		MIMAT0000458	hsa-miR-190a		1462 (Target Score_GO2 miRDB final list 1799 targets text file.txt) MIMAT0000458
2541				Target Score_GO2 miRDB final list 1799 targets text file.txt	2541		VCAN	hsa-miR-33b-5p	gene-gene	+Target Score_GO2 miRDB final list 1799 targets text file.txt	98						FALSE	gene-gene		+Target Score_GO2 miRDB final list 1799 targets text file.txt	1462	VCAN	98		MIMAT0003301	hsa-miR-33b-5p		1462 (Target Score_GO2 miRDB final list 1799 targets text file.txt) MIMAT0003301
2542				Target Score_GO2 miRDB final list 1799 targets text file.txt	2542		VCAN	hsa-miR-130a-5p	gene-gene	+Target Score_GO2 miRDB final list 1799 targets text file.txt	88						FALSE	gene-gene		+Target Score_GO2 miRDB final list 1799 targets text file.txt	1462	VCAN	88		MIMAT0004593	hsa-miR-130a-5p		1462 (Target Score_GO2 miRDB final list 1799 targets text file.txt) MIMAT0004593
2543				Target Score_GO2 miRDB final list 1799 targets text file.txt	2543		KLHL23	hsa-miR-190a	gene-gene	+Target Score_GO2 miRDB final list 1799 targets text file.txt	100						FALSE	gene-gene		+Target Score_GO2 miRDB final list 1799 targets text file.txt	151230	KLHL23	100		MIMAT0000458	hsa-miR-190a		151230 (Target Score_GO2 miRDB final list 1799 targets text file.txt) MIMAT0000458
2548				Target Score_GO2 miRDB final list 1799 targets text file.txt	2548		TIGD2	hsa-miR-33b-3p	gene-gene	+Target Score_GO2 miRDB final list 1799 targets text file.txt	97						FALSE	gene-gene		+Target Score_GO2 miRDB final list 1799 targets text file.txt	166815	TIGD2	97		MIMAT0004811	hsa-miR-33b-3p		166815 (Target Score_GO2 miRDB final list 1799 targets text file.txt) MIMAT0004811
2554				Target Score_GO2 miRDB final list 1799 targets text file.txt	2554		DIO2	hsa-miR-29b-3p	gene-gene	+Target Score_GO2 miRDB final list 1799 targets text file.txt	88						FALSE	gene-gene		+Target Score_GO2 miRDB final list 1799 targets text file.txt	1734	DIO2	88		MIMAT0000100	hsa-miR-29b-3p		1734 (Target Score_GO2 miRDB final list 1799 targets text file.txt) MIMAT0000100
2555				Target Score_GO2 miRDB final list 1799 targets text file.txt	2555		DIO2	hsa-miR-190a	gene-gene	+Target Score_GO2 miRDB final list 1799 targets text file.txt	97						FALSE	gene-gene		+Target Score_GO2 miRDB final list 1799 targets text file.txt	1734	DIO2	97		MIMAT0000458	hsa-miR-190a		1734 (Target Score_GO2 miRDB final list 1799 targets text file.txt) MIMAT0000458
2556				Target Score_GO2 miRDB final list 1799 targets text file.txt	2556		ARID3A	hsa-miR-190a	gene-gene	+Target Score_GO2 miRDB final list 1799 targets text file.txt	100						FALSE	gene-gene		+Target Score_GO2 miRDB final list 1799 targets text file.txt	1820	ARID3A	100		MIMAT0000458	hsa-miR-190a		1820 (Target Score_GO2 miRDB final list 1799 targets text file.txt) MIMAT0000458
2576				Target Score_GO2 miRDB final list 1799 targets text file.txt	2576		DUSP5	hsa-miR-32-5p	gene-gene	+Target Score_GO2 miRDB final list 1799 targets text file.txt	96						FALSE	gene-gene		+Target Score_GO2 miRDB final list 1799 targets text file.txt	1847	DUSP5	96		MIMAT0000090	hsa-miR-32-5p		1847 (Target Score_GO2 miRDB final list 1799 targets text file.txt) MIMAT0000090
2582				Target Score_GO2 miRDB final list 1799 targets text file.txt	2582		EFNA3	hsa-miR-190a	gene-gene	+Target Score_GO2 miRDB final list 1799 targets text file.txt	89						FALSE	gene-gene		+Target Score_GO2 miRDB final list 1799 targets text file.txt	1944	EFNA3	89		MIMAT0000458	hsa-miR-190a		1944 (Target Score_GO2 miRDB final list 1799 targets text file.txt) MIMAT0000458
2583				Target Score_GO2 miRDB final list 1799 targets text file.txt	2583		MEGF9	hsa-miR-7-5p	gene-gene	+Target Score_GO2 miRDB final list 1799 targets text file.txt	94						FALSE	gene-gene		+Target Score_GO2 miRDB final list 1799 targets text file.txt	1955	MEGF9	94		MIMAT0000252	hsa-miR-7-5p		1955 (Target Score_GO2 miRDB final list 1799 targets text file.txt) MIMAT0000252
2810				Target Score_GO2 miRDB final list 1799 targets text file.txt	2810		ABCA1	hsa-miR-33a-5p	gene-gene	+Target Score_GO2 miRDB final list 1799 targets text file.txt	100						FALSE	gene-gene		+Target Score_GO2 miRDB final list 1799 targets text file.txt	19	ABCA1	100		MIMAT0000091	hsa-miR-33a-5p		19 (Target Score_GO2 miRDB final list 1799 targets text file.txt) MIMAT0000091
2814				Target Score_GO2 miRDB final list 1799 targets text file.txt	2814		ABCA1	hsa-miR-33b-5p	gene-gene	+Target Score_GO2 miRDB final list 1799 targets text file.txt	100						FALSE	gene-gene		+Target Score_GO2 miRDB final list 1799 targets text file.txt	19	ABCA1	100		MIMAT0003301	hsa-miR-33b-5p		19 (Target Score_GO2 miRDB final list 1799 targets text file.txt) MIMAT0003301
2842				Target Score_GO2 miRDB final list 1799 targets text file.txt	2842		ETS1	hsa-miR-27b-5p	gene-gene	+Target Score_GO2 miRDB final list 1799 targets text file.txt	87						FALSE	gene-gene		+Target Score_GO2 miRDB final list 1799 targets text file.txt	2113	ETS1	87		MIMAT0004588	hsa-miR-27b-5p		2113 (Target Score_GO2 miRDB final list 1799 targets text file.txt) MIMAT0004588
2865				Target Score_GO2 miRDB final list 1799 targets text file.txt	2865		CHSY1	hsa-miR-29b-3p	gene-gene	+Target Score_GO2 miRDB final list 1799 targets text file.txt	89						FALSE	gene-gene		+Target Score_GO2 miRDB final list 1799 targets text file.txt	22856	CHSY1	89		MIMAT0000100	hsa-miR-29b-3p		22856 (Target Score_GO2 miRDB final list 1799 targets text file.txt) MIMAT0000100
2866				Target Score_GO2 miRDB final list 1799 targets text file.txt	2866		MLXIP	hsa-miR-33a-5p	gene-gene	+Target Score_GO2 miRDB final list 1799 targets text file.txt	87						FALSE	gene-gene		+Target Score_GO2 miRDB final list 1799 targets text file.txt	22877	MLXIP	87		MIMAT0000091	hsa-miR-33a-5p		22877 (Target Score_GO2 miRDB final list 1799 targets text file.txt) MIMAT0000091
2867				Target Score_GO2 miRDB final list 1799 targets text file.txt	2867		MLXIP	hsa-miR-33b-5p	gene-gene	+Target Score_GO2 miRDB final list 1799 targets text file.txt	97						FALSE	gene-gene		+Target Score_GO2 miRDB final list 1799 targets text file.txt	22877	MLXIP	97		MIMAT0003301	hsa-miR-33b-5p		22877 (Target Score_GO2 miRDB final list 1799 targets text file.txt) MIMAT0003301
2870				Target Score_GO2 miRDB final list 1799 targets text file.txt	2870		GOLGA8A	hsa-miR-32-5p	gene-gene	+Target Score_GO2 miRDB final list 1799 targets text file.txt	89						FALSE	gene-gene		+Target Score_GO2 miRDB final list 1799 targets text file.txt	23015	GOLGA8A	89		MIMAT0000090	hsa-miR-32-5p		23015 (Target Score_GO2 miRDB final list 1799 targets text file.txt) MIMAT0000090
2871				Target Score_GO2 miRDB final list 1799 targets text file.txt	2871		SAMD4A	hsa-miR-190a	gene-gene	+Target Score_GO2 miRDB final list 1799 targets text file.txt	86						FALSE	gene-gene		+Target Score_GO2 miRDB final list 1799 targets text file.txt	23034	SAMD4A	86		MIMAT0000458	hsa-miR-190a		23034 (Target Score_GO2 miRDB final list 1799 targets text file.txt) MIMAT0000458
2872				Target Score_GO2 miRDB final list 1799 targets text file.txt	2872		ENDOD1	hsa-miR-1305	gene-gene	+Target Score_GO2 miRDB final list 1799 targets text file.txt	90						FALSE	gene-gene		+Target Score_GO2 miRDB final list 1799 targets text file.txt	23052	ENDOD1	90		MIMAT0005893	hsa-miR-1305		23052 (Target Score_GO2 miRDB final list 1799 targets text file.txt) MIMAT0005893
2877				Target Score_GO2 miRDB final list 1799 targets text file.txt	2877		FRMD4B	hsa-miR-33b-3p	gene-gene	+Target Score_GO2 miRDB final list 1799 targets text file.txt	93						FALSE	gene-gene		+Target Score_GO2 miRDB final list 1799 targets text file.txt	23150	FRMD4B	93		MIMAT0004811	hsa-miR-33b-3p		23150 (Target Score_GO2 miRDB final list 1799 targets text file.txt) MIMAT0004811
2878				Target Score_GO2 miRDB final list 1799 targets text file.txt	2878		SYT11	hsa-miR-190a	gene-gene	+Target Score_GO2 miRDB final list 1799 targets text file.txt	96						FALSE	gene-gene		+Target Score_GO2 miRDB final list 1799 targets text file.txt	23208	SYT11	96		MIMAT0000458	hsa-miR-190a		23208 (Target Score_GO2 miRDB final list 1799 targets text file.txt) MIMAT0000458
2879				Target Score_GO2 miRDB final list 1799 targets text file.txt	2879		DTX4	hsa-miR-190a	gene-gene	+Target Score_GO2 miRDB final list 1799 targets text file.txt	94						FALSE	gene-gene		+Target Score_GO2 miRDB final list 1799 targets text file.txt	23220	DTX4	94		MIMAT0000458	hsa-miR-190a		23220 (Target Score_GO2 miRDB final list 1799 targets text file.txt) MIMAT0000458
2880				Target Score_GO2 miRDB final list 1799 targets text file.txt	2880		LPHN2	hsa-miR-130a-5p	gene-gene	+Target Score_GO2 miRDB final list 1799 targets text file.txt	99						FALSE	gene-gene		+Target Score_GO2 miRDB final list 1799 targets text file.txt	23266	ADGRL2	99		MIMAT0004593	hsa-miR-130a-5p		23266 (Target Score_GO2 miRDB final list 1799 targets text file.txt) MIMAT0004593
2883				Target Score_GO2 miRDB final list 1799 targets text file.txt	2883		SLC39A14	hsa-miR-190a	gene-gene	+Target Score_GO2 miRDB final list 1799 targets text file.txt	90						FALSE	gene-gene		+Target Score_GO2 miRDB final list 1799 targets text file.txt	23516	SLC39A14	90		MIMAT0000458	hsa-miR-190a		23516 (Target Score_GO2 miRDB final list 1799 targets text file.txt) MIMAT0000458
2910				Target Score_GO2 miRDB final list 1799 targets text file.txt	2910		SLC7A11	hsa-miR-190a	gene-gene	+Target Score_GO2 miRDB final list 1799 targets text file.txt	100						FALSE	gene-gene		+Target Score_GO2 miRDB final list 1799 targets text file.txt	23657	SLC7A11	100		MIMAT0000458	hsa-miR-190a		23657 (Target Score_GO2 miRDB final list 1799 targets text file.txt) MIMAT0000458
2911				Target Score_GO2 miRDB final list 1799 targets text file.txt	2911		FLRT3	hsa-miR-19a-5p	gene-gene	+Target Score_GO2 miRDB final list 1799 targets text file.txt	94						FALSE	gene-gene		+Target Score_GO2 miRDB final list 1799 targets text file.txt	23767	FLRT3	94		MIMAT0004490	hsa-miR-19a-5p		23767 (Target Score_GO2 miRDB final list 1799 targets text file.txt) MIMAT0004490
2917				Target Score_GO2 miRDB final list 1799 targets text file.txt	2917		FAM26E	hsa-miR-190a	gene-gene	+Target Score_GO2 miRDB final list 1799 targets text file.txt	100						FALSE	gene-gene		+Target Score_GO2 miRDB final list 1799 targets text file.txt	254228	FAM26E	100		MIMAT0000458	hsa-miR-190a		254228 (Target Score_GO2 miRDB final list 1799 targets text file.txt) MIMAT0000458
2919				Target Score_GO2 miRDB final list 1799 targets text file.txt	2919		KIAA1549L	hsa-miR-33a-5p	gene-gene	+Target Score_GO2 miRDB final list 1799 targets text file.txt	96						FALSE	gene-gene		+Target Score_GO2 miRDB final list 1799 targets text file.txt	25758	KIAA1549L	96		MIMAT0000091	hsa-miR-33a-5p		25758 (Target Score_GO2 miRDB final list 1799 targets text file.txt) MIMAT0000091
2920				Target Score_GO2 miRDB final list 1799 targets text file.txt	2920		KIAA1549L	hsa-miR-33b-5p	gene-gene	+Target Score_GO2 miRDB final list 1799 targets text file.txt	96						FALSE	gene-gene		+Target Score_GO2 miRDB final list 1799 targets text file.txt	25758	KIAA1549L	96		MIMAT0003301	hsa-miR-33b-5p		25758 (Target Score_GO2 miRDB final list 1799 targets text file.txt) MIMAT0003301
2921				Target Score_GO2 miRDB final list 1799 targets text file.txt	2921		KIAA1549L	hsa-miR-19a-5p	gene-gene	+Target Score_GO2 miRDB final list 1799 targets text file.txt	86						FALSE	gene-gene		+Target Score_GO2 miRDB final list 1799 targets text file.txt	25758	KIAA1549L	86		MIMAT0004490	hsa-miR-19a-5p		25758 (Target Score_GO2 miRDB final list 1799 targets text file.txt) MIMAT0004490
2924				Target Score_GO2 miRDB final list 1799 targets text file.txt	2924		SLITRK5	hsa-miR-101-5p	gene-gene	+Target Score_GO2 miRDB final list 1799 targets text file.txt	98						FALSE	gene-gene		+Target Score_GO2 miRDB final list 1799 targets text file.txt	26050	SLITRK5	98		MIMAT0004513	hsa-miR-101-5p		26050 (Target Score_GO2 miRDB final list 1799 targets text file.txt) MIMAT0004513
2925				Target Score_GO2 miRDB final list 1799 targets text file.txt	2925		NR6A1	hsa-miR-130a-5p	gene-gene	+Target Score_GO2 miRDB final list 1799 targets text file.txt	97						FALSE	gene-gene		+Target Score_GO2 miRDB final list 1799 targets text file.txt	2649	NR6A1	97		MIMAT0004593	hsa-miR-130a-5p		2649 (Target Score_GO2 miRDB final list 1799 targets text file.txt) MIMAT0004593
2933				Target Score_GO2 miRDB final list 1799 targets text file.txt	2933		GLS	hsa-miR-130a-5p	gene-gene	+Target Score_GO2 miRDB final list 1799 targets text file.txt	89						FALSE	gene-gene		+Target Score_GO2 miRDB final list 1799 targets text file.txt	2744	GLS	89		MIMAT0004593	hsa-miR-130a-5p		2744 (Target Score_GO2 miRDB final list 1799 targets text file.txt) MIMAT0004593
2941				Target Score_GO2 miRDB final list 1799 targets text file.txt	2941		ANK3	hsa-miR-19a-5p	gene-gene	+Target Score_GO2 miRDB final list 1799 targets text file.txt	85						FALSE	gene-gene		+Target Score_GO2 miRDB final list 1799 targets text file.txt	288	ANK3	85		MIMAT0004490	hsa-miR-19a-5p		288 (Target Score_GO2 miRDB final list 1799 targets text file.txt) MIMAT0004490
2950				Target Score_GO2 miRDB final list 1799 targets text file.txt	2950		GTF2A1	hsa-miR-32-5p	gene-gene	+Target Score_GO2 miRDB final list 1799 targets text file.txt	96						FALSE	gene-gene		+Target Score_GO2 miRDB final list 1799 targets text file.txt	2957	GTF2A1	96		MIMAT0000090	hsa-miR-32-5p		2957 (Target Score_GO2 miRDB final list 1799 targets text file.txt) MIMAT0000090
2957				Target Score_GO2 miRDB final list 1799 targets text file.txt	2957		GRHL1	hsa-miR-32-5p	gene-gene	+Target Score_GO2 miRDB final list 1799 targets text file.txt	97						FALSE	gene-gene		+Target Score_GO2 miRDB final list 1799 targets text file.txt	29841	GRHL1	97		MIMAT0000090	hsa-miR-32-5p		29841 (Target Score_GO2 miRDB final list 1799 targets text file.txt) MIMAT0000090
2958				Target Score_GO2 miRDB final list 1799 targets text file.txt	2958		GRHL1	hsa-miR-190a	gene-gene	+Target Score_GO2 miRDB final list 1799 targets text file.txt	100						FALSE	gene-gene		+Target Score_GO2 miRDB final list 1799 targets text file.txt	29841	GRHL1	100		MIMAT0000458	hsa-miR-190a		29841 (Target Score_GO2 miRDB final list 1799 targets text file.txt) MIMAT0000458
2959				Target Score_GO2 miRDB final list 1799 targets text file.txt	2959		PACSIN1	hsa-miR-100-3p	gene-gene	+Target Score_GO2 miRDB final list 1799 targets text file.txt	92						FALSE	gene-gene		+Target Score_GO2 miRDB final list 1799 targets text file.txt	29993	PACSIN1	92		MIMAT0004512	hsa-miR-100-3p		29993 (Target Score_GO2 miRDB final list 1799 targets text file.txt) MIMAT0004512
2961				Target Score_GO2 miRDB final list 1799 targets text file.txt	2961		HLF	hsa-miR-190a	gene-gene	+Target Score_GO2 miRDB final list 1799 targets text file.txt	88						FALSE	gene-gene		+Target Score_GO2 miRDB final list 1799 targets text file.txt	3131	HLF	88		MIMAT0000458	hsa-miR-190a		3131 (Target Score_GO2 miRDB final list 1799 targets text file.txt) MIMAT0000458
2982				Target Score_GO2 miRDB final list 1799 targets text file.txt	2982		HSPA9	hsa-miR-190a	gene-gene	+Target Score_GO2 miRDB final list 1799 targets text file.txt	96						FALSE	gene-gene		+Target Score_GO2 miRDB final list 1799 targets text file.txt	3313	HSPA9	96		MIMAT0000458	hsa-miR-190a		3313 (Target Score_GO2 miRDB final list 1799 targets text file.txt) MIMAT0000458
2990				Target Score_GO2 miRDB final list 1799 targets text file.txt	2990		ID2	hsa-miR-190a	gene-gene	+Target Score_GO2 miRDB final list 1799 targets text file.txt	94						FALSE	gene-gene		+Target Score_GO2 miRDB final list 1799 targets text file.txt	3398	ID2	94		MIMAT0000458	hsa-miR-190a		3398 (Target Score_GO2 miRDB final list 1799 targets text file.txt) MIMAT0000458
2999				Target Score_GO2 miRDB final list 1799 targets text file.txt	2999		IL1RAP	hsa-miR-190a	gene-gene	+Target Score_GO2 miRDB final list 1799 targets text file.txt	99						FALSE	gene-gene		+Target Score_GO2 miRDB final list 1799 targets text file.txt	3556	IL1RAP	99		MIMAT0000458	hsa-miR-190a		3556 (Target Score_GO2 miRDB final list 1799 targets text file.txt) MIMAT0000458
3011				Target Score_GO2 miRDB final list 1799 targets text file.txt	3011		IL6R	hsa-miR-130a-5p	gene-gene	+Target Score_GO2 miRDB final list 1799 targets text file.txt	86						FALSE	gene-gene		+Target Score_GO2 miRDB final list 1799 targets text file.txt	3570	IL6R	86		MIMAT0004593	hsa-miR-130a-5p		3570 (Target Score_GO2 miRDB final list 1799 targets text file.txt) MIMAT0004593
3038				Target Score_GO2 miRDB final list 1799 targets text file.txt	3038		AR	hsa-miR-190a	gene-gene	+Target Score_GO2 miRDB final list 1799 targets text file.txt	92						FALSE	gene-gene		+Target Score_GO2 miRDB final list 1799 targets text file.txt	367	AR	92		MIMAT0000458	hsa-miR-190a		367 (Target Score_GO2 miRDB final list 1799 targets text file.txt) MIMAT0000458
3096				Target Score_GO2 miRDB final list 1799 targets text file.txt	3096		LDLR	hsa-miR-190a	gene-gene	+Target Score_GO2 miRDB final list 1799 targets text file.txt	85						FALSE	gene-gene		+Target Score_GO2 miRDB final list 1799 targets text file.txt	3949	LDLR	85		MIMAT0000458	hsa-miR-190a		3949 (Target Score_GO2 miRDB final list 1799 targets text file.txt) MIMAT0000458
3097				Target Score_GO2 miRDB final list 1799 targets text file.txt	3097		RGS7BP	hsa-miR-7-5p	gene-gene	+Target Score_GO2 miRDB final list 1799 targets text file.txt	95						FALSE	gene-gene		+Target Score_GO2 miRDB final list 1799 targets text file.txt	401190	RGS7BP	95		MIMAT0000252	hsa-miR-7-5p		401190 (Target Score_GO2 miRDB final list 1799 targets text file.txt) MIMAT0000252
3103				Target Score_GO2 miRDB final list 1799 targets text file.txt	3103		SMAD6	hsa-miR-190a	gene-gene	+Target Score_GO2 miRDB final list 1799 targets text file.txt	97						FALSE	gene-gene		+Target Score_GO2 miRDB final list 1799 targets text file.txt	4091	SMAD6	97		MIMAT0000458	hsa-miR-190a		4091 (Target Score_GO2 miRDB final list 1799 targets text file.txt) MIMAT0000458
3105				Target Score_GO2 miRDB final list 1799 targets text file.txt	3105		MAN1A1	hsa-miR-190a	gene-gene	+Target Score_GO2 miRDB final list 1799 targets text file.txt	99						FALSE	gene-gene		+Target Score_GO2 miRDB final list 1799 targets text file.txt	4121	MAN1A1	99		MIMAT0000458	hsa-miR-190a		4121 (Target Score_GO2 miRDB final list 1799 targets text file.txt) MIMAT0000458
3113				Target Score_GO2 miRDB final list 1799 targets text file.txt	3113		MEF2C	hsa-miR-190a	gene-gene	+Target Score_GO2 miRDB final list 1799 targets text file.txt	94						FALSE	gene-gene		+Target Score_GO2 miRDB final list 1799 targets text file.txt	4208	MEF2C	94		MIMAT0000458	hsa-miR-190a		4208 (Target Score_GO2 miRDB final list 1799 targets text file.txt) MIMAT0000458
3150				Target Score_GO2 miRDB final list 1799 targets text file.txt	3150		NOX4	hsa-miR-32-5p	gene-gene	+Target Score_GO2 miRDB final list 1799 targets text file.txt	95						FALSE	gene-gene		+Target Score_GO2 miRDB final list 1799 targets text file.txt	50507	NOX4	95		MIMAT0000090	hsa-miR-32-5p		50507 (Target Score_GO2 miRDB final list 1799 targets text file.txt) MIMAT0000090
3151				Target Score_GO2 miRDB final list 1799 targets text file.txt	3151		NOX4	hsa-miR-190a	gene-gene	+Target Score_GO2 miRDB final list 1799 targets text file.txt	94						FALSE	gene-gene		+Target Score_GO2 miRDB final list 1799 targets text file.txt	50507	NOX4	94		MIMAT0000458	hsa-miR-190a		50507 (Target Score_GO2 miRDB final list 1799 targets text file.txt) MIMAT0000458
3159				Target Score_GO2 miRDB final list 1799 targets text file.txt	3159		PBX1	hsa-miR-19a-5p	gene-gene	+Target Score_GO2 miRDB final list 1799 targets text file.txt	87						FALSE	gene-gene		+Target Score_GO2 miRDB final list 1799 targets text file.txt	5087	PBX1	87		MIMAT0004490	hsa-miR-19a-5p		5087 (Target Score_GO2 miRDB final list 1799 targets text file.txt) MIMAT0004490
3160				Target Score_GO2 miRDB final list 1799 targets text file.txt	3160		PCDH7	hsa-miR-32-5p	gene-gene	+Target Score_GO2 miRDB final list 1799 targets text file.txt	91						FALSE	gene-gene		+Target Score_GO2 miRDB final list 1799 targets text file.txt	5099	PCDH7	91		MIMAT0000090	hsa-miR-32-5p		5099 (Target Score_GO2 miRDB final list 1799 targets text file.txt) MIMAT0000090
3161				Target Score_GO2 miRDB final list 1799 targets text file.txt	3161		PCDH7	hsa-miR-190a	gene-gene	+Target Score_GO2 miRDB final list 1799 targets text file.txt	90						FALSE	gene-gene		+Target Score_GO2 miRDB final list 1799 targets text file.txt	5099	PCDH7	90		MIMAT0000458	hsa-miR-190a		5099 (Target Score_GO2 miRDB final list 1799 targets text file.txt) MIMAT0000458
3162				Target Score_GO2 miRDB final list 1799 targets text file.txt	3162		PCDH9	hsa-miR-1305	gene-gene	+Target Score_GO2 miRDB final list 1799 targets text file.txt	93						FALSE	gene-gene		+Target Score_GO2 miRDB final list 1799 targets text file.txt	5101	PCDH9	93		MIMAT0005893	hsa-miR-1305		5101 (Target Score_GO2 miRDB final list 1799 targets text file.txt) MIMAT0005893
3166				Target Score_GO2 miRDB final list 1799 targets text file.txt	3166		CXXC5	hsa-miR-190a	gene-gene	+Target Score_GO2 miRDB final list 1799 targets text file.txt	89						FALSE	gene-gene		+Target Score_GO2 miRDB final list 1799 targets text file.txt	51523	CXXC5	89		MIMAT0000458	hsa-miR-190a		51523 (Target Score_GO2 miRDB final list 1799 targets text file.txt) MIMAT0000458
3186				Target Score_GO2 miRDB final list 1799 targets text file.txt	3186		PHEX	hsa-miR-190a	gene-gene	+Target Score_GO2 miRDB final list 1799 targets text file.txt	94						FALSE	gene-gene		+Target Score_GO2 miRDB final list 1799 targets text file.txt	5251	PHEX	94		MIMAT0000458	hsa-miR-190a		5251 (Target Score_GO2 miRDB final list 1799 targets text file.txt) MIMAT0000458
3193				Target Score_GO2 miRDB final list 1799 targets text file.txt	3193		GTPBP2	hsa-miR-190a	gene-gene	+Target Score_GO2 miRDB final list 1799 targets text file.txt	100						FALSE	gene-gene		+Target Score_GO2 miRDB final list 1799 targets text file.txt	54676	GTPBP2	100		MIMAT0000458	hsa-miR-190a		54676 (Target Score_GO2 miRDB final list 1799 targets text file.txt) MIMAT0000458
3195				Target Score_GO2 miRDB final list 1799 targets text file.txt	3195		CROT	hsa-miR-33a-5p	gene-gene	+Target Score_GO2 miRDB final list 1799 targets text file.txt	100						FALSE	gene-gene		+Target Score_GO2 miRDB final list 1799 targets text file.txt	54677	CROT	100		MIMAT0000091	hsa-miR-33a-5p		54677 (Target Score_GO2 miRDB final list 1799 targets text file.txt) MIMAT0000091
3196				Target Score_GO2 miRDB final list 1799 targets text file.txt	3196		CROT	hsa-miR-33b-5p	gene-gene	+Target Score_GO2 miRDB final list 1799 targets text file.txt	100						FALSE	gene-gene		+Target Score_GO2 miRDB final list 1799 targets text file.txt	54677	CROT	100		MIMAT0003301	hsa-miR-33b-5p		54677 (Target Score_GO2 miRDB final list 1799 targets text file.txt) MIMAT0003301
3202				Target Score_GO2 miRDB final list 1799 targets text file.txt	3202		LRRC1	hsa-miR-7-5p	gene-gene	+Target Score_GO2 miRDB final list 1799 targets text file.txt	95						FALSE	gene-gene		+Target Score_GO2 miRDB final list 1799 targets text file.txt	55227	LRRC1	95		MIMAT0000252	hsa-miR-7-5p		55227 (Target Score_GO2 miRDB final list 1799 targets text file.txt) MIMAT0000252
3203				Target Score_GO2 miRDB final list 1799 targets text file.txt	3203		PCMTD2	hsa-miR-130a-5p	gene-gene	+Target Score_GO2 miRDB final list 1799 targets text file.txt	86						FALSE	gene-gene		+Target Score_GO2 miRDB final list 1799 targets text file.txt	55251	PCMTD2	86		MIMAT0004593	hsa-miR-130a-5p		55251 (Target Score_GO2 miRDB final list 1799 targets text file.txt) MIMAT0004593
3205				Target Score_GO2 miRDB final list 1799 targets text file.txt	3205		LGR4	hsa-miR-130a-5p	gene-gene	+Target Score_GO2 miRDB final list 1799 targets text file.txt	90						FALSE	gene-gene		+Target Score_GO2 miRDB final list 1799 targets text file.txt	55366	LGR4	90		MIMAT0004593	hsa-miR-130a-5p		55366 (Target Score_GO2 miRDB final list 1799 targets text file.txt) MIMAT0004593
3206				Target Score_GO2 miRDB final list 1799 targets text file.txt	3206		PRKAR2B	hsa-miR-190a	gene-gene	+Target Score_GO2 miRDB final list 1799 targets text file.txt	97						FALSE	gene-gene		+Target Score_GO2 miRDB final list 1799 targets text file.txt	5577	PRKAR2B	97		MIMAT0000458	hsa-miR-190a		5577 (Target Score_GO2 miRDB final list 1799 targets text file.txt) MIMAT0000458
3281				Target Score_GO2 miRDB final list 1799 targets text file.txt	3281		PCDHA12	hsa-miR-29b-3p	gene-gene	+Target Score_GO2 miRDB final list 1799 targets text file.txt	91						FALSE	gene-gene		+Target Score_GO2 miRDB final list 1799 targets text file.txt	56137	PCDHA12	91		MIMAT0000100	hsa-miR-29b-3p		56137 (Target Score_GO2 miRDB final list 1799 targets text file.txt) MIMAT0000100
3282				Target Score_GO2 miRDB final list 1799 targets text file.txt	3282		FEM1C	hsa-miR-100-3p	gene-gene	+Target Score_GO2 miRDB final list 1799 targets text file.txt	98						FALSE	gene-gene		+Target Score_GO2 miRDB final list 1799 targets text file.txt	56929	FEM1C	98		MIMAT0004512	hsa-miR-100-3p		56929 (Target Score_GO2 miRDB final list 1799 targets text file.txt) MIMAT0004512
3283				Target Score_GO2 miRDB final list 1799 targets text file.txt	3283		FEM1C	hsa-miR-1305	gene-gene	+Target Score_GO2 miRDB final list 1799 targets text file.txt	91						FALSE	gene-gene		+Target Score_GO2 miRDB final list 1799 targets text file.txt	56929	FEM1C	91		MIMAT0005893	hsa-miR-1305		56929 (Target Score_GO2 miRDB final list 1799 targets text file.txt) MIMAT0005893
3284				Target Score_GO2 miRDB final list 1799 targets text file.txt	3284		MFF	hsa-miR-32-5p	gene-gene	+Target Score_GO2 miRDB final list 1799 targets text file.txt	94						FALSE	gene-gene		+Target Score_GO2 miRDB final list 1799 targets text file.txt	56947	MFF	94		MIMAT0000090	hsa-miR-32-5p		56947 (Target Score_GO2 miRDB final list 1799 targets text file.txt) MIMAT0000090
3285				Target Score_GO2 miRDB final list 1799 targets text file.txt	3285		ACKR3	hsa-miR-190a	gene-gene	+Target Score_GO2 miRDB final list 1799 targets text file.txt	100						FALSE	gene-gene		+Target Score_GO2 miRDB final list 1799 targets text file.txt	57007	ACKR3	100		MIMAT0000458	hsa-miR-190a		57007 (Target Score_GO2 miRDB final list 1799 targets text file.txt) MIMAT0000458
3287				Target Score_GO2 miRDB final list 1799 targets text file.txt	3287		STRIP2	hsa-miR-33b-3p	gene-gene	+Target Score_GO2 miRDB final list 1799 targets text file.txt	88						FALSE	gene-gene		+Target Score_GO2 miRDB final list 1799 targets text file.txt	57464	STRIP2	88		MIMAT0004811	hsa-miR-33b-3p		57464 (Target Score_GO2 miRDB final list 1799 targets text file.txt) MIMAT0004811
3288				Target Score_GO2 miRDB final list 1799 targets text file.txt	3288		SRGAP1	hsa-miR-4521	gene-gene	+Target Score_GO2 miRDB final list 1799 targets text file.txt	90						FALSE	gene-gene		+Target Score_GO2 miRDB final list 1799 targets text file.txt	57522	SRGAP1	90		MIMAT0019058	hsa-miR-4521		57522 (Target Score_GO2 miRDB final list 1799 targets text file.txt) MIMAT0019058
3289				Target Score_GO2 miRDB final list 1799 targets text file.txt	3289		ARRDC3	hsa-miR-32-5p	gene-gene	+Target Score_GO2 miRDB final list 1799 targets text file.txt	94						FALSE	gene-gene		+Target Score_GO2 miRDB final list 1799 targets text file.txt	57561	ARRDC3	94		MIMAT0000090	hsa-miR-32-5p		57561 (Target Score_GO2 miRDB final list 1799 targets text file.txt) MIMAT0000090
3290				Target Score_GO2 miRDB final list 1799 targets text file.txt	3290		ARRDC3	hsa-miR-29b-3p	gene-gene	+Target Score_GO2 miRDB final list 1799 targets text file.txt	94						FALSE	gene-gene		+Target Score_GO2 miRDB final list 1799 targets text file.txt	57561	ARRDC3	94		MIMAT0000100	hsa-miR-29b-3p		57561 (Target Score_GO2 miRDB final list 1799 targets text file.txt) MIMAT0000100
3291				Target Score_GO2 miRDB final list 1799 targets text file.txt	3291		BAHCC1	hsa-miR-101-5p	gene-gene	+Target Score_GO2 miRDB final list 1799 targets text file.txt	85						FALSE	gene-gene		+Target Score_GO2 miRDB final list 1799 targets text file.txt	57597	BAHCC1	85		MIMAT0004513	hsa-miR-101-5p		57597 (Target Score_GO2 miRDB final list 1799 targets text file.txt) MIMAT0004513
3292				Target Score_GO2 miRDB final list 1799 targets text file.txt	3292		ZSWIM5	hsa-miR-100-3p	gene-gene	+Target Score_GO2 miRDB final list 1799 targets text file.txt	90						FALSE	gene-gene		+Target Score_GO2 miRDB final list 1799 targets text file.txt	57643	ZSWIM5	90		MIMAT0004512	hsa-miR-100-3p		57643 (Target Score_GO2 miRDB final list 1799 targets text file.txt) MIMAT0004512
3297				Target Score_GO2 miRDB final list 1799 targets text file.txt	3297		BACH2	hsa-miR-29b-3p	gene-gene	+Target Score_GO2 miRDB final list 1799 targets text file.txt	91						FALSE	gene-gene		+Target Score_GO2 miRDB final list 1799 targets text file.txt	60468	BACH2	91		MIMAT0000100	hsa-miR-29b-3p		60468 (Target Score_GO2 miRDB final list 1799 targets text file.txt) MIMAT0000100
3298				Target Score_GO2 miRDB final list 1799 targets text file.txt	3298		BACH2	hsa-miR-190a	gene-gene	+Target Score_GO2 miRDB final list 1799 targets text file.txt	100						FALSE	gene-gene		+Target Score_GO2 miRDB final list 1799 targets text file.txt	60468	BACH2	100		MIMAT0000458	hsa-miR-190a		60468 (Target Score_GO2 miRDB final list 1799 targets text file.txt) MIMAT0000458
3299				Target Score_GO2 miRDB final list 1799 targets text file.txt	3299		RORA	hsa-miR-190a	gene-gene	+Target Score_GO2 miRDB final list 1799 targets text file.txt	91						FALSE	gene-gene		+Target Score_GO2 miRDB final list 1799 targets text file.txt	6095	RORA	91		MIMAT0000458	hsa-miR-190a		6095 (Target Score_GO2 miRDB final list 1799 targets text file.txt) MIMAT0000458
3307				Target Score_GO2 miRDB final list 1799 targets text file.txt	3307		BCL11B	hsa-miR-32-5p	gene-gene	+Target Score_GO2 miRDB final list 1799 targets text file.txt	94						FALSE	gene-gene		+Target Score_GO2 miRDB final list 1799 targets text file.txt	64919	BCL11B	94		MIMAT0000090	hsa-miR-32-5p		64919 (Target Score_GO2 miRDB final list 1799 targets text file.txt) MIMAT0000090
3308				Target Score_GO2 miRDB final list 1799 targets text file.txt	3308		BCL11B	hsa-miR-190a	gene-gene	+Target Score_GO2 miRDB final list 1799 targets text file.txt	86						FALSE	gene-gene		+Target Score_GO2 miRDB final list 1799 targets text file.txt	64919	BCL11B	86		MIMAT0000458	hsa-miR-190a		64919 (Target Score_GO2 miRDB final list 1799 targets text file.txt) MIMAT0000458
3309				Target Score_GO2 miRDB final list 1799 targets text file.txt	3309		RAPH1	hsa-miR-190a	gene-gene	+Target Score_GO2 miRDB final list 1799 targets text file.txt	99						FALSE	gene-gene		+Target Score_GO2 miRDB final list 1799 targets text file.txt	65059	RAPH1	99		MIMAT0000458	hsa-miR-190a		65059 (Target Score_GO2 miRDB final list 1799 targets text file.txt) MIMAT0000458
3311				Target Score_GO2 miRDB final list 1799 targets text file.txt	3311		SOWAHC	hsa-miR-190a	gene-gene	+Target Score_GO2 miRDB final list 1799 targets text file.txt	91						FALSE	gene-gene		+Target Score_GO2 miRDB final list 1799 targets text file.txt	65124	SOWAHC	91		MIMAT0000458	hsa-miR-190a		65124 (Target Score_GO2 miRDB final list 1799 targets text file.txt) MIMAT0000458
3323				Target Score_GO2 miRDB final list 1799 targets text file.txt	3323		ZBTB10	hsa-miR-190a	gene-gene	+Target Score_GO2 miRDB final list 1799 targets text file.txt	94						FALSE	gene-gene		+Target Score_GO2 miRDB final list 1799 targets text file.txt	65986	ZBTB10	94		MIMAT0000458	hsa-miR-190a		65986 (Target Score_GO2 miRDB final list 1799 targets text file.txt) MIMAT0000458
3334				Target Score_GO2 miRDB final list 1799 targets text file.txt	3334		TEC	hsa-miR-190a	gene-gene	+Target Score_GO2 miRDB final list 1799 targets text file.txt	100						FALSE	gene-gene		+Target Score_GO2 miRDB final list 1799 targets text file.txt	7006	TEC	100		MIMAT0000458	hsa-miR-190a		7006 (Target Score_GO2 miRDB final list 1799 targets text file.txt) MIMAT0000458
3337				Target Score_GO2 miRDB final list 1799 targets text file.txt	3337		TNFAIP3	hsa-miR-130a-5p	gene-gene	+Target Score_GO2 miRDB final list 1799 targets text file.txt	92						FALSE	gene-gene		+Target Score_GO2 miRDB final list 1799 targets text file.txt	7128	TNFAIP3	92		MIMAT0004593	hsa-miR-130a-5p		7128 (Target Score_GO2 miRDB final list 1799 targets text file.txt) MIMAT0004593
3342				Target Score_GO2 miRDB final list 1799 targets text file.txt	3342		VEGFA	hsa-miR-29b-3p	gene-gene	+Target Score_GO2 miRDB final list 1799 targets text file.txt	99						FALSE	gene-gene		+Target Score_GO2 miRDB final list 1799 targets text file.txt	7422	VEGFA	99		MIMAT0000100	hsa-miR-29b-3p		7422 (Target Score_GO2 miRDB final list 1799 targets text file.txt) MIMAT0000100
3344				Target Score_GO2 miRDB final list 1799 targets text file.txt	3344		VEGFA	hsa-miR-190a	gene-gene	+Target Score_GO2 miRDB final list 1799 targets text file.txt	100						FALSE	gene-gene		+Target Score_GO2 miRDB final list 1799 targets text file.txt	7422	VEGFA	100		MIMAT0000458	hsa-miR-190a		7422 (Target Score_GO2 miRDB final list 1799 targets text file.txt) MIMAT0000458
3350				Target Score_GO2 miRDB final list 1799 targets text file.txt	3350		CACNA1D	hsa-miR-33b-3p	gene-gene	+Target Score_GO2 miRDB final list 1799 targets text file.txt	95						FALSE	gene-gene		+Target Score_GO2 miRDB final list 1799 targets text file.txt	776	CACNA1D	95		MIMAT0004811	hsa-miR-33b-3p		776 (Target Score_GO2 miRDB final list 1799 targets text file.txt) MIMAT0004811
3352				Target Score_GO2 miRDB final list 1799 targets text file.txt	3352		CSRNP3	hsa-miR-33b-3p	gene-gene	+Target Score_GO2 miRDB final list 1799 targets text file.txt	90						FALSE	gene-gene		+Target Score_GO2 miRDB final list 1799 targets text file.txt	80034	CSRNP3	90		MIMAT0004811	hsa-miR-33b-3p		80034 (Target Score_GO2 miRDB final list 1799 targets text file.txt) MIMAT0004811
3357				Target Score_GO2 miRDB final list 1799 targets text file.txt	3357		SLC25A32	hsa-miR-32-5p	gene-gene	+Target Score_GO2 miRDB final list 1799 targets text file.txt	99						FALSE	gene-gene		+Target Score_GO2 miRDB final list 1799 targets text file.txt	81034	SLC25A32	99		MIMAT0000090	hsa-miR-32-5p		81034 (Target Score_GO2 miRDB final list 1799 targets text file.txt) MIMAT0000090
3358				Target Score_GO2 miRDB final list 1799 targets text file.txt	3358		OR51E2	hsa-miR-1305	gene-gene	+Target Score_GO2 miRDB final list 1799 targets text file.txt	85						FALSE	gene-gene		+Target Score_GO2 miRDB final list 1799 targets text file.txt	81285	OR51E2	85		MIMAT0005893	hsa-miR-1305		81285 (Target Score_GO2 miRDB final list 1799 targets text file.txt) MIMAT0005893
3362				Target Score_GO2 miRDB final list 1799 targets text file.txt	3362		NUAK2	hsa-miR-130a-5p	gene-gene	+Target Score_GO2 miRDB final list 1799 targets text file.txt	94						FALSE	gene-gene		+Target Score_GO2 miRDB final list 1799 targets text file.txt	81788	NUAK2	94		MIMAT0004593	hsa-miR-130a-5p		81788 (Target Score_GO2 miRDB final list 1799 targets text file.txt) MIMAT0004593
3364				Target Score_GO2 miRDB final list 1799 targets text file.txt	3364		SPRY4	hsa-miR-190a	gene-gene	+Target Score_GO2 miRDB final list 1799 targets text file.txt	88						FALSE	gene-gene		+Target Score_GO2 miRDB final list 1799 targets text file.txt	81848	SPRY4	88		MIMAT0000458	hsa-miR-190a		81848 (Target Score_GO2 miRDB final list 1799 targets text file.txt) MIMAT0000458
3365				Target Score_GO2 miRDB final list 1799 targets text file.txt	3365		CRISPLD1	hsa-miR-29b-3p	gene-gene	+Target Score_GO2 miRDB final list 1799 targets text file.txt	96						FALSE	gene-gene		+Target Score_GO2 miRDB final list 1799 targets text file.txt	83690	CRISPLD1	96		MIMAT0000100	hsa-miR-29b-3p		83690 (Target Score_GO2 miRDB final list 1799 targets text file.txt) MIMAT0000100
3366				Target Score_GO2 miRDB final list 1799 targets text file.txt	3366		TMTC1	hsa-miR-190a	gene-gene	+Target Score_GO2 miRDB final list 1799 targets text file.txt	97						FALSE	gene-gene		+Target Score_GO2 miRDB final list 1799 targets text file.txt	83857	TMTC1	97		MIMAT0000458	hsa-miR-190a		83857 (Target Score_GO2 miRDB final list 1799 targets text file.txt) MIMAT0000458
3367				Target Score_GO2 miRDB final list 1799 targets text file.txt	3367		HMCN1	hsa-miR-29b-3p	gene-gene	+Target Score_GO2 miRDB final list 1799 targets text file.txt	99						FALSE	gene-gene		+Target Score_GO2 miRDB final list 1799 targets text file.txt	83872	HMCN1	99		MIMAT0000100	hsa-miR-29b-3p		83872 (Target Score_GO2 miRDB final list 1799 targets text file.txt) MIMAT0000100
3368				Target Score_GO2 miRDB final list 1799 targets text file.txt	3368		ARID5B	hsa-miR-33a-5p	gene-gene	+Target Score_GO2 miRDB final list 1799 targets text file.txt	95						FALSE	gene-gene		+Target Score_GO2 miRDB final list 1799 targets text file.txt	84159	ARID5B	95		MIMAT0000091	hsa-miR-33a-5p		84159 (Target Score_GO2 miRDB final list 1799 targets text file.txt) MIMAT0000091
3369				Target Score_GO2 miRDB final list 1799 targets text file.txt	3369		ARID5B	hsa-miR-33b-5p	gene-gene	+Target Score_GO2 miRDB final list 1799 targets text file.txt	95						FALSE	gene-gene		+Target Score_GO2 miRDB final list 1799 targets text file.txt	84159	ARID5B	95		MIMAT0003301	hsa-miR-33b-5p		84159 (Target Score_GO2 miRDB final list 1799 targets text file.txt) MIMAT0003301
3370				Target Score_GO2 miRDB final list 1799 targets text file.txt	3370		SGIP1	hsa-miR-7-5p	gene-gene	+Target Score_GO2 miRDB final list 1799 targets text file.txt	92						FALSE	gene-gene		+Target Score_GO2 miRDB final list 1799 targets text file.txt	84251	SGIP1	92		MIMAT0000252	hsa-miR-7-5p		84251 (Target Score_GO2 miRDB final list 1799 targets text file.txt) MIMAT0000252
3371				Target Score_GO2 miRDB final list 1799 targets text file.txt	3371		SGIP1	hsa-miR-190a	gene-gene	+Target Score_GO2 miRDB final list 1799 targets text file.txt	87						FALSE	gene-gene		+Target Score_GO2 miRDB final list 1799 targets text file.txt	84251	SGIP1	87		MIMAT0000458	hsa-miR-190a		84251 (Target Score_GO2 miRDB final list 1799 targets text file.txt) MIMAT0000458
3373				Target Score_GO2 miRDB final list 1799 targets text file.txt	3373		KBTBD8	hsa-miR-130a-5p	gene-gene	+Target Score_GO2 miRDB final list 1799 targets text file.txt	94						FALSE	gene-gene		+Target Score_GO2 miRDB final list 1799 targets text file.txt	84541	KBTBD8	94		MIMAT0004593	hsa-miR-130a-5p		84541 (Target Score_GO2 miRDB final list 1799 targets text file.txt) MIMAT0004593
3375				Target Score_GO2 miRDB final list 1799 targets text file.txt	3375		ST6GAL2	hsa-miR-32-5p	gene-gene	+Target Score_GO2 miRDB final list 1799 targets text file.txt	88						FALSE	gene-gene		+Target Score_GO2 miRDB final list 1799 targets text file.txt	84620	ST6GAL2	88		MIMAT0000090	hsa-miR-32-5p		84620 (Target Score_GO2 miRDB final list 1799 targets text file.txt) MIMAT0000090
3376				Target Score_GO2 miRDB final list 1799 targets text file.txt	3376		CAT	hsa-miR-190a	gene-gene	+Target Score_GO2 miRDB final list 1799 targets text file.txt	92						FALSE	gene-gene		+Target Score_GO2 miRDB final list 1799 targets text file.txt	847	CAT	92		MIMAT0000458	hsa-miR-190a		847 (Target Score_GO2 miRDB final list 1799 targets text file.txt) MIMAT0000458
3377				Target Score_GO2 miRDB final list 1799 targets text file.txt	3377		PLXDC2	hsa-miR-190a	gene-gene	+Target Score_GO2 miRDB final list 1799 targets text file.txt	94						FALSE	gene-gene		+Target Score_GO2 miRDB final list 1799 targets text file.txt	84898	PLXDC2	94		MIMAT0000458	hsa-miR-190a		84898 (Target Score_GO2 miRDB final list 1799 targets text file.txt) MIMAT0000458
3378				Target Score_GO2 miRDB final list 1799 targets text file.txt	3378		UBASH3B	hsa-miR-32-5p	gene-gene	+Target Score_GO2 miRDB final list 1799 targets text file.txt	88						FALSE	gene-gene		+Target Score_GO2 miRDB final list 1799 targets text file.txt	84959	UBASH3B	88		MIMAT0000090	hsa-miR-32-5p		84959 (Target Score_GO2 miRDB final list 1799 targets text file.txt) MIMAT0000090
3381				Target Score_GO2 miRDB final list 1799 targets text file.txt	3381		CAV1	hsa-miR-1305	gene-gene	+Target Score_GO2 miRDB final list 1799 targets text file.txt	89						FALSE	gene-gene		+Target Score_GO2 miRDB final list 1799 targets text file.txt	857	CAV1	89		MIMAT0005893	hsa-miR-1305		857 (Target Score_GO2 miRDB final list 1799 targets text file.txt) MIMAT0005893
3382				Target Score_GO2 miRDB final list 1799 targets text file.txt	3382		PPAP2B	hsa-miR-190a	gene-gene	+Target Score_GO2 miRDB final list 1799 targets text file.txt	98						FALSE	gene-gene		+Target Score_GO2 miRDB final list 1799 targets text file.txt	8613	PLPP3	98		MIMAT0000458	hsa-miR-190a		8613 (Target Score_GO2 miRDB final list 1799 targets text file.txt) MIMAT0000458
3384				Target Score_GO2 miRDB final list 1799 targets text file.txt	3384		SLC4A4	hsa-miR-130a-5p	gene-gene	+Target Score_GO2 miRDB final list 1799 targets text file.txt	97						FALSE	gene-gene		+Target Score_GO2 miRDB final list 1799 targets text file.txt	8671	SLC4A4	97		MIMAT0004593	hsa-miR-130a-5p		8671 (Target Score_GO2 miRDB final list 1799 targets text file.txt) MIMAT0004593
3386				Target Score_GO2 miRDB final list 1799 targets text file.txt	3386		HRK	hsa-miR-29b-3p	gene-gene	+Target Score_GO2 miRDB final list 1799 targets text file.txt	92						FALSE	gene-gene		+Target Score_GO2 miRDB final list 1799 targets text file.txt	8739	HRK	92		MIMAT0000100	hsa-miR-29b-3p		8739 (Target Score_GO2 miRDB final list 1799 targets text file.txt) MIMAT0000100
3389				Target Score_GO2 miRDB final list 1799 targets text file.txt	3389		ALDH1A2	hsa-miR-130a-5p	gene-gene	+Target Score_GO2 miRDB final list 1799 targets text file.txt	93						FALSE	gene-gene		+Target Score_GO2 miRDB final list 1799 targets text file.txt	8854	ALDH1A2	93		MIMAT0004593	hsa-miR-130a-5p		8854 (Target Score_GO2 miRDB final list 1799 targets text file.txt) MIMAT0004593
3391				Target Score_GO2 miRDB final list 1799 targets text file.txt	3391		BMF	hsa-miR-29b-3p	gene-gene	+Target Score_GO2 miRDB final list 1799 targets text file.txt	91						FALSE	gene-gene		+Target Score_GO2 miRDB final list 1799 targets text file.txt	90427	BMF	91		MIMAT0000100	hsa-miR-29b-3p		90427 (Target Score_GO2 miRDB final list 1799 targets text file.txt) MIMAT0000100
3392				Target Score_GO2 miRDB final list 1799 targets text file.txt	3392		PIAS2	hsa-miR-29b-3p	gene-gene	+Target Score_GO2 miRDB final list 1799 targets text file.txt	85						FALSE	gene-gene		+Target Score_GO2 miRDB final list 1799 targets text file.txt	9063	PIAS2	85		MIMAT0000100	hsa-miR-29b-3p		9063 (Target Score_GO2 miRDB final list 1799 targets text file.txt) MIMAT0000100
3393				Target Score_GO2 miRDB final list 1799 targets text file.txt	3393		CLDN1	hsa-miR-29b-3p	gene-gene	+Target Score_GO2 miRDB final list 1799 targets text file.txt	85						FALSE	gene-gene		+Target Score_GO2 miRDB final list 1799 targets text file.txt	9076	CLDN1	85		MIMAT0000100	hsa-miR-29b-3p		9076 (Target Score_GO2 miRDB final list 1799 targets text file.txt) MIMAT0000100
3395				Target Score_GO2 miRDB final list 1799 targets text file.txt	3395		CLDN1	hsa-miR-190a	gene-gene	+Target Score_GO2 miRDB final list 1799 targets text file.txt	98						FALSE	gene-gene		+Target Score_GO2 miRDB final list 1799 targets text file.txt	9076	CLDN1	98		MIMAT0000458	hsa-miR-190a		9076 (Target Score_GO2 miRDB final list 1799 targets text file.txt) MIMAT0000458
3398				Target Score_GO2 miRDB final list 1799 targets text file.txt	3398		KLF4	hsa-miR-32-5p	gene-gene	+Target Score_GO2 miRDB final list 1799 targets text file.txt	94						FALSE	gene-gene		+Target Score_GO2 miRDB final list 1799 targets text file.txt	9314	KLF4	94		MIMAT0000090	hsa-miR-32-5p		9314 (Target Score_GO2 miRDB final list 1799 targets text file.txt) MIMAT0000090
3399				Target Score_GO2 miRDB final list 1799 targets text file.txt	3399		KLF4	hsa-miR-7-5p	gene-gene	+Target Score_GO2 miRDB final list 1799 targets text file.txt	100						FALSE	gene-gene		+Target Score_GO2 miRDB final list 1799 targets text file.txt	9314	KLF4	100		MIMAT0000252	hsa-miR-7-5p		9314 (Target Score_GO2 miRDB final list 1799 targets text file.txt) MIMAT0000252
3402				Target Score_GO2 miRDB final list 1799 targets text file.txt	3402		NREP	hsa-miR-7-5p	gene-gene	+Target Score_GO2 miRDB final list 1799 targets text file.txt	95						FALSE	gene-gene		+Target Score_GO2 miRDB final list 1799 targets text file.txt	9315	NREP	95		MIMAT0000252	hsa-miR-7-5p		9315 (Target Score_GO2 miRDB final list 1799 targets text file.txt) MIMAT0000252
3404				Target Score_GO2 miRDB final list 1799 targets text file.txt	3404		SLC25A27	hsa-miR-190a	gene-gene	+Target Score_GO2 miRDB final list 1799 targets text file.txt	98						FALSE	gene-gene		+Target Score_GO2 miRDB final list 1799 targets text file.txt	9481	SLC25A27	98		MIMAT0000458	hsa-miR-190a		9481 (Target Score_GO2 miRDB final list 1799 targets text file.txt) MIMAT0000458
3405				Target Score_GO2 miRDB final list 1799 targets text file.txt	3405		DOCK4	hsa-miR-33b-3p	gene-gene	+Target Score_GO2 miRDB final list 1799 targets text file.txt	88						FALSE	gene-gene		+Target Score_GO2 miRDB final list 1799 targets text file.txt	9732	DOCK4	88		MIMAT0004811	hsa-miR-33b-3p		9732 (Target Score_GO2 miRDB final list 1799 targets text file.txt) MIMAT0004811
3406				Target Score_GO2 miRDB final list 1799 targets text file.txt	3406		LZTS3	hsa-miR-190a	gene-gene	+Target Score_GO2 miRDB final list 1799 targets text file.txt	97						FALSE	gene-gene		+Target Score_GO2 miRDB final list 1799 targets text file.txt	9762	LZTS3	97		MIMAT0000458	hsa-miR-190a		9762 (Target Score_GO2 miRDB final list 1799 targets text file.txt) MIMAT0000458
3407				Target Score_GO2 miRDB final list 1799 targets text file.txt	3407		NUPL1	hsa-miR-190a	gene-gene	+Target Score_GO2 miRDB final list 1799 targets text file.txt	94						FALSE	gene-gene		+Target Score_GO2 miRDB final list 1799 targets text file.txt	9818	NUP58	94		MIMAT0000458	hsa-miR-190a		9818 (Target Score_GO2 miRDB final list 1799 targets text file.txt) MIMAT0000458
2409	GENE_ACTS_AND_IS_ACTED_ON	0.19	activation	activation	2409		ENSP00000296464	ENSP00000298910	gene-gene	+activation_v10.0	0.19				activation	activation	FALSE	gene-gene		+activation_v10.0	22824	HSPA4L			120892	LRRK2		22824 (ACTION_SCORE) 120892
2203	GENE_ACTS_AND_IS_ACTED_ON	0.188	activation	activation	2203		ENSP00000265071	ENSP00000311113	gene-gene	+activation_v10.0	0.188				activation	activation	FALSE	gene-gene		+activation_v10.0	1004	CDH6			3728	JUP		1004 (ACTION_SCORE) 3728
2204	GENE_ACTS_AND_IS_ACTED_ON	0.224	activation	activation	2204		ENSP00000298910	ENSP00000450895	gene-gene	+activation_v10.0	0.224				activation	activation	FALSE	gene-gene		+activation_v10.0	120892	LRRK2			100526835	FPGT-TNNI3K		120892 (ACTION_SCORE) 100526835
2206	GENE_ACTS_AND_IS_ACTED_ON	0.194	activation	activation	2206		ENSP00000274364	ENSP00000349250	gene-gene	+activation_v10.0	0.194				activation	activation	FALSE	gene-gene		+activation_v10.0	10788	IQGAP2			10124	ARL4A		10788 (ACTION_SCORE) 10124
2207	GENE_ACTS_AND_IS_ACTED_ON	0.157	activation	activation	2207		ENSP00000301037	ENSP00000349250	gene-gene	+activation_v10.0	0.157				activation	activation	FALSE	gene-gene		+activation_v10.0	124923	SGK494			10124	ARL4A		124923 (ACTION_SCORE) 10124
2209	GENE_ACTS_AND_IS_ACTED_ON	0.168	activation	activation	2209		ENSP00000349250	ENSP00000351908	gene-gene	+activation_v10.0	0.168				activation	activation	FALSE	gene-gene		+activation_v10.0	10124	ARL4A			4217	MAP3K5		10124 (ACTION_SCORE) 4217
2211	GENE_ACTS_AND_IS_ACTED_ON	0.15	activation	activation	2211		ENSP00000341071	ENSP00000349250	gene-gene	+activation_v10.0	0.15				activation	activation	FALSE	gene-gene		+activation_v10.0	50650	ARHGEF3			10124	ARL4A		50650 (ACTION_SCORE) 10124
2212	GENE_ACTS_AND_IS_ACTED_ON	0.157	activation	activation	2212		ENSP00000306124	ENSP00000349250	gene-gene	+activation_v10.0	0.157				activation	activation	FALSE	gene-gene		+activation_v10.0	5581	PRKCE			10124	ARL4A		5581 (ACTION_SCORE) 10124
2215	GENE_ACTS_AND_IS_ACTED_ON	0.157	activation	activation	2215		ENSP00000329127	ENSP00000349250	gene-gene	+activation_v10.0	0.157				activation	activation	FALSE	gene-gene		+activation_v10.0	5583	PRKCH			10124	ARL4A		5583 (ACTION_SCORE) 10124
2216	GENE_ACTS_AND_IS_ACTED_ON	0.19	activation	activation	2216		ENSP00000311005	ENSP00000349250	gene-gene	+activation_v10.0	0.19				activation	activation	FALSE	gene-gene		+activation_v10.0	5598	MAPK7			10124	ARL4A		5598 (ACTION_SCORE) 10124
2218	GENE_ACTS_AND_IS_ACTED_ON	0.19	activation	activation	2218		ENSP00000211287	ENSP00000349250	gene-gene	+activation_v10.0	0.19				activation	activation	FALSE	gene-gene		+activation_v10.0	5603	MAPK13			10124	ARL4A		5603 (ACTION_SCORE) 10124
2221	GENE_ACTS_AND_IS_ACTED_ON	0.194	activation	activation	2221		ENSP00000349250	ENSP00000360672	gene-gene	+activation_v10.0	0.194				activation	activation	FALSE	gene-gene		+activation_v10.0	10124	ARL4A			84612	PARD6B		10124 (ACTION_SCORE) 84612
2222	GENE_ACTS_AND_IS_ACTED_ON	0.242	activation	activation	2222		ENSP00000348215	ENSP00000349250	gene-gene	+activation_v10.0	0.242				activation	activation	FALSE	gene-gene		+activation_v10.0	9644	SH3PXD2A			10124	ARL4A		9644 (ACTION_SCORE) 10124
2250	GENE_ACTS_AND_IS_ACTED_ON	0.188	activation	activation	2250		ENSP00000274170	ENSP00000311113	gene-gene	+activation_v10.0	0.188				activation	activation	FALSE	gene-gene		+activation_v10.0	1016	CDH18			3728	JUP		1016 (ACTION_SCORE) 3728
2265	GENE_ACTS_AND_IS_ACTED_ON	0.3	activation	activation	2265		ENSP00000298910	ENSP00000361158	gene-gene	+activation_v10.0	0.3				activation	activation	FALSE	gene-gene		+activation_v10.0	120892	LRRK2			10420	TESK2		120892 (ACTION_SCORE) 10420
2274	GENE_ACTS_AND_IS_ACTED_ON	0.194	activation	activation	2274		ENSP00000274364	ENSP00000298910	gene-gene	+activation_v10.0	0.194				activation	activation	FALSE	gene-gene		+activation_v10.0	10788	IQGAP2			120892	LRRK2		10788 (ACTION_SCORE) 120892
2277	GENE_ACTS_AND_IS_ACTED_ON	0.194	activation	activation	2277		ENSP00000274364	ENSP00000353210	gene-gene	+activation_v10.0	0.194				activation	activation	FALSE	gene-gene		+activation_v10.0	10788	IQGAP2			132946	ARL9		10788 (ACTION_SCORE) 132946
2278	GENE_ACTS_AND_IS_ACTED_ON	0.194	activation	activation	2278		ENSP00000216127	ENSP00000274364	gene-gene	+activation_v10.0	0.194				activation	activation	FALSE	gene-gene		+activation_v10.0	23551	RASD2			10788	IQGAP2		23551 (ACTION_SCORE) 10788
2281	GENE_ACTS_AND_IS_ACTED_ON	0.194	activation	activation	2281		ENSP00000274364	ENSP00000322628	gene-gene	+activation_v10.0	0.194				activation	activation	FALSE	gene-gene		+activation_v10.0	10788	IQGAP2			379	ARL4D		10788 (ACTION_SCORE) 379
2282	GENE_ACTS_AND_IS_ACTED_ON	0.243	activation	activation	2282		ENSP00000263895	ENSP00000274364	gene-gene	+activation_v10.0	0.243				activation	activation	FALSE	gene-gene		+activation_v10.0	390	RND3			10788	IQGAP2		390 (ACTION_SCORE) 10788
2285	GENE_ACTS_AND_IS_ACTED_ON	0.194	activation	activation	2285		ENSP00000248706	ENSP00000274364	gene-gene	+activation_v10.0	0.194				activation	activation	FALSE	gene-gene		+activation_v10.0	65997	RASL11B			10788	IQGAP2		65997 (ACTION_SCORE) 10788
2286	GENE_ACTS_AND_IS_ACTED_ON	0.194	activation	activation	2286		ENSP00000274364	ENSP00000323847	gene-gene	+activation_v10.0	0.194				activation	activation	FALSE	gene-gene		+activation_v10.0	10788	IQGAP2			80117	ARL14		10788 (ACTION_SCORE) 80117
2288	GENE_ACTS_AND_IS_ACTED_ON	0.194	activation	activation	2288		ENSP00000274364	ENSP00000360020	gene-gene	+activation_v10.0	0.194				activation	activation	FALSE	gene-gene		+activation_v10.0	10788	IQGAP2			9077	DIRAS3		10788 (ACTION_SCORE) 9077
2290	GENE_ACTS_AND_IS_ACTED_ON	0.15	activation	activation	2290		ENSP00000297323	ENSP00000301037	gene-gene	+activation_v10.0	0.15				activation	activation	FALSE	gene-gene		+activation_v10.0	107	ADCY1			124923	SGK494		107 (ACTION_SCORE) 124923
2293	GENE_ACTS_AND_IS_ACTED_ON	0.299	activation	activation	2293		ENSP00000265717	ENSP00000297323	gene-gene	+activation_v10.0	0.299				activation	activation	FALSE	gene-gene		+activation_v10.0	5577	PRKAR2B			107	ADCY1		5577 (ACTION_SCORE) 107
2297	GENE_ACTS_AND_IS_ACTED_ON	0.15	activation	activation	2297		ENSP00000297323	ENSP00000329127	gene-gene	+activation_v10.0	0.15				activation	activation	FALSE	gene-gene		+activation_v10.0	107	ADCY1			5583	PRKCH		107 (ACTION_SCORE) 5583
2298	GENE_ACTS_AND_IS_ACTED_ON	0.19	activation	activation	2298		ENSP00000298910	ENSP00000318687	gene-gene	+activation_v10.0	0.19				activation	activation	FALSE	gene-gene		+activation_v10.0	120892	LRRK2			10808	HSPH1		120892 (ACTION_SCORE) 10808
2304	GENE_ACTS_AND_IS_ACTED_ON	0.8	activation	activation	2304		ENSP00000211287	ENSP00000380271	gene-gene	+activation_v10.0	0.8				activation	activation	FALSE	gene-gene		+activation_v10.0	5603	MAPK13			11069	RAPGEF4		5603 (ACTION_SCORE) 11069
2382	GENE_ACTS_AND_IS_ACTED_ON	0.353	activation	activation	2382		ENSP00000298910	ENSP00000301037	gene-gene	+activation_v10.0	0.353				activation	activation	FALSE	gene-gene		+activation_v10.0	120892	LRRK2			124923	SGK494		120892 (ACTION_SCORE) 124923
2383	GENE_ACTS_AND_IS_ACTED_ON	0.154	activation	activation	2383		ENSP00000298910	ENSP00000313443	gene-gene	+activation_v10.0	0.154				activation	activation	FALSE	gene-gene		+activation_v10.0	120892	LRRK2			126069	ZNF491		120892 (ACTION_SCORE) 126069
2384	GENE_ACTS_AND_IS_ACTED_ON	0.154	activation	activation	2384		ENSP00000298910	ENSP00000419923	gene-gene	+activation_v10.0	0.154				activation	activation	FALSE	gene-gene		+activation_v10.0	120892	LRRK2			1316	KLF6		120892 (ACTION_SCORE) 1316
2386	GENE_ACTS_AND_IS_ACTED_ON	0.154	activation	activation	2386		ENSP00000298910	ENSP00000462054	gene-gene	+activation_v10.0	0.154				activation	activation	FALSE	gene-gene		+activation_v10.0	120892	LRRK2			139735	ZFP92		120892 (ACTION_SCORE) 139735
2387	GENE_ACTS_AND_IS_ACTED_ON	0.224	activation	activation	2387		ENSP00000298910	ENSP00000369855	gene-gene	+activation_v10.0	0.224				activation	activation	FALSE	gene-gene		+activation_v10.0	120892	LRRK2			140462	ASB9		120892 (ACTION_SCORE) 140462
2389	GENE_ACTS_AND_IS_ACTED_ON	0.224	activation	activation	2389		ENSP00000298910	ENSP00000419199	gene-gene	+activation_v10.0	0.224				activation	activation	FALSE	gene-gene		+activation_v10.0	120892	LRRK2			142686	ASB14		120892 (ACTION_SCORE) 142686
2390	GENE_ACTS_AND_IS_ACTED_ON	0.154	activation	activation	2390		ENSP00000298910	ENSP00000309653	gene-gene	+activation_v10.0	0.154				activation	activation	FALSE	gene-gene		+activation_v10.0	120892	LRRK2			148979	GLIS1		120892 (ACTION_SCORE) 148979
2391	GENE_ACTS_AND_IS_ACTED_ON	0.3	activation	activation	2391		ENSP00000298910	ENSP00000313572	gene-gene	+activation_v10.0	0.3				activation	activation	FALSE	gene-gene		+activation_v10.0	120892	LRRK2			167359	NIM1K		120892 (ACTION_SCORE) 167359
2393	GENE_ACTS_AND_IS_ACTED_ON	0.154	activation	activation	2393		ENSP00000298910	ENSP00000304769	gene-gene	+activation_v10.0	0.154				activation	activation	FALSE	gene-gene		+activation_v10.0	120892	LRRK2			168544	ZNF467		120892 (ACTION_SCORE) 168544
2398	GENE_ACTS_AND_IS_ACTED_ON	0.154	activation	activation	2398		ENSP00000239938	ENSP00000298910	gene-gene	+activation_v10.0	0.154				activation	activation	FALSE	gene-gene		+activation_v10.0	1958	EGR1			120892	LRRK2		1958 (ACTION_SCORE) 120892
2399	GENE_ACTS_AND_IS_ACTED_ON	0.154	activation	activation	2399		ENSP00000298910	ENSP00000405289	gene-gene	+activation_v10.0	0.154				activation	activation	FALSE	gene-gene		+activation_v10.0	120892	LRRK2			197320	ZNF778		120892 (ACTION_SCORE) 197320
2400	GENE_ACTS_AND_IS_ACTED_ON	0.154	activation	activation	2400		ENSP00000298910	ENSP00000306756	gene-gene	+activation_v10.0	0.154				activation	activation	FALSE	gene-gene		+activation_v10.0	120892	LRRK2			201514	ZNF584		120892 (ACTION_SCORE) 201514
2401	GENE_ACTS_AND_IS_ACTED_ON	0.3	activation	activation	2401		ENSP00000298910	ENSP00000337451	gene-gene	+activation_v10.0	0.3				activation	activation	FALSE	gene-gene		+activation_v10.0	120892	LRRK2			2042	EPHA3		120892 (ACTION_SCORE) 2042
2403	GENE_ACTS_AND_IS_ACTED_ON	0.3	activation	activation	2403		ENSP00000298910	ENSP00000381097	gene-gene	+activation_v10.0	0.3				activation	activation	FALSE	gene-gene		+activation_v10.0	120892	LRRK2			2047	EPHB1		120892 (ACTION_SCORE) 2047
2405	GENE_ACTS_AND_IS_ACTED_ON	0.272	activation	activation	2405		ENSP00000298910	ENSP00000342235	gene-gene	+activation_v10.0	0.272				activation	activation	FALSE	gene-gene		+activation_v10.0	120892	LRRK2			2066	ERBB4		120892 (ACTION_SCORE) 2066
2407	GENE_ACTS_AND_IS_ACTED_ON	0.3	activation	activation	2407		ENSP00000298910	ENSP00000393312	gene-gene	+activation_v10.0	0.3				activation	activation	FALSE	gene-gene		+activation_v10.0	120892	LRRK2			2260	FGFR1		120892 (ACTION_SCORE) 2260
2410	GENE_ACTS_AND_IS_ACTED_ON	0.154	activation	activation	2410		ENSP00000228682	ENSP00000298910	gene-gene	+activation_v10.0	0.154				activation	activation	FALSE	gene-gene		+activation_v10.0	2735	GLI1			120892	LRRK2		2735 (ACTION_SCORE) 120892
2411	GENE_ACTS_AND_IS_ACTED_ON	0.305	activation	activation	2411		ENSP00000229264	ENSP00000298910	gene-gene	+activation_v10.0	0.305				activation	activation	FALSE	gene-gene		+activation_v10.0	2784	GNB3			120892	LRRK2		2784 (ACTION_SCORE) 120892
2412	GENE_ACTS_AND_IS_ACTED_ON	0.224	activation	activation	2412		ENSP00000280772	ENSP00000298910	gene-gene	+activation_v10.0	0.224				activation	activation	FALSE	gene-gene		+activation_v10.0	288	ANK3			120892	LRRK2		288 (ACTION_SCORE) 120892
2413	GENE_ACTS_AND_IS_ACTED_ON	0.3	activation	activation	2413		ENSP00000155926	ENSP00000298910	gene-gene	+activation_v10.0	0.3				activation	activation	FALSE	gene-gene		+activation_v10.0	28951	TRIB2			120892	LRRK2		28951 (ACTION_SCORE) 120892
2416	GENE_ACTS_AND_IS_ACTED_ON	0.19	activation	activation	2416		ENSP00000298910	ENSP00000324173	gene-gene	+activation_v10.0	0.19				activation	activation	FALSE	gene-gene		+activation_v10.0	120892	LRRK2			3309	HSPA5		120892 (ACTION_SCORE) 3309
2417	GENE_ACTS_AND_IS_ACTED_ON	0.19	activation	activation	2417		ENSP00000298910	ENSP00000310219	gene-gene	+activation_v10.0	0.19				activation	activation	FALSE	gene-gene		+activation_v10.0	120892	LRRK2			3310	HSPA6		120892 (ACTION_SCORE) 3310
2418	GENE_ACTS_AND_IS_ACTED_ON	0.19	activation	activation	2418		ENSP00000297185	ENSP00000298910	gene-gene	+activation_v10.0	0.19				activation	activation	FALSE	gene-gene		+activation_v10.0	3313	HSPA9			120892	LRRK2		3313 (ACTION_SCORE) 120892
2419	GENE_ACTS_AND_IS_ACTED_ON	0.278	activation	activation	2419		ENSP00000298910	ENSP00000335153	gene-gene	+activation_v10.0	0.278				activation	activation	FALSE	gene-gene		+activation_v10.0	120892	LRRK2			3320	HSP90AA1		120892 (ACTION_SCORE) 3320
2420	GENE_ACTS_AND_IS_ACTED_ON	0.19	activation	activation	2420		ENSP00000298910	ENSP00000331268	gene-gene	+activation_v10.0	0.19				activation	activation	FALSE	gene-gene		+activation_v10.0	120892	LRRK2			339416	ANKRD45		120892 (ACTION_SCORE) 339416
2421	GENE_ACTS_AND_IS_ACTED_ON	0.154	activation	activation	2421		ENSP00000298910	ENSP00000375820	gene-gene	+activation_v10.0	0.154				activation	activation	FALSE	gene-gene		+activation_v10.0	120892	LRRK2			353355	ZNF233		120892 (ACTION_SCORE) 353355
2422	GENE_ACTS_AND_IS_ACTED_ON	0.3	activation	activation	2422		ENSP00000256458	ENSP00000298910	gene-gene	+activation_v10.0	0.3				activation	activation	FALSE	gene-gene		+activation_v10.0	3656	IRAK2			120892	LRRK2		3656 (ACTION_SCORE) 120892
2424	GENE_ACTS_AND_IS_ACTED_ON	0.3	activation	activation	2424		ENSP00000263923	ENSP00000298910	gene-gene	+activation_v10.0	0.3				activation	activation	FALSE	gene-gene		+activation_v10.0	3791	KDR			120892	LRRK2		3791 (ACTION_SCORE) 120892
2426	GENE_ACTS_AND_IS_ACTED_ON	0.154	activation	activation	2426		ENSP00000298910	ENSP00000333223	gene-gene	+activation_v10.0	0.154				activation	activation	FALSE	gene-gene		+activation_v10.0	120892	LRRK2			388566	ZNF470		120892 (ACTION_SCORE) 388566
2427	GENE_ACTS_AND_IS_ACTED_ON	0.303	activation	activation	2427		ENSP00000298910	ENSP00000351908	gene-gene	+activation_v10.0	0.303				activation	activation	FALSE	gene-gene		+activation_v10.0	120892	LRRK2			4217	MAP3K5		120892 (ACTION_SCORE) 4217
2428	GENE_ACTS_AND_IS_ACTED_ON	0.3	activation	activation	2428		ENSP00000298910	ENSP00000451263	gene-gene	+activation_v10.0	0.3				activation	activation	FALSE	gene-gene		+activation_v10.0	120892	LRRK2			4293	MAP3K9		120892 (ACTION_SCORE) 4293
2431	GENE_ACTS_AND_IS_ACTED_ON	0.224	activation	activation	2431		ENSP00000275015	ENSP00000298910	gene-gene	+activation_v10.0	0.224				activation	activation	FALSE	gene-gene		+activation_v10.0	4794	NFKBIE			120892	LRRK2		4794 (ACTION_SCORE) 120892
2432	GENE_ACTS_AND_IS_ACTED_ON	0.154	activation	activation	2432		ENSP00000298910	ENSP00000308759	gene-gene	+activation_v10.0	0.154				activation	activation	FALSE	gene-gene		+activation_v10.0	120892	LRRK2			49854	ZBTB21		120892 (ACTION_SCORE) 49854
2434	GENE_ACTS_AND_IS_ACTED_ON	0.297	activation	activation	2434		ENSP00000298910	ENSP00000341071	gene-gene	+activation_v10.0	0.297				activation	activation	FALSE	gene-gene		+activation_v10.0	120892	LRRK2			50650	ARHGEF3		120892 (ACTION_SCORE) 50650
2435	GENE_ACTS_AND_IS_ACTED_ON	0.3	activation	activation	2435		ENSP00000261799	ENSP00000298910	gene-gene	+activation_v10.0	0.3				activation	activation	FALSE	gene-gene		+activation_v10.0	5159	PDGFRB			120892	LRRK2		5159 (ACTION_SCORE) 120892
2437	GENE_ACTS_AND_IS_ACTED_ON	0.26	activation	activation	2437		ENSP00000298910	ENSP00000356155	gene-gene	+activation_v10.0	0.26				activation	activation	FALSE	gene-gene		+activation_v10.0	120892	LRRK2			5287	PIK3C2B		120892 (ACTION_SCORE) 5287
2438	GENE_ACTS_AND_IS_ACTED_ON	0.154	activation	activation	2438		ENSP00000298910	ENSP00000346810	gene-gene	+activation_v10.0	0.154				activation	activation	FALSE	gene-gene		+activation_v10.0	120892	LRRK2			5325	PLAGL1		120892 (ACTION_SCORE) 5325
2443	GENE_ACTS_AND_IS_ACTED_ON	0.353	activation	activation	2443		ENSP00000298910	ENSP00000306124	gene-gene	+activation_v10.0	0.353				activation	activation	FALSE	gene-gene		+activation_v10.0	120892	LRRK2			5581	PRKCE		120892 (ACTION_SCORE) 5581
2445	GENE_ACTS_AND_IS_ACTED_ON	0.353	activation	activation	2445		ENSP00000298910	ENSP00000329127	gene-gene	+activation_v10.0	0.353				activation	activation	FALSE	gene-gene		+activation_v10.0	120892	LRRK2			5583	PRKCH		120892 (ACTION_SCORE) 5583
2446	GENE_ACTS_AND_IS_ACTED_ON	0.412	activation	activation	2446		ENSP00000298910	ENSP00000311005	gene-gene	+activation_v10.0	0.412				activation	activation	FALSE	gene-gene		+activation_v10.0	120892	LRRK2			5598	MAPK7		120892 (ACTION_SCORE) 5598
2448	GENE_ACTS_AND_IS_ACTED_ON	0.412	activation	activation	2448		ENSP00000211287	ENSP00000298910	gene-gene	+activation_v10.0	0.412				activation	activation	FALSE	gene-gene		+activation_v10.0	5603	MAPK13			120892	LRRK2		5603 (ACTION_SCORE) 120892
2450	GENE_ACTS_AND_IS_ACTED_ON	0.224	activation	activation	2450		ENSP00000274457	ENSP00000298910	gene-gene	+activation_v10.0	0.224				activation	activation	FALSE	gene-gene		+activation_v10.0	56929	FEM1C			120892	LRRK2		56929 (ACTION_SCORE) 120892
2451	GENE_ACTS_AND_IS_ACTED_ON	0.154	activation	activation	2451		ENSP00000270001	ENSP00000298910	gene-gene	+activation_v10.0	0.154				activation	activation	FALSE	gene-gene		+activation_v10.0	57677	ZFP14			120892	LRRK2		57677 (ACTION_SCORE) 120892
2453	GENE_ACTS_AND_IS_ACTED_ON	0.3	activation	activation	2453		ENSP00000217233	ENSP00000298910	gene-gene	+activation_v10.0	0.3				activation	activation	FALSE	gene-gene		+activation_v10.0	57761	TRIB3			120892	LRRK2		57761 (ACTION_SCORE) 120892
2457	GENE_ACTS_AND_IS_ACTED_ON	0.154	activation	activation	2457		ENSP00000298910	ENSP00000349723	gene-gene	+activation_v10.0	0.154				activation	activation	FALSE	gene-gene		+activation_v10.0	120892	LRRK2			64919	BCL11B		120892 (ACTION_SCORE) 64919
2458	GENE_ACTS_AND_IS_ACTED_ON	0.224	activation	activation	2458		ENSP00000298910	ENSP00000365830	gene-gene	+activation_v10.0	0.224				activation	activation	FALSE	gene-gene		+activation_v10.0	120892	LRRK2			65124	SOWAHC		120892 (ACTION_SCORE) 65124
2459	GENE_ACTS_AND_IS_ACTED_ON	0.154	activation	activation	2459		ENSP00000298910	ENSP00000415774	gene-gene	+activation_v10.0	0.154				activation	activation	FALSE	gene-gene		+activation_v10.0	120892	LRRK2			654254	ZNF732		120892 (ACTION_SCORE) 654254
2460	GENE_ACTS_AND_IS_ACTED_ON	0.154	activation	activation	2460		ENSP00000298910	ENSP00000387462	gene-gene	+activation_v10.0	0.154				activation	activation	FALSE	gene-gene		+activation_v10.0	120892	LRRK2			65986	ZBTB10		120892 (ACTION_SCORE) 65986
2461	GENE_ACTS_AND_IS_ACTED_ON	0.3	activation	activation	2461		ENSP00000298910	ENSP00000370912	gene-gene	+activation_v10.0	0.3				activation	activation	FALSE	gene-gene		+activation_v10.0	120892	LRRK2			7006	TEC		120892 (ACTION_SCORE) 7006
2463	GENE_ACTS_AND_IS_ACTED_ON	0.154	activation	activation	2463		ENSP00000298910	ENSP00000375416	gene-gene	+activation_v10.0	0.154				activation	activation	FALSE	gene-gene		+activation_v10.0	120892	LRRK2			7574	ZNF26		120892 (ACTION_SCORE) 7574
2464	GENE_ACTS_AND_IS_ACTED_ON	0.154	activation	activation	2464		ENSP00000278314	ENSP00000298910	gene-gene	+activation_v10.0	0.154				activation	activation	FALSE	gene-gene		+activation_v10.0	7761	ZNF214			120892	LRRK2		7761 (ACTION_SCORE) 120892
2465	GENE_ACTS_AND_IS_ACTED_ON	0.154	activation	activation	2465		ENSP00000298910	ENSP00000401947	gene-gene	+activation_v10.0	0.154				activation	activation	FALSE	gene-gene		+activation_v10.0	120892	LRRK2			7766	ZNF223		120892 (ACTION_SCORE) 7766
2466	GENE_ACTS_AND_IS_ACTED_ON	0.3	activation	activation	2466		ENSP00000298910	ENSP00000362221	gene-gene	+activation_v10.0	0.3				activation	activation	FALSE	gene-gene		+activation_v10.0	120892	LRRK2			83931	STK40		120892 (ACTION_SCORE) 83931
2469	GENE_ACTS_AND_IS_ACTED_ON	0.194	activation	activation	2469		ENSP00000298910	ENSP00000360672	gene-gene	+activation_v10.0	0.194				activation	activation	FALSE	gene-gene		+activation_v10.0	120892	LRRK2			84612	PARD6B		120892 (ACTION_SCORE) 84612
2470	GENE_ACTS_AND_IS_ACTED_ON	0.154	activation	activation	2470		ENSP00000298910	ENSP00000396857	gene-gene	+activation_v10.0	0.154				activation	activation	FALSE	gene-gene		+activation_v10.0	120892	LRRK2			90874	ZNF697		120892 (ACTION_SCORE) 90874
2471	GENE_ACTS_AND_IS_ACTED_ON	0.154	activation	activation	2471		ENSP00000298910	ENSP00000363804	gene-gene	+activation_v10.0	0.154				activation	activation	FALSE	gene-gene		+activation_v10.0	120892	LRRK2			9314	KLF4		120892 (ACTION_SCORE) 9314
2472	GENE_ACTS_AND_IS_ACTED_ON	0.242	activation	activation	2472		ENSP00000298910	ENSP00000348215	gene-gene	+activation_v10.0	0.242				activation	activation	FALSE	gene-gene		+activation_v10.0	120892	LRRK2			9644	SH3PXD2A		120892 (ACTION_SCORE) 9644
2473	GENE_ACTS_AND_IS_ACTED_ON	0.157	activation	activation	2473		ENSP00000301037	ENSP00000353210	gene-gene	+activation_v10.0	0.157				activation	activation	FALSE	gene-gene		+activation_v10.0	124923	SGK494			132946	ARL9		124923 (ACTION_SCORE) 132946
2477	GENE_ACTS_AND_IS_ACTED_ON	0.157	activation	activation	2477		ENSP00000216127	ENSP00000301037	gene-gene	+activation_v10.0	0.157				activation	activation	FALSE	gene-gene		+activation_v10.0	23551	RASD2			124923	SGK494		23551 (ACTION_SCORE) 124923
2479	GENE_ACTS_AND_IS_ACTED_ON	0.206	activation	activation	2479		ENSP00000229264	ENSP00000301037	gene-gene	+activation_v10.0	0.206				activation	activation	FALSE	gene-gene		+activation_v10.0	2784	GNB3			124923	SGK494		2784 (ACTION_SCORE) 124923
2480	GENE_ACTS_AND_IS_ACTED_ON	0.15	activation	activation	2480		ENSP00000264424	ENSP00000301037	gene-gene	+activation_v10.0	0.15				activation	activation	FALSE	gene-gene		+activation_v10.0	2983	GUCY1B3			124923	SGK494		2983 (ACTION_SCORE) 124923
2483	GENE_ACTS_AND_IS_ACTED_ON	0.157	activation	activation	2483		ENSP00000301037	ENSP00000322628	gene-gene	+activation_v10.0	0.157				activation	activation	FALSE	gene-gene		+activation_v10.0	124923	SGK494			379	ARL4D		124923 (ACTION_SCORE) 379
2484	GENE_ACTS_AND_IS_ACTED_ON	0.302	activation	activation	2484		ENSP00000263895	ENSP00000301037	gene-gene	+activation_v10.0	0.302				activation	activation	FALSE	gene-gene		+activation_v10.0	390	RND3			124923	SGK494		390 (ACTION_SCORE) 124923
2487	GENE_ACTS_AND_IS_ACTED_ON	0.15	activation	activation	2487		ENSP00000265074	ENSP00000301037	gene-gene	+activation_v10.0	0.15				activation	activation	FALSE	gene-gene		+activation_v10.0	4883	NPR3			124923	SGK494		4883 (ACTION_SCORE) 124923
2489	GENE_ACTS_AND_IS_ACTED_ON	0.251	activation	activation	2489		ENSP00000301037	ENSP00000356155	gene-gene	+activation_v10.0	0.251				activation	activation	FALSE	gene-gene		+activation_v10.0	124923	SGK494			5287	PIK3C2B		124923 (ACTION_SCORE) 5287
2493	GENE_ACTS_AND_IS_ACTED_ON	0.157	activation	activation	2493		ENSP00000248706	ENSP00000301037	gene-gene	+activation_v10.0	0.157				activation	activation	FALSE	gene-gene		+activation_v10.0	65997	RASL11B			124923	SGK494		65997 (ACTION_SCORE) 124923
2495	GENE_ACTS_AND_IS_ACTED_ON	0.157	activation	activation	2495		ENSP00000301037	ENSP00000323847	gene-gene	+activation_v10.0	0.157				activation	activation	FALSE	gene-gene		+activation_v10.0	124923	SGK494			80117	ARL14		124923 (ACTION_SCORE) 80117
2498	GENE_ACTS_AND_IS_ACTED_ON	0.157	activation	activation	2498		ENSP00000301037	ENSP00000360020	gene-gene	+activation_v10.0	0.157				activation	activation	FALSE	gene-gene		+activation_v10.0	124923	SGK494			9077	DIRAS3		124923 (ACTION_SCORE) 9077
2510	GENE_ACTS_AND_IS_ACTED_ON	0.168	activation	activation	2510		ENSP00000351908	ENSP00000353210	gene-gene	+activation_v10.0	0.168				activation	activation	FALSE	gene-gene		+activation_v10.0	4217	MAP3K5			132946	ARL9		4217 (ACTION_SCORE) 132946
2512	GENE_ACTS_AND_IS_ACTED_ON	0.15	activation	activation	2512		ENSP00000341071	ENSP00000353210	gene-gene	+activation_v10.0	0.15				activation	activation	FALSE	gene-gene		+activation_v10.0	50650	ARHGEF3			132946	ARL9		50650 (ACTION_SCORE) 132946
2513	GENE_ACTS_AND_IS_ACTED_ON	0.157	activation	activation	2513		ENSP00000306124	ENSP00000353210	gene-gene	+activation_v10.0	0.157				activation	activation	FALSE	gene-gene		+activation_v10.0	5581	PRKCE			132946	ARL9		5581 (ACTION_SCORE) 132946
2515	GENE_ACTS_AND_IS_ACTED_ON	0.157	activation	activation	2515		ENSP00000329127	ENSP00000353210	gene-gene	+activation_v10.0	0.157				activation	activation	FALSE	gene-gene		+activation_v10.0	5583	PRKCH			132946	ARL9		5583 (ACTION_SCORE) 132946
2517	GENE_ACTS_AND_IS_ACTED_ON	0.19	activation	activation	2517		ENSP00000311005	ENSP00000353210	gene-gene	+activation_v10.0	0.19				activation	activation	FALSE	gene-gene		+activation_v10.0	5598	MAPK7			132946	ARL9		5598 (ACTION_SCORE) 132946
2519	GENE_ACTS_AND_IS_ACTED_ON	0.19	activation	activation	2519		ENSP00000211287	ENSP00000353210	gene-gene	+activation_v10.0	0.19				activation	activation	FALSE	gene-gene		+activation_v10.0	5603	MAPK13			132946	ARL9		5603 (ACTION_SCORE) 132946
2522	GENE_ACTS_AND_IS_ACTED_ON	0.194	activation	activation	2522		ENSP00000353210	ENSP00000360672	gene-gene	+activation_v10.0	0.194				activation	activation	FALSE	gene-gene		+activation_v10.0	132946	ARL9			84612	PARD6B		132946 (ACTION_SCORE) 84612
2523	GENE_ACTS_AND_IS_ACTED_ON	0.242	activation	activation	2523		ENSP00000348215	ENSP00000353210	gene-gene	+activation_v10.0	0.242				activation	activation	FALSE	gene-gene		+activation_v10.0	9644	SH3PXD2A			132946	ARL9		9644 (ACTION_SCORE) 132946
2528	GENE_ACTS_AND_IS_ACTED_ON	0.151	activation	activation	2528		ENSP00000369855	ENSP00000373600	gene-gene	+activation_v10.0	0.151				activation	activation	FALSE	gene-gene		+activation_v10.0	140462	ASB9			79705	LRRK1		140462 (ACTION_SCORE) 79705
2533	GENE_ACTS_AND_IS_ACTED_ON	0.151	activation	activation	2533		ENSP00000373600	ENSP00000419199	gene-gene	+activation_v10.0	0.151				activation	activation	FALSE	gene-gene		+activation_v10.0	79705	LRRK1			142686	ASB14		79705 (ACTION_SCORE) 142686
2547	GENE_ACTS_AND_IS_ACTED_ON	0.8	activation	activation	2547		ENSP00000216037	ENSP00000447803	gene-gene	+activation_v10.0	0.8				activation	activation	FALSE	gene-gene		+activation_v10.0	7494	XBP1			1649	DDIT3		7494 (ACTION_SCORE) 1649
2557	GENE_ACTS_AND_IS_ACTED_ON	0.188	activation	activation	2557		ENSP00000257198	ENSP00000311113	gene-gene	+activation_v10.0	0.188				activation	activation	FALSE	gene-gene		+activation_v10.0	1823	DSC1			3728	JUP		1823 (ACTION_SCORE) 3728
2558	GENE_ACTS_AND_IS_ACTED_ON	0.8	activation	activation	2558		ENSP00000230990	ENSP00000342235	gene-gene	+activation_v10.0	0.8				activation	activation	FALSE	gene-gene		+activation_v10.0	1839	HBEGF			2066	ERBB4		1839 (ACTION_SCORE) 2066
2580	GENE_ACTS_AND_IS_ACTED_ON	0.324	activation	activation	2580		ENSP00000337451	ENSP00000357393	gene-gene	+activation_v10.0	0.324				activation	activation	FALSE	gene-gene		+activation_v10.0	2042	EPHA3			1944	EFNA3		2042 (ACTION_SCORE) 1944
2581	GENE_ACTS_AND_IS_ACTED_ON	0.324	activation	activation	2581		ENSP00000357393	ENSP00000381097	gene-gene	+activation_v10.0	0.324				activation	activation	FALSE	gene-gene		+activation_v10.0	1944	EFNA3			2047	EPHB1		1944 (ACTION_SCORE) 2047
2828	GENE_ACTS_AND_IS_ACTED_ON	0.232	activation	activation	2828		ENSP00000216127	ENSP00000342235	gene-gene	+activation_v10.0	0.232				activation	activation	FALSE	gene-gene		+activation_v10.0	23551	RASD2			2066	ERBB4		23551 (ACTION_SCORE) 2066
2832	GENE_ACTS_AND_IS_ACTED_ON	0.8	activation	activation	2832		ENSP00000342235	ENSP00000364995	gene-gene	+activation_v10.0	0.8				activation	activation	FALSE	gene-gene		+activation_v10.0	2066	ERBB4			53358	SHC3		2066 (ACTION_SCORE) 53358
2833	GENE_ACTS_AND_IS_ACTED_ON	0.232	activation	activation	2833		ENSP00000248706	ENSP00000342235	gene-gene	+activation_v10.0	0.232				activation	activation	FALSE	gene-gene		+activation_v10.0	65997	RASL11B			2066	ERBB4		65997 (ACTION_SCORE) 2066
2834	GENE_ACTS_AND_IS_ACTED_ON	0.8	activation	activation	2834		ENSP00000341208	ENSP00000342235	gene-gene	+activation_v10.0	0.8				activation	activation	FALSE	gene-gene		+activation_v10.0	6776	STAT5A			2066	ERBB4		6776 (ACTION_SCORE) 2066
2835	GENE_ACTS_AND_IS_ACTED_ON	0.8	activation	activation	2835		ENSP00000262741	ENSP00000342235	gene-gene	+activation_v10.0	0.8				activation	activation	FALSE	gene-gene		+activation_v10.0	8503	PIK3R3			2066	ERBB4		8503 (ACTION_SCORE) 2066
2836	GENE_ACTS_AND_IS_ACTED_ON	0.666	activation	activation	2836		ENSP00000264033	ENSP00000342235	gene-gene	+activation_v10.0	0.666				activation	activation	FALSE	gene-gene		+activation_v10.0	867	CBL			2066	ERBB4		867 (ACTION_SCORE) 2066
2837	GENE_ACTS_AND_IS_ACTED_ON	0.232	activation	activation	2837		ENSP00000342235	ENSP00000360020	gene-gene	+activation_v10.0	0.232				activation	activation	FALSE	gene-gene		+activation_v10.0	2066	ERBB4			9077	DIRAS3		2066 (ACTION_SCORE) 9077
2838	GENE_ACTS_AND_IS_ACTED_ON	0.8	activation	activation	2838		ENSP00000342235	ENSP00000354910	gene-gene	+activation_v10.0	0.8				activation	activation	FALSE	gene-gene		+activation_v10.0	2066	ERBB4			9542	NRG2		2066 (ACTION_SCORE) 9542
2845	GENE_ACTS_AND_IS_ACTED_ON	0.8	activation	activation	2845		ENSP00000371790	ENSP00000393312	gene-gene	+activation_v10.0	0.8				activation	activation	FALSE	gene-gene		+activation_v10.0	2254	FGF9			2260	FGFR1		2254 (ACTION_SCORE) 2260
2846	GENE_ACTS_AND_IS_ACTED_ON	0.8	activation	activation	2846		ENSP00000263923	ENSP00000371790	gene-gene	+activation_v10.0	0.8				activation	activation	FALSE	gene-gene		+activation_v10.0	3791	KDR			2254	FGF9		3791 (ACTION_SCORE) 2254
2848	GENE_ACTS_AND_IS_ACTED_ON	0.8	activation	activation	2848		ENSP00000261799	ENSP00000371790	gene-gene	+activation_v10.0	0.8				activation	activation	FALSE	gene-gene		+activation_v10.0	5159	PDGFRB			2254	FGF9		5159 (ACTION_SCORE) 2254
2852	GENE_ACTS_AND_IS_ACTED_ON	0.8	activation	activation	2852		ENSP00000364995	ENSP00000393312	gene-gene	+activation_v10.0	0.8				activation	activation	FALSE	gene-gene		+activation_v10.0	53358	SHC3			2260	FGFR1		53358 (ACTION_SCORE) 2260
2858	GENE_ACTS_AND_IS_ACTED_ON	0.8	activation	activation	2858		ENSP00000295400	ENSP00000393312	gene-gene	+activation_v10.0	0.8				activation	activation	FALSE	gene-gene		+activation_v10.0	7039	TGFA			2260	FGFR1		7039 (ACTION_SCORE) 2260
2859	GENE_ACTS_AND_IS_ACTED_ON	0.8	activation	activation	2859		ENSP00000361125	ENSP00000393312	gene-gene	+activation_v10.0	0.8				activation	activation	FALSE	gene-gene		+activation_v10.0	7422	VEGFA			2260	FGFR1		7422 (ACTION_SCORE) 2260
2860	GENE_ACTS_AND_IS_ACTED_ON	0.8	activation	activation	2860		ENSP00000376865	ENSP00000393312	gene-gene	+activation_v10.0	0.8				activation	activation	FALSE	gene-gene		+activation_v10.0	80310	PDGFD			2260	FGFR1		80310 (ACTION_SCORE) 2260
2861	GENE_ACTS_AND_IS_ACTED_ON	0.8	activation	activation	2861		ENSP00000262741	ENSP00000393312	gene-gene	+activation_v10.0	0.8				activation	activation	FALSE	gene-gene		+activation_v10.0	8503	PIK3R3			2260	FGFR1		8503 (ACTION_SCORE) 2260
2862	GENE_ACTS_AND_IS_ACTED_ON	0.8	activation	activation	2862		ENSP00000274625	ENSP00000393312	gene-gene	+activation_v10.0	0.8				activation	activation	FALSE	gene-gene		+activation_v10.0	8817	FGF18			2260	FGFR1		8817 (ACTION_SCORE) 2260
2885	GENE_ACTS_AND_IS_ACTED_ON	0.8	activation	activation	2885		ENSP00000211287	ENSP00000245919	gene-gene	+activation_v10.0	0.8				activation	activation	FALSE	gene-gene		+activation_v10.0	5603	MAPK13			2354	FOSB		5603 (ACTION_SCORE) 2354
2886	GENE_ACTS_AND_IS_ACTED_ON	0.259	activation	activation	2886		ENSP00000216127	ENSP00000229264	gene-gene	+activation_v10.0	0.259				activation	activation	FALSE	gene-gene		+activation_v10.0	23551	RASD2			2784	GNB3		23551 (ACTION_SCORE) 2784
2888	GENE_ACTS_AND_IS_ACTED_ON	0.241	activation	activation	2888		ENSP00000216127	ENSP00000263895	gene-gene	+activation_v10.0	0.241				activation	activation	FALSE	gene-gene		+activation_v10.0	23551	RASD2			390	RND3		23551 (ACTION_SCORE) 390
2889	GENE_ACTS_AND_IS_ACTED_ON	0.168	activation	activation	2889		ENSP00000216127	ENSP00000351908	gene-gene	+activation_v10.0	0.168				activation	activation	FALSE	gene-gene		+activation_v10.0	23551	RASD2			4217	MAP3K5		23551 (ACTION_SCORE) 4217
2891	GENE_ACTS_AND_IS_ACTED_ON	0.15	activation	activation	2891		ENSP00000216127	ENSP00000341071	gene-gene	+activation_v10.0	0.15				activation	activation	FALSE	gene-gene		+activation_v10.0	23551	RASD2			50650	ARHGEF3		23551 (ACTION_SCORE) 50650
2893	GENE_ACTS_AND_IS_ACTED_ON	0.157	activation	activation	2893		ENSP00000216127	ENSP00000306124	gene-gene	+activation_v10.0	0.157				activation	activation	FALSE	gene-gene		+activation_v10.0	23551	RASD2			5581	PRKCE		23551 (ACTION_SCORE) 5581
2895	GENE_ACTS_AND_IS_ACTED_ON	0.157	activation	activation	2895		ENSP00000216127	ENSP00000329127	gene-gene	+activation_v10.0	0.157				activation	activation	FALSE	gene-gene		+activation_v10.0	23551	RASD2			5583	PRKCH		23551 (ACTION_SCORE) 5583
2897	GENE_ACTS_AND_IS_ACTED_ON	0.19	activation	activation	2897		ENSP00000216127	ENSP00000311005	gene-gene	+activation_v10.0	0.19				activation	activation	FALSE	gene-gene		+activation_v10.0	23551	RASD2			5598	MAPK7		23551 (ACTION_SCORE) 5598
2899	GENE_ACTS_AND_IS_ACTED_ON	0.19	activation	activation	2899		ENSP00000211287	ENSP00000216127	gene-gene	+activation_v10.0	0.19				activation	activation	FALSE	gene-gene		+activation_v10.0	5603	MAPK13			23551	RASD2		5603 (ACTION_SCORE) 23551
2901	GENE_ACTS_AND_IS_ACTED_ON	0.194	activation	activation	2901		ENSP00000216127	ENSP00000360672	gene-gene	+activation_v10.0	0.194				activation	activation	FALSE	gene-gene		+activation_v10.0	23551	RASD2			84612	PARD6B		23551 (ACTION_SCORE) 84612
2902	GENE_ACTS_AND_IS_ACTED_ON	0.242	activation	activation	2902		ENSP00000216127	ENSP00000348215	gene-gene	+activation_v10.0	0.242				activation	activation	FALSE	gene-gene		+activation_v10.0	23551	RASD2			9644	SH3PXD2A		23551 (ACTION_SCORE) 9644
2905	GENE_ACTS_AND_IS_ACTED_ON	0.8	activation	activation	2905		ENSP00000323889	ENSP00000369213	gene-gene	+activation_v10.0	0.8				activation	activation	FALSE	gene-gene		+activation_v10.0	7706	TRIM25			23586	DDX58		7706 (ACTION_SCORE) 23586
2913	GENE_ACTS_AND_IS_ACTED_ON	0.8	activation	activation	2913		ENSP00000323901	ENSP00000364683	gene-gene	+activation_v10.0	0.8				activation	activation	FALSE	gene-gene		+activation_v10.0	2535	FZD2			25805	BAMBI		2535 (ACTION_SCORE) 25805
2915	GENE_ACTS_AND_IS_ACTED_ON	0.8	activation	activation	2915		ENSP00000323901	ENSP00000358698	gene-gene	+activation_v10.0	0.8				activation	activation	FALSE	gene-gene		+activation_v10.0	2535	FZD2			7482	WNT2B		2535 (ACTION_SCORE) 7482
2922	GENE_ACTS_AND_IS_ACTED_ON	0.8	activation	activation	2922		ENSP00000364683	ENSP00000434034	gene-gene	+activation_v10.0	0.8				activation	activation	FALSE	gene-gene		+activation_v10.0	25805	BAMBI			8322	FZD4		25805 (ACTION_SCORE) 8322
2927	GENE_ACTS_AND_IS_ACTED_ON	0.188	activation	activation	2927		ENSP00000311113	ENSP00000367151	gene-gene	+activation_v10.0	0.188				activation	activation	FALSE	gene-gene		+activation_v10.0	3728	JUP			27253	PCDH17		3728 (ACTION_SCORE) 27253
2930	GENE_ACTS_AND_IS_ACTED_ON	0.284	activation	activation	2930		ENSP00000228682	ENSP00000358698	gene-gene	+activation_v10.0	0.284				activation	activation	FALSE	gene-gene		+activation_v10.0	2735	GLI1			7482	WNT2B		2735 (ACTION_SCORE) 7482
2934	GENE_ACTS_AND_IS_ACTED_ON	0.212	activation	activation	2934		ENSP00000229264	ENSP00000306124	gene-gene	+activation_v10.0	0.212				activation	activation	FALSE	gene-gene		+activation_v10.0	2784	GNB3			5581	PRKCE		2784 (ACTION_SCORE) 5581
2935	GENE_ACTS_AND_IS_ACTED_ON	0.212	activation	activation	2935		ENSP00000229264	ENSP00000329127	gene-gene	+activation_v10.0	0.212				activation	activation	FALSE	gene-gene		+activation_v10.0	2784	GNB3			5583	PRKCH		2784 (ACTION_SCORE) 5583
2936	GENE_ACTS_AND_IS_ACTED_ON	0.293	activation	activation	2936		ENSP00000229264	ENSP00000311005	gene-gene	+activation_v10.0	0.293				activation	activation	FALSE	gene-gene		+activation_v10.0	2784	GNB3			5598	MAPK7		2784 (ACTION_SCORE) 5598
2937	GENE_ACTS_AND_IS_ACTED_ON	0.293	activation	activation	2937		ENSP00000211287	ENSP00000229264	gene-gene	+activation_v10.0	0.293				activation	activation	FALSE	gene-gene		+activation_v10.0	5603	MAPK13			2784	GNB3		5603 (ACTION_SCORE) 2784
2938	GENE_ACTS_AND_IS_ACTED_ON	0.259	activation	activation	2938		ENSP00000229264	ENSP00000248706	gene-gene	+activation_v10.0	0.259				activation	activation	FALSE	gene-gene		+activation_v10.0	2784	GNB3			65997	RASL11B		2784 (ACTION_SCORE) 65997
2939	GENE_ACTS_AND_IS_ACTED_ON	0.259	activation	activation	2939		ENSP00000229264	ENSP00000360020	gene-gene	+activation_v10.0	0.259				activation	activation	FALSE	gene-gene		+activation_v10.0	2784	GNB3			9077	DIRAS3		2784 (ACTION_SCORE) 9077
2947	GENE_ACTS_AND_IS_ACTED_ON	0.8	activation	activation	2947		ENSP00000282753	ENSP00000381412	gene-gene	+activation_v10.0	0.8				activation	activation	FALSE	gene-gene		+activation_v10.0	2911	GRM1			815	CAMK2A		2911 (ACTION_SCORE) 815
2948	GENE_ACTS_AND_IS_ACTED_ON	0.8	activation	activation	2948		ENSP00000296026	ENSP00000386884	gene-gene	+activation_v10.0	0.8				activation	activation	FALSE	gene-gene		+activation_v10.0	2921	CXCL3			7852	CXCR4		2921 (ACTION_SCORE) 7852
2951	GENE_ACTS_AND_IS_ACTED_ON	0.299	activation	activation	2951		ENSP00000264424	ENSP00000265717	gene-gene	+activation_v10.0	0.299				activation	activation	FALSE	gene-gene		+activation_v10.0	2983	GUCY1B3			5577	PRKAR2B		2983 (ACTION_SCORE) 5577
2952	GENE_ACTS_AND_IS_ACTED_ON	0.15	activation	activation	2952		ENSP00000264424	ENSP00000306124	gene-gene	+activation_v10.0	0.15				activation	activation	FALSE	gene-gene		+activation_v10.0	2983	GUCY1B3			5581	PRKCE		2983 (ACTION_SCORE) 5581
2955	GENE_ACTS_AND_IS_ACTED_ON	0.15	activation	activation	2955		ENSP00000264424	ENSP00000329127	gene-gene	+activation_v10.0	0.15				activation	activation	FALSE	gene-gene		+activation_v10.0	2983	GUCY1B3			5583	PRKCH		2983 (ACTION_SCORE) 5583
2974	GENE_ACTS_AND_IS_ACTED_ON	0.8	activation	activation	2974		ENSP00000261464	ENSP00000263464	gene-gene	+activation_v10.0	0.8				activation	activation	FALSE	gene-gene		+activation_v10.0	7188	TRAF5			330	BIRC3		7188 (ACTION_SCORE) 330
2980	GENE_ACTS_AND_IS_ACTED_ON	0.8	activation	activation	2980		ENSP00000297185	ENSP00000354932	gene-gene	+activation_v10.0	0.8				activation	activation	FALSE	gene-gene		+activation_v10.0	3313	HSPA9			7096	TLR1		3313 (ACTION_SCORE) 7096
2985	GENE_ACTS_AND_IS_ACTED_ON	0.8	activation	activation	2985		ENSP00000335153	ENSP00000363822	gene-gene	+activation_v10.0	0.8				activation	activation	FALSE	gene-gene		+activation_v10.0	3320	HSP90AA1			367	AR		3320 (ACTION_SCORE) 367
2987	GENE_ACTS_AND_IS_ACTED_ON	0.568	activation	activation	2987		ENSP00000335153	ENSP00000373600	gene-gene	+activation_v10.0	0.568				activation	activation	FALSE	gene-gene		+activation_v10.0	3320	HSP90AA1			79705	LRRK1		3320 (ACTION_SCORE) 79705
2995	GENE_ACTS_AND_IS_ACTED_ON	0.8	activation	activation	2995		ENSP00000263339	ENSP00000314807	gene-gene	+activation_v10.0	0.8				activation	activation	FALSE	gene-gene		+activation_v10.0	3552	IL1A			3556	IL1RAP		3552 (ACTION_SCORE) 3556
2998	GENE_ACTS_AND_IS_ACTED_ON	0.8	activation	activation	2998		ENSP00000256458	ENSP00000314807	gene-gene	+activation_v10.0	0.8				activation	activation	FALSE	gene-gene		+activation_v10.0	3656	IRAK2			3556	IL1RAP		3656 (ACTION_SCORE) 3556
3001	GENE_ACTS_AND_IS_ACTED_ON	0.8	activation	activation	3001		ENSP00000170630	ENSP00000264563	gene-gene	+activation_v10.0	0.8				activation	activation	FALSE	gene-gene		+activation_v10.0	3566	IL4R			3589	IL11		3566 (ACTION_SCORE) 3589
3005	GENE_ACTS_AND_IS_ACTED_ON	0.8	activation	activation	3005		ENSP00000264563	ENSP00000357470	gene-gene	+activation_v10.0	0.8				activation	activation	FALSE	gene-gene		+activation_v10.0	3589	IL11			3570	IL6R		3589 (ACTION_SCORE) 3570
3012	GENE_ACTS_AND_IS_ACTED_ON	0.8	activation	activation	3012		ENSP00000264563	ENSP00000306157	gene-gene	+activation_v10.0	0.8				activation	activation	FALSE	gene-gene		+activation_v10.0	3589	IL11			3575	IL7R		3589 (ACTION_SCORE) 3575
3019	GENE_ACTS_AND_IS_ACTED_ON	0.8	activation	activation	3019		ENSP00000306512	ENSP00000386884	gene-gene	+activation_v10.0	0.8				activation	activation	FALSE	gene-gene		+activation_v10.0	3576	CXCL8			7852	CXCR4		3576 (ACTION_SCORE) 7852
3021	GENE_ACTS_AND_IS_ACTED_ON	0.8	activation	activation	3021		ENSP00000262345	ENSP00000264563	gene-gene	+activation_v10.0	0.8				activation	activation	FALSE	gene-gene		+activation_v10.0	3595	IL12RB2			3589	IL11		3595 (ACTION_SCORE) 3589
3022	GENE_ACTS_AND_IS_ACTED_ON	0.8	activation	activation	3022		ENSP00000264563	ENSP00000338010	gene-gene	+activation_v10.0	0.8				activation	activation	FALSE	gene-gene		+activation_v10.0	3589	IL11			50615	IL21R		3589 (ACTION_SCORE) 50615
3023	GENE_ACTS_AND_IS_ACTED_ON	0.8	activation	activation	3023		ENSP00000264563	ENSP00000328133	gene-gene	+activation_v10.0	0.8				activation	activation	FALSE	gene-gene		+activation_v10.0	3589	IL11			53833	IL20RB		3589 (ACTION_SCORE) 53833
3024	GENE_ACTS_AND_IS_ACTED_ON	0.8	activation	activation	3024		ENSP00000264563	ENSP00000274276	gene-gene	+activation_v10.0	0.8				activation	activation	FALSE	gene-gene		+activation_v10.0	3589	IL11			9180	OSMR		3589 (ACTION_SCORE) 9180
3026	GENE_ACTS_AND_IS_ACTED_ON	0.9	activation	activation	3026		ENSP00000262345	ENSP00000354394	gene-gene	+activation_v10.0	0.9				activation	activation	FALSE	gene-gene		+activation_v10.0	3595	IL12RB2			6772	STAT1		3595 (ACTION_SCORE) 6772
3039	GENE_ACTS_AND_IS_ACTED_ON	0.8	activation	activation	3039		ENSP00000283249	ENSP00000355751	gene-gene	+activation_v10.0	0.8				activation	activation	FALSE	gene-gene		+activation_v10.0	3694	ITGB6			7058	THBS2		3694 (ACTION_SCORE) 7058
3041	GENE_ACTS_AND_IS_ACTED_ON	0.8	activation	activation	3041		ENSP00000211287	ENSP00000252818	gene-gene	+activation_v10.0	0.8				activation	activation	FALSE	gene-gene		+activation_v10.0	5603	MAPK13			3727	JUND		5603 (ACTION_SCORE) 3727
3042	GENE_ACTS_AND_IS_ACTED_ON	0.188	activation	activation	3042		ENSP00000311113	ENSP00000367096	gene-gene	+activation_v10.0	0.188				activation	activation	FALSE	gene-gene		+activation_v10.0	3728	JUP			5101	PCDH9		3728 (ACTION_SCORE) 5101
3043	GENE_ACTS_AND_IS_ACTED_ON	0.188	activation	activation	3043		ENSP00000311113	ENSP00000355082	gene-gene	+activation_v10.0	0.188				activation	activation	FALSE	gene-gene		+activation_v10.0	3728	JUP			54510	PCDH18		3728 (ACTION_SCORE) 54510
3044	GENE_ACTS_AND_IS_ACTED_ON	0.188	activation	activation	3044		ENSP00000231173	ENSP00000311113	gene-gene	+activation_v10.0	0.188				activation	activation	FALSE	gene-gene		+activation_v10.0	56121	PCDHB15			3728	JUP		56121 (ACTION_SCORE) 3728
3045	GENE_ACTS_AND_IS_ACTED_ON	0.188	activation	activation	3045		ENSP00000194155	ENSP00000311113	gene-gene	+activation_v10.0	0.188				activation	activation	FALSE	gene-gene		+activation_v10.0	56133	PCDHB2			3728	JUP		56133 (ACTION_SCORE) 3728
3046	GENE_ACTS_AND_IS_ACTED_ON	0.188	activation	activation	3046		ENSP00000311113	ENSP00000381628	gene-gene	+activation_v10.0	0.188				activation	activation	FALSE	gene-gene		+activation_v10.0	3728	JUP			56137	PCDHA12		3728 (ACTION_SCORE) 56137
3047	GENE_ACTS_AND_IS_ACTED_ON	0.451	activation	activation	3047		ENSP00000311113	ENSP00000377862	gene-gene	+activation_v10.0	0.451				activation	activation	FALSE	gene-gene		+activation_v10.0	3728	JUP			79633	FAT4		3728 (ACTION_SCORE) 79633
3049	GENE_ACTS_AND_IS_ACTED_ON	0.8	activation	activation	3049		ENSP00000259486	ENSP00000263923	gene-gene	+activation_v10.0	0.8				activation	activation	FALSE	gene-gene		+activation_v10.0	5168	ENPP2			3791	KDR		5168 (ACTION_SCORE) 3791
3050	GENE_ACTS_AND_IS_ACTED_ON	0.8	activation	activation	3050		ENSP00000263923	ENSP00000364995	gene-gene	+activation_v10.0	0.8				activation	activation	FALSE	gene-gene		+activation_v10.0	3791	KDR			53358	SHC3		3791 (ACTION_SCORE) 53358
3055	GENE_ACTS_AND_IS_ACTED_ON	0.8	activation	activation	3055		ENSP00000263923	ENSP00000361125	gene-gene	+activation_v10.0	0.8				activation	activation	FALSE	gene-gene		+activation_v10.0	3791	KDR			7422	VEGFA		3791 (ACTION_SCORE) 7422
3057	GENE_ACTS_AND_IS_ACTED_ON	0.8	activation	activation	3057		ENSP00000263923	ENSP00000376865	gene-gene	+activation_v10.0	0.8				activation	activation	FALSE	gene-gene		+activation_v10.0	3791	KDR			80310	PDGFD		3791 (ACTION_SCORE) 80310
3058	GENE_ACTS_AND_IS_ACTED_ON	0.8	activation	activation	3058		ENSP00000262741	ENSP00000263923	gene-gene	+activation_v10.0	0.8				activation	activation	FALSE	gene-gene		+activation_v10.0	8503	PIK3R3			3791	KDR		8503 (ACTION_SCORE) 3791
3060	GENE_ACTS_AND_IS_ACTED_ON	0.8	activation	activation	3060		ENSP00000263923	ENSP00000274625	gene-gene	+activation_v10.0	0.8				activation	activation	FALSE	gene-gene		+activation_v10.0	3791	KDR			8817	FGF18		3791 (ACTION_SCORE) 8817
3061	GENE_ACTS_AND_IS_ACTED_ON	0.168	activation	activation	3061		ENSP00000322628	ENSP00000351908	gene-gene	+activation_v10.0	0.168				activation	activation	FALSE	gene-gene		+activation_v10.0	379	ARL4D			4217	MAP3K5		379 (ACTION_SCORE) 4217
3063	GENE_ACTS_AND_IS_ACTED_ON	0.15	activation	activation	3063		ENSP00000322628	ENSP00000341071	gene-gene	+activation_v10.0	0.15				activation	activation	FALSE	gene-gene		+activation_v10.0	379	ARL4D			50650	ARHGEF3		379 (ACTION_SCORE) 50650
3064	GENE_ACTS_AND_IS_ACTED_ON	0.157	activation	activation	3064		ENSP00000306124	ENSP00000322628	gene-gene	+activation_v10.0	0.157				activation	activation	FALSE	gene-gene		+activation_v10.0	5581	PRKCE			379	ARL4D		5581 (ACTION_SCORE) 379
3067	GENE_ACTS_AND_IS_ACTED_ON	0.157	activation	activation	3067		ENSP00000322628	ENSP00000329127	gene-gene	+activation_v10.0	0.157				activation	activation	FALSE	gene-gene		+activation_v10.0	379	ARL4D			5583	PRKCH		379 (ACTION_SCORE) 5583
3069	GENE_ACTS_AND_IS_ACTED_ON	0.19	activation	activation	3069		ENSP00000311005	ENSP00000322628	gene-gene	+activation_v10.0	0.19				activation	activation	FALSE	gene-gene		+activation_v10.0	5598	MAPK7			379	ARL4D		5598 (ACTION_SCORE) 379
3070	GENE_ACTS_AND_IS_ACTED_ON	0.19	activation	activation	3070		ENSP00000211287	ENSP00000322628	gene-gene	+activation_v10.0	0.19				activation	activation	FALSE	gene-gene		+activation_v10.0	5603	MAPK13			379	ARL4D		5603 (ACTION_SCORE) 379
3073	GENE_ACTS_AND_IS_ACTED_ON	0.194	activation	activation	3073		ENSP00000322628	ENSP00000360672	gene-gene	+activation_v10.0	0.194				activation	activation	FALSE	gene-gene		+activation_v10.0	379	ARL4D			84612	PARD6B		379 (ACTION_SCORE) 84612
3074	GENE_ACTS_AND_IS_ACTED_ON	0.242	activation	activation	3074		ENSP00000322628	ENSP00000348215	gene-gene	+activation_v10.0	0.242				activation	activation	FALSE	gene-gene		+activation_v10.0	379	ARL4D			9644	SH3PXD2A		379 (ACTION_SCORE) 9644
3075	GENE_ACTS_AND_IS_ACTED_ON	0.249	activation	activation	3075		ENSP00000263895	ENSP00000351908	gene-gene	+activation_v10.0	0.249				activation	activation	FALSE	gene-gene		+activation_v10.0	390	RND3			4217	MAP3K5		390 (ACTION_SCORE) 4217
3077	GENE_ACTS_AND_IS_ACTED_ON	0.299	activation	activation	3077		ENSP00000263895	ENSP00000341071	gene-gene	+activation_v10.0	0.299				activation	activation	FALSE	gene-gene		+activation_v10.0	390	RND3			50650	ARHGEF3		390 (ACTION_SCORE) 50650
3080	GENE_ACTS_AND_IS_ACTED_ON	0.302	activation	activation	3080		ENSP00000263895	ENSP00000306124	gene-gene	+activation_v10.0	0.302				activation	activation	FALSE	gene-gene		+activation_v10.0	390	RND3			5581	PRKCE		390 (ACTION_SCORE) 5581
3083	GENE_ACTS_AND_IS_ACTED_ON	0.302	activation	activation	3083		ENSP00000263895	ENSP00000329127	gene-gene	+activation_v10.0	0.302				activation	activation	FALSE	gene-gene		+activation_v10.0	390	RND3			5583	PRKCH		390 (ACTION_SCORE) 5583
3084	GENE_ACTS_AND_IS_ACTED_ON	0.239	activation	activation	3084		ENSP00000263895	ENSP00000311005	gene-gene	+activation_v10.0	0.239				activation	activation	FALSE	gene-gene		+activation_v10.0	390	RND3			5598	MAPK7		390 (ACTION_SCORE) 5598
3087	GENE_ACTS_AND_IS_ACTED_ON	0.239	activation	activation	3087		ENSP00000211287	ENSP00000263895	gene-gene	+activation_v10.0	0.239				activation	activation	FALSE	gene-gene		+activation_v10.0	5603	MAPK13			390	RND3		5603 (ACTION_SCORE) 390
3088	GENE_ACTS_AND_IS_ACTED_ON	0.241	activation	activation	3088		ENSP00000248706	ENSP00000263895	gene-gene	+activation_v10.0	0.241				activation	activation	FALSE	gene-gene		+activation_v10.0	65997	RASL11B			390	RND3		65997 (ACTION_SCORE) 390
3090	GENE_ACTS_AND_IS_ACTED_ON	0.168	activation	activation	3090		ENSP00000263895	ENSP00000265382	gene-gene	+activation_v10.0	0.168				activation	activation	FALSE	gene-gene		+activation_v10.0	390	RND3			8395	PIP5K1B		390 (ACTION_SCORE) 8395
3092	GENE_ACTS_AND_IS_ACTED_ON	0.323	activation	activation	3092		ENSP00000263895	ENSP00000360672	gene-gene	+activation_v10.0	0.323				activation	activation	FALSE	gene-gene		+activation_v10.0	390	RND3			84612	PARD6B		390 (ACTION_SCORE) 84612
3093	GENE_ACTS_AND_IS_ACTED_ON	0.241	activation	activation	3093		ENSP00000263895	ENSP00000360020	gene-gene	+activation_v10.0	0.241				activation	activation	FALSE	gene-gene		+activation_v10.0	390	RND3			9077	DIRAS3		390 (ACTION_SCORE) 9077
3095	GENE_ACTS_AND_IS_ACTED_ON	0.348	activation	activation	3095		ENSP00000263895	ENSP00000348215	gene-gene	+activation_v10.0	0.348				activation	activation	FALSE	gene-gene		+activation_v10.0	390	RND3			9644	SH3PXD2A		390 (ACTION_SCORE) 9644
3114	GENE_ACTS_AND_IS_ACTED_ON	0.608	activation	activation	3114		ENSP00000272369	ENSP00000405890	gene-gene	+activation_v10.0	0.608				activation	activation	FALSE	gene-gene		+activation_v10.0	4211	MEIS1			5087	PBX1		4211 (ACTION_SCORE) 5087
3115	GENE_ACTS_AND_IS_ACTED_ON	0.608	activation	activation	3115		ENSP00000272369	ENSP00000362588	gene-gene	+activation_v10.0	0.608				activation	activation	FALSE	gene-gene		+activation_v10.0	4211	MEIS1			5090	PBX3		4211 (ACTION_SCORE) 5090
3118	GENE_ACTS_AND_IS_ACTED_ON	0.9	activation	activation	3118		ENSP00000351908	ENSP00000468348	gene-gene	+activation_v10.0	0.9				activation	activation	FALSE	gene-gene		+activation_v10.0	4217	MAP3K5			5608	MAP2K6		4217 (ACTION_SCORE) 5608
3119	GENE_ACTS_AND_IS_ACTED_ON	0.168	activation	activation	3119		ENSP00000248706	ENSP00000351908	gene-gene	+activation_v10.0	0.168				activation	activation	FALSE	gene-gene		+activation_v10.0	65997	RASL11B			4217	MAP3K5		65997 (ACTION_SCORE) 4217
3120	GENE_ACTS_AND_IS_ACTED_ON	0.168	activation	activation	3120		ENSP00000323847	ENSP00000351908	gene-gene	+activation_v10.0	0.168				activation	activation	FALSE	gene-gene		+activation_v10.0	80117	ARL14			4217	MAP3K5		80117 (ACTION_SCORE) 4217
3121	GENE_ACTS_AND_IS_ACTED_ON	0.168	activation	activation	3121		ENSP00000351908	ENSP00000360020	gene-gene	+activation_v10.0	0.168				activation	activation	FALSE	gene-gene		+activation_v10.0	4217	MAP3K5			9077	DIRAS3		4217 (ACTION_SCORE) 9077
3132	GENE_ACTS_AND_IS_ACTED_ON	0.162	activation	activation	3132		ENSP00000219271	ENSP00000266085	gene-gene	+activation_v10.0	0.162				activation	activation	FALSE	gene-gene		+activation_v10.0	4324	MMP15			7078	TIMP3		4324 (ACTION_SCORE) 7078
3135	GENE_ACTS_AND_IS_ACTED_ON	0.8	activation	activation	3135		ENSP00000245451	ENSP00000372170	gene-gene	+activation_v10.0	0.8				activation	activation	FALSE	gene-gene		+activation_v10.0	652	BMP4			4487	MSX1		652 (ACTION_SCORE) 4487
3140	GENE_ACTS_AND_IS_ACTED_ON	0.151	activation	activation	3140		ENSP00000275015	ENSP00000373600	gene-gene	+activation_v10.0	0.151				activation	activation	FALSE	gene-gene		+activation_v10.0	4794	NFKBIE			79705	LRRK1		4794 (ACTION_SCORE) 79705
3141	GENE_ACTS_AND_IS_ACTED_ON	0.299	activation	activation	3141		ENSP00000265074	ENSP00000265717	gene-gene	+activation_v10.0	0.299				activation	activation	FALSE	gene-gene		+activation_v10.0	4883	NPR3			5577	PRKAR2B		4883 (ACTION_SCORE) 5577
3143	GENE_ACTS_AND_IS_ACTED_ON	0.15	activation	activation	3143		ENSP00000265074	ENSP00000306124	gene-gene	+activation_v10.0	0.15				activation	activation	FALSE	gene-gene		+activation_v10.0	4883	NPR3			5581	PRKCE		4883 (ACTION_SCORE) 5581
3145	GENE_ACTS_AND_IS_ACTED_ON	0.15	activation	activation	3145		ENSP00000265074	ENSP00000329127	gene-gene	+activation_v10.0	0.15				activation	activation	FALSE	gene-gene		+activation_v10.0	4883	NPR3			5583	PRKCH		4883 (ACTION_SCORE) 5583
3153	GENE_ACTS_AND_IS_ACTED_ON	0.15	activation	activation	3153		ENSP00000248706	ENSP00000341071	gene-gene	+activation_v10.0	0.15				activation	activation	FALSE	gene-gene		+activation_v10.0	65997	RASL11B			50650	ARHGEF3		65997 (ACTION_SCORE) 50650
3155	GENE_ACTS_AND_IS_ACTED_ON	0.15	activation	activation	3155		ENSP00000323847	ENSP00000341071	gene-gene	+activation_v10.0	0.15				activation	activation	FALSE	gene-gene		+activation_v10.0	80117	ARL14			50650	ARHGEF3		80117 (ACTION_SCORE) 50650
3157	GENE_ACTS_AND_IS_ACTED_ON	0.15	activation	activation	3157		ENSP00000341071	ENSP00000360020	gene-gene	+activation_v10.0	0.15				activation	activation	FALSE	gene-gene		+activation_v10.0	50650	ARHGEF3			9077	DIRAS3		50650 (ACTION_SCORE) 9077
3167	GENE_ACTS_AND_IS_ACTED_ON	0.8	activation	activation	3167		ENSP00000261799	ENSP00000364995	gene-gene	+activation_v10.0	0.8				activation	activation	FALSE	gene-gene		+activation_v10.0	5159	PDGFRB			53358	SHC3		5159 (ACTION_SCORE) 53358
3175	GENE_ACTS_AND_IS_ACTED_ON	0.8	activation	activation	3175		ENSP00000261799	ENSP00000295400	gene-gene	+activation_v10.0	0.8				activation	activation	FALSE	gene-gene		+activation_v10.0	5159	PDGFRB			7039	TGFA		5159 (ACTION_SCORE) 7039
3176	GENE_ACTS_AND_IS_ACTED_ON	0.8	activation	activation	3176		ENSP00000261799	ENSP00000361125	gene-gene	+activation_v10.0	0.8				activation	activation	FALSE	gene-gene		+activation_v10.0	5159	PDGFRB			7422	VEGFA		5159 (ACTION_SCORE) 7422
3177	GENE_ACTS_AND_IS_ACTED_ON	0.8	activation	activation	3177		ENSP00000261799	ENSP00000376865	gene-gene	+activation_v10.0	0.8				activation	activation	FALSE	gene-gene		+activation_v10.0	5159	PDGFRB			80310	PDGFD		5159 (ACTION_SCORE) 80310
3178	GENE_ACTS_AND_IS_ACTED_ON	0.8	activation	activation	3178		ENSP00000261799	ENSP00000262741	gene-gene	+activation_v10.0	0.8				activation	activation	FALSE	gene-gene		+activation_v10.0	5159	PDGFRB			8503	PIK3R3		5159 (ACTION_SCORE) 8503
3179	GENE_ACTS_AND_IS_ACTED_ON	0.254	activation	activation	3179		ENSP00000261799	ENSP00000264033	gene-gene	+activation_v10.0	0.254				activation	activation	FALSE	gene-gene		+activation_v10.0	5159	PDGFRB			867	CBL		5159 (ACTION_SCORE) 867
3181	GENE_ACTS_AND_IS_ACTED_ON	0.8	activation	activation	3181		ENSP00000261799	ENSP00000274625	gene-gene	+activation_v10.0	0.8				activation	activation	FALSE	gene-gene		+activation_v10.0	5159	PDGFRB			8817	FGF18		5159 (ACTION_SCORE) 8817
3188	GENE_ACTS_AND_IS_ACTED_ON	0.251	activation	activation	3188		ENSP00000306124	ENSP00000356155	gene-gene	+activation_v10.0	0.251				activation	activation	FALSE	gene-gene		+activation_v10.0	5581	PRKCE			5287	PIK3C2B		5581 (ACTION_SCORE) 5287
3189	GENE_ACTS_AND_IS_ACTED_ON	0.251	activation	activation	3189		ENSP00000329127	ENSP00000356155	gene-gene	+activation_v10.0	0.251				activation	activation	FALSE	gene-gene		+activation_v10.0	5583	PRKCH			5287	PIK3C2B		5583 (ACTION_SCORE) 5287
3190	GENE_ACTS_AND_IS_ACTED_ON	0.236	activation	activation	3190		ENSP00000262741	ENSP00000356155	gene-gene	+activation_v10.0	0.236				activation	activation	FALSE	gene-gene		+activation_v10.0	8503	PIK3R3			5287	PIK3C2B		8503 (ACTION_SCORE) 5287
3191	GENE_ACTS_AND_IS_ACTED_ON	0.294	activation	activation	3191		ENSP00000356155	ENSP00000417401	gene-gene	+activation_v10.0	0.294				activation	activation	FALSE	gene-gene		+activation_v10.0	5287	PIK3C2B			85441	HELZ2		5287 (ACTION_SCORE) 85441
3209	GENE_ACTS_AND_IS_ACTED_ON	0.157	activation	activation	3209		ENSP00000248706	ENSP00000306124	gene-gene	+activation_v10.0	0.157				activation	activation	FALSE	gene-gene		+activation_v10.0	65997	RASL11B			5581	PRKCE		65997 (ACTION_SCORE) 5581
3213	GENE_ACTS_AND_IS_ACTED_ON	0.157	activation	activation	3213		ENSP00000306124	ENSP00000323847	gene-gene	+activation_v10.0	0.157				activation	activation	FALSE	gene-gene		+activation_v10.0	5581	PRKCE			80117	ARL14		5581 (ACTION_SCORE) 80117
3214	GENE_ACTS_AND_IS_ACTED_ON	0.157	activation	activation	3214		ENSP00000306124	ENSP00000360020	gene-gene	+activation_v10.0	0.157				activation	activation	FALSE	gene-gene		+activation_v10.0	5581	PRKCE			9077	DIRAS3		5581 (ACTION_SCORE) 9077
3221	GENE_ACTS_AND_IS_ACTED_ON	0.157	activation	activation	3221		ENSP00000248706	ENSP00000329127	gene-gene	+activation_v10.0	0.157				activation	activation	FALSE	gene-gene		+activation_v10.0	65997	RASL11B			5583	PRKCH		65997 (ACTION_SCORE) 5583
3222	GENE_ACTS_AND_IS_ACTED_ON	0.157	activation	activation	3222		ENSP00000323847	ENSP00000329127	gene-gene	+activation_v10.0	0.157				activation	activation	FALSE	gene-gene		+activation_v10.0	80117	ARL14			5583	PRKCH		80117 (ACTION_SCORE) 5583
3224	GENE_ACTS_AND_IS_ACTED_ON	0.157	activation	activation	3224		ENSP00000329127	ENSP00000360020	gene-gene	+activation_v10.0	0.157				activation	activation	FALSE	gene-gene		+activation_v10.0	5583	PRKCH			9077	DIRAS3		5583 (ACTION_SCORE) 9077
3229	GENE_ACTS_AND_IS_ACTED_ON	0.25	activation	activation	3229		ENSP00000009105	ENSP00000311005	gene-gene	+activation_v10.0	0.25				activation	activation	FALSE	gene-gene		+activation_v10.0	57172	CAMK1G			5598	MAPK7		57172 (ACTION_SCORE) 5598
3233	GENE_ACTS_AND_IS_ACTED_ON	0.253	activation	activation	3233		ENSP00000311005	ENSP00000391592	gene-gene	+activation_v10.0	0.253				activation	activation	FALSE	gene-gene		+activation_v10.0	5598	MAPK7			5777	PTPN6		5598 (ACTION_SCORE) 5777
3234	GENE_ACTS_AND_IS_ACTED_ON	0.253	activation	activation	3234		ENSP00000295718	ENSP00000311005	gene-gene	+activation_v10.0	0.253				activation	activation	FALSE	gene-gene		+activation_v10.0	5798	PTPRN			5598	MAPK7		5798 (ACTION_SCORE) 5598
3236	GENE_ACTS_AND_IS_ACTED_ON	0.253	activation	activation	3236		ENSP00000311005	ENSP00000377047	gene-gene	+activation_v10.0	0.253				activation	activation	FALSE	gene-gene		+activation_v10.0	5598	MAPK7			5803	PTPRZ1		5598 (ACTION_SCORE) 5803
3238	GENE_ACTS_AND_IS_ACTED_ON	0.19	activation	activation	3238		ENSP00000248706	ENSP00000311005	gene-gene	+activation_v10.0	0.19				activation	activation	FALSE	gene-gene		+activation_v10.0	65997	RASL11B			5598	MAPK7		65997 (ACTION_SCORE) 5598
3243	GENE_ACTS_AND_IS_ACTED_ON	0.19	activation	activation	3243		ENSP00000311005	ENSP00000323847	gene-gene	+activation_v10.0	0.19				activation	activation	FALSE	gene-gene		+activation_v10.0	5598	MAPK7			80117	ARL14		5598 (ACTION_SCORE) 80117
3246	GENE_ACTS_AND_IS_ACTED_ON	0.25	activation	activation	3246		ENSP00000282356	ENSP00000311005	gene-gene	+activation_v10.0	0.25				activation	activation	FALSE	gene-gene		+activation_v10.0	814	CAMK4			5598	MAPK7		814 (ACTION_SCORE) 5598
3247	GENE_ACTS_AND_IS_ACTED_ON	0.25	activation	activation	3247		ENSP00000222125	ENSP00000311005	gene-gene	+activation_v10.0	0.25				activation	activation	FALSE	gene-gene		+activation_v10.0	828	CAPS			5598	MAPK7		828 (ACTION_SCORE) 5598
3250	GENE_ACTS_AND_IS_ACTED_ON	0.19	activation	activation	3250		ENSP00000311005	ENSP00000360020	gene-gene	+activation_v10.0	0.19				activation	activation	FALSE	gene-gene		+activation_v10.0	5598	MAPK7			9077	DIRAS3		5598 (ACTION_SCORE) 9077
3253	GENE_ACTS_AND_IS_ACTED_ON	0.152	activation	activation	3253		ENSP00000311005	ENSP00000348215	gene-gene	+activation_v10.0	0.152				activation	activation	FALSE	gene-gene		+activation_v10.0	5598	MAPK7			9644	SH3PXD2A		5598 (ACTION_SCORE) 9644
3255	GENE_ACTS_AND_IS_ACTED_ON	0.25	activation	activation	3255		ENSP00000009105	ENSP00000211287	gene-gene	+activation_v10.0	0.25				activation	activation	FALSE	gene-gene		+activation_v10.0	57172	CAMK1G			5603	MAPK13		57172 (ACTION_SCORE) 5603
3259	GENE_ACTS_AND_IS_ACTED_ON	0.253	activation	activation	3259		ENSP00000211287	ENSP00000391592	gene-gene	+activation_v10.0	0.253				activation	activation	FALSE	gene-gene		+activation_v10.0	5603	MAPK13			5777	PTPN6		5603 (ACTION_SCORE) 5777
3260	GENE_ACTS_AND_IS_ACTED_ON	0.253	activation	activation	3260		ENSP00000211287	ENSP00000295718	gene-gene	+activation_v10.0	0.253				activation	activation	FALSE	gene-gene		+activation_v10.0	5603	MAPK13			5798	PTPRN		5603 (ACTION_SCORE) 5798
3262	GENE_ACTS_AND_IS_ACTED_ON	0.253	activation	activation	3262		ENSP00000211287	ENSP00000377047	gene-gene	+activation_v10.0	0.253				activation	activation	FALSE	gene-gene		+activation_v10.0	5603	MAPK13			5803	PTPRZ1		5603 (ACTION_SCORE) 5803
3265	GENE_ACTS_AND_IS_ACTED_ON	0.19	activation	activation	3265		ENSP00000211287	ENSP00000248706	gene-gene	+activation_v10.0	0.19				activation	activation	FALSE	gene-gene		+activation_v10.0	5603	MAPK13			65997	RASL11B		5603 (ACTION_SCORE) 65997
3270	GENE_ACTS_AND_IS_ACTED_ON	0.19	activation	activation	3270		ENSP00000211287	ENSP00000323847	gene-gene	+activation_v10.0	0.19				activation	activation	FALSE	gene-gene		+activation_v10.0	5603	MAPK13			80117	ARL14		5603 (ACTION_SCORE) 80117
3272	GENE_ACTS_AND_IS_ACTED_ON	0.8	activation	activation	3272		ENSP00000211287	ENSP00000310170	gene-gene	+activation_v10.0	0.8				activation	activation	FALSE	gene-gene		+activation_v10.0	5603	MAPK13			8061	FOSL1		5603 (ACTION_SCORE) 8061
3273	GENE_ACTS_AND_IS_ACTED_ON	0.25	activation	activation	3273		ENSP00000211287	ENSP00000282356	gene-gene	+activation_v10.0	0.25				activation	activation	FALSE	gene-gene		+activation_v10.0	5603	MAPK13			814	CAMK4		5603 (ACTION_SCORE) 814
3274	GENE_ACTS_AND_IS_ACTED_ON	0.25	activation	activation	3274		ENSP00000211287	ENSP00000222125	gene-gene	+activation_v10.0	0.25				activation	activation	FALSE	gene-gene		+activation_v10.0	5603	MAPK13			828	CAPS		5603 (ACTION_SCORE) 828
3278	GENE_ACTS_AND_IS_ACTED_ON	0.19	activation	activation	3278		ENSP00000211287	ENSP00000360020	gene-gene	+activation_v10.0	0.19				activation	activation	FALSE	gene-gene		+activation_v10.0	5603	MAPK13			9077	DIRAS3		5603 (ACTION_SCORE) 9077
3280	GENE_ACTS_AND_IS_ACTED_ON	0.152	activation	activation	3280		ENSP00000211287	ENSP00000348215	gene-gene	+activation_v10.0	0.152				activation	activation	FALSE	gene-gene		+activation_v10.0	5603	MAPK13			9644	SH3PXD2A		5603 (ACTION_SCORE) 9644
3295	GENE_ACTS_AND_IS_ACTED_ON	0.174	activation	activation	3295		ENSP00000370912	ENSP00000391592	gene-gene	+activation_v10.0	0.174				activation	activation	FALSE	gene-gene		+activation_v10.0	7006	TEC			5777	PTPN6		7006 (ACTION_SCORE) 5777
3296	GENE_ACTS_AND_IS_ACTED_ON	0.162	activation	activation	3296		ENSP00000358310	ENSP00000391592	gene-gene	+activation_v10.0	0.162				activation	activation	FALSE	gene-gene		+activation_v10.0	8515	ITGA10			5777	PTPN6		8515 (ACTION_SCORE) 5777
3302	GENE_ACTS_AND_IS_ACTED_ON	0.8	activation	activation	3302		ENSP00000225831	ENSP00000386884	gene-gene	+activation_v10.0	0.8				activation	activation	FALSE	gene-gene		+activation_v10.0	6347	CCL2			7852	CXCR4		6347 (ACTION_SCORE) 7852
3310	GENE_ACTS_AND_IS_ACTED_ON	0.151	activation	activation	3310		ENSP00000365830	ENSP00000373600	gene-gene	+activation_v10.0	0.151				activation	activation	FALSE	gene-gene		+activation_v10.0	65124	SOWAHC			79705	LRRK1		65124 (ACTION_SCORE) 79705
3312	GENE_ACTS_AND_IS_ACTED_ON	0.8	activation	activation	3312		ENSP00000245451	ENSP00000257566	gene-gene	+activation_v10.0	0.8				activation	activation	FALSE	gene-gene		+activation_v10.0	652	BMP4			6926	TBX3		652 (ACTION_SCORE) 6926
3314	GENE_ACTS_AND_IS_ACTED_ON	0.337	activation	activation	3314		ENSP00000245451	ENSP00000358698	gene-gene	+activation_v10.0	0.337				activation	activation	FALSE	gene-gene		+activation_v10.0	652	BMP4			7482	WNT2B		652 (ACTION_SCORE) 7482
3315	GENE_ACTS_AND_IS_ACTED_ON	0.8	activation	activation	3315		ENSP00000245451	ENSP00000328181	gene-gene	+activation_v10.0	0.8				activation	activation	FALSE	gene-gene		+activation_v10.0	652	BMP4			9241	NOG		652 (ACTION_SCORE) 9241
3320	GENE_ACTS_AND_IS_ACTED_ON	0.158	activation	activation	3320		ENSP00000283147	ENSP00000358698	gene-gene	+activation_v10.0	0.158				activation	activation	FALSE	gene-gene		+activation_v10.0	654	BMP6			7482	WNT2B		654 (ACTION_SCORE) 7482
3325	GENE_ACTS_AND_IS_ACTED_ON	0.194	activation	activation	3325		ENSP00000248706	ENSP00000360672	gene-gene	+activation_v10.0	0.194				activation	activation	FALSE	gene-gene		+activation_v10.0	65997	RASL11B			84612	PARD6B		65997 (ACTION_SCORE) 84612
3326	GENE_ACTS_AND_IS_ACTED_ON	0.242	activation	activation	3326		ENSP00000248706	ENSP00000348215	gene-gene	+activation_v10.0	0.242				activation	activation	FALSE	gene-gene		+activation_v10.0	65997	RASL11B			9644	SH3PXD2A		65997 (ACTION_SCORE) 9644
3327	GENE_ACTS_AND_IS_ACTED_ON	0.24	activation	activation	3327		ENSP00000354394	ENSP00000370912	gene-gene	+activation_v10.0	0.24				activation	activation	FALSE	gene-gene		+activation_v10.0	6772	STAT1			7006	TEC		6772 (ACTION_SCORE) 7006
3331	GENE_ACTS_AND_IS_ACTED_ON	0.24	activation	activation	3331		ENSP00000341208	ENSP00000370912	gene-gene	+activation_v10.0	0.24				activation	activation	FALSE	gene-gene		+activation_v10.0	6776	STAT5A			7006	TEC		6776 (ACTION_SCORE) 7006
3335	GENE_ACTS_AND_IS_ACTED_ON	0.158	activation	activation	3335		ENSP00000238682	ENSP00000358698	gene-gene	+activation_v10.0	0.158				activation	activation	FALSE	gene-gene		+activation_v10.0	7043	TGFB3			7482	WNT2B		7043 (ACTION_SCORE) 7482
3346	GENE_ACTS_AND_IS_ACTED_ON	0.8	activation	activation	3346		ENSP00000358698	ENSP00000434034	gene-gene	+activation_v10.0	0.8				activation	activation	FALSE	gene-gene		+activation_v10.0	7482	WNT2B			8322	FZD4		7482 (ACTION_SCORE) 8322
3347	GENE_ACTS_AND_IS_ACTED_ON	0.158	activation	activation	3347		ENSP00000252809	ENSP00000358698	gene-gene	+activation_v10.0	0.158				activation	activation	FALSE	gene-gene		+activation_v10.0	9518	GDF15			7482	WNT2B		9518 (ACTION_SCORE) 7482
3349	GENE_ACTS_AND_IS_ACTED_ON	0.8	activation	activation	3349		ENSP00000288139	ENSP00000381412	gene-gene	+activation_v10.0	0.8				activation	activation	FALSE	gene-gene		+activation_v10.0	776	CACNA1D			815	CAMK2A		776 (ACTION_SCORE) 815
3351	GENE_ACTS_AND_IS_ACTED_ON	0.8	activation	activation	3351		ENSP00000337065	ENSP00000386884	gene-gene	+activation_v10.0	0.8				activation	activation	FALSE	gene-gene		+activation_v10.0	9547	CXCL14			7852	CXCR4		9547 (ACTION_SCORE) 7852
3354	GENE_ACTS_AND_IS_ACTED_ON	0.194	activation	activation	3354		ENSP00000323847	ENSP00000360672	gene-gene	+activation_v10.0	0.194				activation	activation	FALSE	gene-gene		+activation_v10.0	80117	ARL14			84612	PARD6B		80117 (ACTION_SCORE) 84612
3355	GENE_ACTS_AND_IS_ACTED_ON	0.242	activation	activation	3355		ENSP00000323847	ENSP00000348215	gene-gene	+activation_v10.0	0.242				activation	activation	FALSE	gene-gene		+activation_v10.0	80117	ARL14			9644	SH3PXD2A		80117 (ACTION_SCORE) 9644
3360	GENE_ACTS_AND_IS_ACTED_ON	0.8	activation	activation	3360		ENSP00000282356	ENSP00000350359	gene-gene	+activation_v10.0	0.8				activation	activation	FALSE	gene-gene		+activation_v10.0	814	CAMK4			9586	CREB5		814 (ACTION_SCORE) 9586
3361	GENE_ACTS_AND_IS_ACTED_ON	0.8	activation	activation	3361		ENSP00000350359	ENSP00000381412	gene-gene	+activation_v10.0	0.8				activation	activation	FALSE	gene-gene		+activation_v10.0	9586	CREB5			815	CAMK2A		9586 (ACTION_SCORE) 815
3374	GENE_ACTS_AND_IS_ACTED_ON	0.194	activation	activation	3374		ENSP00000360020	ENSP00000360672	gene-gene	+activation_v10.0	0.194				activation	activation	FALSE	gene-gene		+activation_v10.0	9077	DIRAS3			84612	PARD6B		9077 (ACTION_SCORE) 84612
3379	GENE_ACTS_AND_IS_ACTED_ON	0.8	activation	activation	3379		ENSP00000262741	ENSP00000264033	gene-gene	+activation_v10.0	0.8				activation	activation	FALSE	gene-gene		+activation_v10.0	8503	PIK3R3			867	CBL		8503 (ACTION_SCORE) 867
3396	GENE_ACTS_AND_IS_ACTED_ON	0.242	activation	activation	3396		ENSP00000348215	ENSP00000360020	gene-gene	+activation_v10.0	0.242				activation	activation	FALSE	gene-gene		+activation_v10.0	9644	SH3PXD2A			9077	DIRAS3		9644 (ACTION_SCORE) 9077
2256	GENE_IS_ACTED_ON	0.8	activation	activation	2256		ENSP00000228872	ENSP00000340691	gene-gene	+activation_v10.0	0.8				activation		FALSE	gene-gene		+activation_v10.0	1027	CDKN1B			1978	EIF4EBP1		1027 (ACTION_SCORE) 1978
2258	GENE_IS_ACTED_ON	0.9	activation	activation	2258		ENSP00000228872	ENSP00000245414	gene-gene	+activation_v10.0	0.9				activation		FALSE	gene-gene		+activation_v10.0	1027	CDKN1B			3659	IRF1		1027 (ACTION_SCORE) 3659
2259	GENE_IS_ACTED_ON	0.9	activation	activation	2259		ENSP00000228872	ENSP00000262017	gene-gene	+activation_v10.0	0.9				activation		FALSE	gene-gene		+activation_v10.0	1027	CDKN1B			3690	ITGB3		1027 (ACTION_SCORE) 3690
2260	GENE_IS_ACTED_ON	0.8	activation	activation	2260		ENSP00000228872	ENSP00000354394	gene-gene	+activation_v10.0	0.8				activation		FALSE	gene-gene		+activation_v10.0	1027	CDKN1B			6772	STAT1		1027 (ACTION_SCORE) 6772
2261	GENE_IS_ACTED_ON	0.8	activation	activation	2261		ENSP00000228872	ENSP00000360020	gene-gene	+activation_v10.0	0.8				activation		FALSE	gene-gene		+activation_v10.0	1027	CDKN1B			9077	DIRAS3		1027 (ACTION_SCORE) 9077
2262	GENE_IS_ACTED_ON	0.8	activation	activation	2262		ENSP00000228872	ENSP00000363804	gene-gene	+activation_v10.0	0.8				activation		FALSE	gene-gene		+activation_v10.0	1027	CDKN1B			9314	KLF4		1027 (ACTION_SCORE) 9314
2271	GENE_IS_ACTED_ON	0.8	activation	activation	2271		ENSP00000358323	ENSP00000419923	gene-gene	+activation_v10.0	0.8				activation		FALSE	gene-gene		+activation_v10.0	10628	TXNIP			1316	KLF6		10628 (ACTION_SCORE) 1316
2273	GENE_IS_ACTED_ON	0.8	activation	activation	2273		ENSP00000351908	ENSP00000358323	gene-gene	+activation_v10.0	0.8				activation		FALSE	gene-gene		+activation_v10.0	4217	MAP3K5			10628	TXNIP		4217 (ACTION_SCORE) 10628
2294	GENE_IS_ACTED_ON	0.9	activation	activation	2294		ENSP00000297323	ENSP00000306124	gene-gene	+activation_v10.0	0.9				activation		FALSE	gene-gene		+activation_v10.0	107	ADCY1			5581	PRKCE		107 (ACTION_SCORE) 5581
2299	GENE_IS_ACTED_ON	0.445	activation	activation	2299		ENSP00000318687	ENSP00000335153	gene-gene	+activation_v10.0	0.445				activation		FALSE	gene-gene		+activation_v10.0	10808	HSPH1			3320	HSP90AA1		10808 (ACTION_SCORE) 3320
2303	GENE_IS_ACTED_ON	0.8	activation	activation	2303		ENSP00000268607	ENSP00000298295	gene-gene	+activation_v10.0	0.8				activation		FALSE	gene-gene		+activation_v10.0	81631	MAP1LC3B			11067	C10orf10		81631 (ACTION_SCORE) 11067
2311	GENE_IS_ACTED_ON	0.8	activation	activation	2311		ENSP00000019103	ENSP00000411658	gene-gene	+activation_v10.0	0.8				activation		FALSE	gene-gene		+activation_v10.0	6344	SCTR			116	ADCYAP1		6344 (ACTION_SCORE) 116
2385	GENE_IS_ACTED_ON	0.295	activation	activation	2385		ENSP00000288976	ENSP00000298910	gene-gene	+activation_v10.0	0.295				activation		FALSE	gene-gene		+activation_v10.0	138639	PTPDC1			120892	LRRK2		138639 (ACTION_SCORE) 120892
2394	GENE_IS_ACTED_ON	0.295	activation	activation	2394		ENSP00000239223	ENSP00000298910	gene-gene	+activation_v10.0	0.295				activation		FALSE	gene-gene		+activation_v10.0	1843	DUSP1			120892	LRRK2		1843 (ACTION_SCORE) 120892
2395	GENE_IS_ACTED_ON	0.295	activation	activation	2395		ENSP00000240100	ENSP00000298910	gene-gene	+activation_v10.0	0.295				activation		FALSE	gene-gene		+activation_v10.0	1846	DUSP4			120892	LRRK2		1846 (ACTION_SCORE) 120892
2397	GENE_IS_ACTED_ON	0.295	activation	activation	2397		ENSP00000279488	ENSP00000298910	gene-gene	+activation_v10.0	0.295				activation		FALSE	gene-gene		+activation_v10.0	1848	DUSP6			120892	LRRK2		1848 (ACTION_SCORE) 120892
2415	GENE_IS_ACTED_ON	0.198	activation	activation	2415		ENSP00000263464	ENSP00000298910	gene-gene	+activation_v10.0	0.198				activation		FALSE	gene-gene		+activation_v10.0	330	BIRC3			120892	LRRK2		330 (ACTION_SCORE) 120892
2441	GENE_IS_ACTED_ON	0.291	activation	activation	2441		ENSP00000298910	ENSP00000364207	gene-gene	+activation_v10.0	0.291				activation		FALSE	gene-gene		+activation_v10.0	120892	LRRK2			55357	TBC1D2		120892 (ACTION_SCORE) 55357
2454	GENE_IS_ACTED_ON	0.212	activation	activation	2454		ENSP00000298910	ENSP00000391592	gene-gene	+activation_v10.0	0.212				activation		FALSE	gene-gene		+activation_v10.0	120892	LRRK2			5777	PTPN6		120892 (ACTION_SCORE) 5777
2456	GENE_IS_ACTED_ON	0.212	activation	activation	2456		ENSP00000298910	ENSP00000377047	gene-gene	+activation_v10.0	0.212				activation		FALSE	gene-gene		+activation_v10.0	120892	LRRK2			5803	PTPRZ1		120892 (ACTION_SCORE) 5803
2475	GENE_IS_ACTED_ON	0.186	activation	activation	2475		ENSP00000301037	ENSP00000365145	gene-gene	+activation_v10.0	0.186				activation		FALSE	gene-gene		+activation_v10.0	124923	SGK494			2307	FOXS1		124923 (ACTION_SCORE) 2307
2491	GENE_IS_ACTED_ON	0.302	activation	activation	2491		ENSP00000301037	ENSP00000311005	gene-gene	+activation_v10.0	0.302				activation		FALSE	gene-gene		+activation_v10.0	124923	SGK494			5598	MAPK7		124923 (ACTION_SCORE) 5598
2501	GENE_IS_ACTED_ON	0.8	activation	activation	2501		ENSP00000239938	ENSP00000358511	gene-gene	+activation_v10.0	0.8				activation		FALSE	gene-gene		+activation_v10.0	1958	EGR1			1268	CNR1		1958 (ACTION_SCORE) 1268
2504	GENE_IS_ACTED_ON	0.8	activation	activation	2504		ENSP00000263923	ENSP00000419923	gene-gene	+activation_v10.0	0.8				activation		FALSE	gene-gene		+activation_v10.0	3791	KDR			1316	KLF6		3791 (ACTION_SCORE) 1316
2505	GENE_IS_ACTED_ON	0.8	activation	activation	2505		ENSP00000344352	ENSP00000419923	gene-gene	+activation_v10.0	0.8				activation		FALSE	gene-gene		+activation_v10.0	467	ATF3			1316	KLF6		467 (ACTION_SCORE) 1316
2545	GENE_IS_ACTED_ON	0.9	activation	activation	2545		ENSP00000369050	ENSP00000417401	gene-gene	+activation_v10.0	0.9				activation		FALSE	gene-gene		+activation_v10.0	1543	CYP1A1			85441	HELZ2		1543 (ACTION_SCORE) 85441
2546	GENE_IS_ACTED_ON	0.8	activation	activation	2546		ENSP00000200453	ENSP00000447803	gene-gene	+activation_v10.0	0.8				activation		FALSE	gene-gene		+activation_v10.0	23645	PPP1R15A			1649	DDIT3		23645 (ACTION_SCORE) 1649
2561	GENE_IS_ACTED_ON	0.8	activation	activation	2561		ENSP00000230990	ENSP00000301455	gene-gene	+activation_v10.0	0.8				activation		FALSE	gene-gene		+activation_v10.0	1839	HBEGF			51129	ANGPTL4		1839 (ACTION_SCORE) 51129
2564	GENE_IS_ACTED_ON	0.8	activation	activation	2564		ENSP00000239223	ENSP00000263317	gene-gene	+activation_v10.0	0.8				activation		FALSE	gene-gene		+activation_v10.0	1843	DUSP1			50507	NOX4		1843 (ACTION_SCORE) 50507
2569	GENE_IS_ACTED_ON	0.8	activation	activation	2569		ENSP00000240100	ENSP00000276414	gene-gene	+activation_v10.0	0.8				activation		FALSE	gene-gene		+activation_v10.0	1846	DUSP4			2796	GNRH1		1846 (ACTION_SCORE) 2796
2584	GENE_IS_ACTED_ON	0.303	activation	activation	2584		ENSP00000239938	ENSP00000371790	gene-gene	+activation_v10.0	0.303				activation		FALSE	gene-gene		+activation_v10.0	1958	EGR1			2254	FGF9		1958 (ACTION_SCORE) 2254
2586	GENE_IS_ACTED_ON	0.8	activation	activation	2586		ENSP00000239938	ENSP00000276414	gene-gene	+activation_v10.0	0.8				activation		FALSE	gene-gene		+activation_v10.0	1958	EGR1			2796	GNRH1		1958 (ACTION_SCORE) 2796
2587	GENE_IS_ACTED_ON	0.8	activation	activation	2587		ENSP00000234091	ENSP00000239938	gene-gene	+activation_v10.0	0.8				activation		FALSE	gene-gene		+activation_v10.0	3398	ID2			1958	EGR1		3398 (ACTION_SCORE) 1958
2588	GENE_IS_ACTED_ON	0.8	activation	activation	2588		ENSP00000239938	ENSP00000367309	gene-gene	+activation_v10.0	0.8				activation		FALSE	gene-gene		+activation_v10.0	1958	EGR1			4129	MAOB		1958 (ACTION_SCORE) 4129
2589	GENE_IS_ACTED_ON	0.8	activation	activation	2589		ENSP00000239938	ENSP00000344352	gene-gene	+activation_v10.0	0.8				activation		FALSE	gene-gene		+activation_v10.0	1958	EGR1			467	ATF3		1958 (ACTION_SCORE) 467
2590	GENE_IS_ACTED_ON	0.8	activation	activation	2590		ENSP00000239938	ENSP00000245451	gene-gene	+activation_v10.0	0.8				activation		FALSE	gene-gene		+activation_v10.0	1958	EGR1			652	BMP4		1958 (ACTION_SCORE) 652
2591	GENE_IS_ACTED_ON	0.8	activation	activation	2591		ENSP00000239938	ENSP00000325819	gene-gene	+activation_v10.0	0.8				activation		FALSE	gene-gene		+activation_v10.0	1958	EGR1			7025	NR2F1		1958 (ACTION_SCORE) 7025
2593	GENE_IS_ACTED_ON	0.9	activation	activation	2593		ENSP00000363868	ENSP00000417401	gene-gene	+activation_v10.0	0.9				activation		FALSE	gene-gene		+activation_v10.0	19	ABCA1			85441	HELZ2		19 (ACTION_SCORE) 85441
2822	GENE_IS_ACTED_ON	0.9	activation	activation	2822		ENSP00000264033	ENSP00000337451	gene-gene	+activation_v10.0	0.9				activation		FALSE	gene-gene		+activation_v10.0	867	CBL			2042	EPHA3		867 (ACTION_SCORE) 2042
2830	GENE_IS_ACTED_ON	0.36	activation	activation	2830		ENSP00000263923	ENSP00000342235	gene-gene	+activation_v10.0	0.36				activation		FALSE	gene-gene		+activation_v10.0	3791	KDR			2066	ERBB4		3791 (ACTION_SCORE) 2066
2831	GENE_IS_ACTED_ON	0.36	activation	activation	2831		ENSP00000261799	ENSP00000342235	gene-gene	+activation_v10.0	0.36				activation		FALSE	gene-gene		+activation_v10.0	5159	PDGFRB			2066	ERBB4		5159 (ACTION_SCORE) 2066
2840	GENE_IS_ACTED_ON	0.9	activation	activation	2840		ENSP00000263923	ENSP00000376436	gene-gene	+activation_v10.0	0.9				activation		FALSE	gene-gene		+activation_v10.0	3791	KDR			2113	ETS1		3791 (ACTION_SCORE) 2113
2843	GENE_IS_ACTED_ON	0.8	activation	activation	2843		ENSP00000306512	ENSP00000321835	gene-gene	+activation_v10.0	0.8				activation		FALSE	gene-gene		+activation_v10.0	3576	CXCL8			2118	ETV4		3576 (ACTION_SCORE) 2118
2844	GENE_IS_ACTED_ON	0.8	activation	activation	2844		ENSP00000321835	ENSP00000361125	gene-gene	+activation_v10.0	0.8				activation		FALSE	gene-gene		+activation_v10.0	2118	ETV4			7422	VEGFA		2118 (ACTION_SCORE) 7422
2849	GENE_IS_ACTED_ON	0.8	activation	activation	2849		ENSP00000361125	ENSP00000371790	gene-gene	+activation_v10.0	0.8				activation		FALSE	gene-gene		+activation_v10.0	7422	VEGFA			2254	FGF9		7422 (ACTION_SCORE) 2254
2851	GENE_IS_ACTED_ON	0.8	activation	activation	2851		ENSP00000263923	ENSP00000393312	gene-gene	+activation_v10.0	0.8				activation		FALSE	gene-gene		+activation_v10.0	3791	KDR			2260	FGFR1		3791 (ACTION_SCORE) 2260
2857	GENE_IS_ACTED_ON	0.8	activation	activation	2857		ENSP00000245451	ENSP00000393312	gene-gene	+activation_v10.0	0.8				activation		FALSE	gene-gene		+activation_v10.0	652	BMP4			2260	FGFR1		652 (ACTION_SCORE) 2260
2863	GENE_IS_ACTED_ON	0.445	activation	activation	2863		ENSP00000296464	ENSP00000335153	gene-gene	+activation_v10.0	0.445				activation		FALSE	gene-gene		+activation_v10.0	22824	HSPA4L			3320	HSP90AA1		22824 (ACTION_SCORE) 3320
2874	GENE_IS_ACTED_ON	0.186	activation	activation	2874		ENSP00000306124	ENSP00000365145	gene-gene	+activation_v10.0	0.186				activation		FALSE	gene-gene		+activation_v10.0	5581	PRKCE			2307	FOXS1		5581 (ACTION_SCORE) 2307
2875	GENE_IS_ACTED_ON	0.186	activation	activation	2875		ENSP00000329127	ENSP00000365145	gene-gene	+activation_v10.0	0.186				activation		FALSE	gene-gene		+activation_v10.0	5583	PRKCH			2307	FOXS1		5583 (ACTION_SCORE) 2307
2884	GENE_IS_ACTED_ON	0.299	activation	activation	2884		ENSP00000245919	ENSP00000311005	gene-gene	+activation_v10.0	0.299				activation		FALSE	gene-gene		+activation_v10.0	2354	FOSB			5598	MAPK7		2354 (ACTION_SCORE) 5598
2904	GENE_IS_ACTED_ON	0.8	activation	activation	2904		ENSP00000354394	ENSP00000369213	gene-gene	+activation_v10.0	0.8				activation		FALSE	gene-gene		+activation_v10.0	6772	STAT1			23586	DDX58		6772 (ACTION_SCORE) 23586
2908	GENE_IS_ACTED_ON	0.8	activation	activation	2908		ENSP00000368699	ENSP00000369213	gene-gene	+activation_v10.0	0.8				activation		FALSE	gene-gene		+activation_v10.0	9636	ISG15			23586	DDX58		9636 (ACTION_SCORE) 23586
2929	GENE_IS_ACTED_ON	0.272	activation	activation	2929		ENSP00000228682	ENSP00000274457	gene-gene	+activation_v10.0	0.272				activation		FALSE	gene-gene		+activation_v10.0	2735	GLI1			56929	FEM1C		2735 (ACTION_SCORE) 56929
2944	GENE_IS_ACTED_ON	0.194	activation	activation	2944		ENSP00000155926	ENSP00000311005	gene-gene	+activation_v10.0	0.194				activation		FALSE	gene-gene		+activation_v10.0	28951	TRIB2			5598	MAPK7		28951 (ACTION_SCORE) 5598
2946	GENE_IS_ACTED_ON	0.194	activation	activation	2946		ENSP00000155926	ENSP00000211287	gene-gene	+activation_v10.0	0.194				activation		FALSE	gene-gene		+activation_v10.0	28951	TRIB2			5603	MAPK13		28951 (ACTION_SCORE) 5603
2956	GENE_IS_ACTED_ON	0.9	activation	activation	2956		ENSP00000324693	ENSP00000417401	gene-gene	+activation_v10.0	0.9				activation		FALSE	gene-gene		+activation_v10.0	29841	GRHL1			85441	HELZ2		29841 (ACTION_SCORE) 85441
2962	GENE_IS_ACTED_ON	0.9	activation	activation	2962		ENSP00000322706	ENSP00000417401	gene-gene	+activation_v10.0	0.9				activation		FALSE	gene-gene		+activation_v10.0	3157	HMGCS1			85441	HELZ2		3157 (ACTION_SCORE) 85441
2971	GENE_IS_ACTED_ON	0.769	activation	activation	2971		ENSP00000324173	ENSP00000335153	gene-gene	+activation_v10.0	0.769				activation		FALSE	gene-gene		+activation_v10.0	3309	HSPA5			3320	HSP90AA1		3309 (ACTION_SCORE) 3320
2973	GENE_IS_ACTED_ON	0.9	activation	activation	2973		ENSP00000219334	ENSP00000263464	gene-gene	+activation_v10.0	0.9				activation		FALSE	gene-gene		+activation_v10.0	55512	SMPD3			330	BIRC3		55512 (ACTION_SCORE) 330
2977	GENE_IS_ACTED_ON	0.769	activation	activation	2977		ENSP00000310219	ENSP00000335153	gene-gene	+activation_v10.0	0.769				activation		FALSE	gene-gene		+activation_v10.0	3310	HSPA6			3320	HSP90AA1		3310 (ACTION_SCORE) 3320
2979	GENE_IS_ACTED_ON	0.432	activation	activation	2979		ENSP00000297185	ENSP00000335153	gene-gene	+activation_v10.0	0.432				activation		FALSE	gene-gene		+activation_v10.0	3313	HSPA9			3320	HSP90AA1		3313 (ACTION_SCORE) 3320
2983	GENE_IS_ACTED_ON	0.299	activation	activation	2983		ENSP00000331268	ENSP00000335153	gene-gene	+activation_v10.0	0.299				activation		FALSE	gene-gene		+activation_v10.0	339416	ANKRD45			3320	HSP90AA1		339416 (ACTION_SCORE) 3320
2984	GENE_IS_ACTED_ON	0.8	activation	activation	2984		ENSP00000306512	ENSP00000335153	gene-gene	+activation_v10.0	0.8				activation		FALSE	gene-gene		+activation_v10.0	3576	CXCL8			3320	HSP90AA1		3576 (ACTION_SCORE) 3320
2989	GENE_IS_ACTED_ON	0.8	activation	activation	2989		ENSP00000234091	ENSP00000245451	gene-gene	+activation_v10.0	0.8				activation		FALSE	gene-gene		+activation_v10.0	3398	ID2			652	BMP4		3398 (ACTION_SCORE) 652
2993	GENE_IS_ACTED_ON	0.8	activation	activation	2993		ENSP00000233813	ENSP00000363822	gene-gene	+activation_v10.0	0.8				activation		FALSE	gene-gene		+activation_v10.0	3488	IGFBP5			367	AR		3488 (ACTION_SCORE) 367
3006	GENE_IS_ACTED_ON	0.9	activation	activation	3006		ENSP00000295600	ENSP00000357470	gene-gene	+activation_v10.0	0.9				activation		FALSE	gene-gene		+activation_v10.0	4286	MITF			3570	IL6R		4286 (ACTION_SCORE) 3570
3008	GENE_IS_ACTED_ON	0.9	activation	activation	3008		ENSP00000354394	ENSP00000357470	gene-gene	+activation_v10.0	0.9				activation		FALSE	gene-gene		+activation_v10.0	6772	STAT1			3570	IL6R		6772 (ACTION_SCORE) 3570
3017	GENE_IS_ACTED_ON	0.8	activation	activation	3017		ENSP00000306512	ENSP00000341208	gene-gene	+activation_v10.0	0.8				activation		FALSE	gene-gene		+activation_v10.0	3576	CXCL8			6776	STAT5A		3576 (ACTION_SCORE) 6776
3018	GENE_IS_ACTED_ON	0.8	activation	activation	3018		ENSP00000306512	ENSP00000361125	gene-gene	+activation_v10.0	0.8				activation		FALSE	gene-gene		+activation_v10.0	3576	CXCL8			7422	VEGFA		3576 (ACTION_SCORE) 7422
3020	GENE_IS_ACTED_ON	0.9	activation	activation	3020		ENSP00000306512	ENSP00000310170	gene-gene	+activation_v10.0	0.9				activation		FALSE	gene-gene		+activation_v10.0	3576	CXCL8			8061	FOSL1		3576 (ACTION_SCORE) 8061
3025	GENE_IS_ACTED_ON	0.9	activation	activation	3025		ENSP00000221452	ENSP00000262345	gene-gene	+activation_v10.0	0.9				activation		FALSE	gene-gene		+activation_v10.0	5971	RELB			3595	IL12RB2		5971 (ACTION_SCORE) 3595
3029	GENE_IS_ACTED_ON	0.9	activation	activation	3029		ENSP00000351908	ENSP00000366729	gene-gene	+activation_v10.0	0.9				activation		FALSE	gene-gene		+activation_v10.0	4217	MAP3K5			3604	TNFRSF9		4217 (ACTION_SCORE) 3604
3030	GENE_IS_ACTED_ON	0.194	activation	activation	3030		ENSP00000256458	ENSP00000311005	gene-gene	+activation_v10.0	0.194				activation		FALSE	gene-gene		+activation_v10.0	3656	IRAK2			5598	MAPK7		3656 (ACTION_SCORE) 5598
3035	GENE_IS_ACTED_ON	0.9	activation	activation	3035		ENSP00000245414	ENSP00000354394	gene-gene	+activation_v10.0	0.9				activation		FALSE	gene-gene		+activation_v10.0	3659	IRF1			6772	STAT1		3659 (ACTION_SCORE) 6772
3040	GENE_IS_ACTED_ON	0.281	activation	activation	3040		ENSP00000252818	ENSP00000311005	gene-gene	+activation_v10.0	0.281				activation		FALSE	gene-gene		+activation_v10.0	3727	JUND			5598	MAPK7		3727 (ACTION_SCORE) 5598
3051	GENE_IS_ACTED_ON	0.202	activation	activation	3051		ENSP00000263923	ENSP00000311005	gene-gene	+activation_v10.0	0.202				activation		FALSE	gene-gene		+activation_v10.0	3791	KDR			5598	MAPK7		3791 (ACTION_SCORE) 5598
3079	GENE_IS_ACTED_ON	0.15	activation	activation	3079		ENSP00000263895	ENSP00000364207	gene-gene	+activation_v10.0	0.15				activation		FALSE	gene-gene		+activation_v10.0	390	RND3			55357	TBC1D2		390 (ACTION_SCORE) 55357
3106	GENE_IS_ACTED_ON	0.9	activation	activation	3106		ENSP00000314949	ENSP00000340874	gene-gene	+activation_v10.0	0.9				activation		FALSE	gene-gene		+activation_v10.0	5430	POLR2A			4208	MEF2C		5430 (ACTION_SCORE) 4208
3110	GENE_IS_ACTED_ON	0.8	activation	activation	3110		ENSP00000340874	ENSP00000361125	gene-gene	+activation_v10.0	0.8				activation		FALSE	gene-gene		+activation_v10.0	4208	MEF2C			7422	VEGFA		4208 (ACTION_SCORE) 7422
3112	GENE_IS_ACTED_ON	0.9	activation	activation	3112		ENSP00000340874	ENSP00000381412	gene-gene	+activation_v10.0	0.9				activation		FALSE	gene-gene		+activation_v10.0	4208	MEF2C			815	CAMK2A		4208 (ACTION_SCORE) 815
3122	GENE_IS_ACTED_ON	0.8	activation	activation	3122		ENSP00000295600	ENSP00000343819	gene-gene	+activation_v10.0	0.8				activation		FALSE	gene-gene		+activation_v10.0	4286	MITF			5015	OTX2		4286 (ACTION_SCORE) 5015
3131	GENE_IS_ACTED_ON	0.9	activation	activation	3131		ENSP00000261799	ENSP00000375956	gene-gene	+activation_v10.0	0.9				activation		FALSE	gene-gene		+activation_v10.0	5159	PDGFRB			4301	AFDN		5159 (ACTION_SCORE) 4301
3139	GENE_IS_ACTED_ON	0.8	activation	activation	3139		ENSP00000252809	ENSP00000344352	gene-gene	+activation_v10.0	0.8				activation		FALSE	gene-gene		+activation_v10.0	9518	GDF15			467	ATF3		9518 (ACTION_SCORE) 467
3146	GENE_IS_ACTED_ON	0.287	activation	activation	3146		ENSP00000333277	ENSP00000388001	gene-gene	+activation_v10.0	0.287				activation		FALSE	gene-gene		+activation_v10.0	653604	HIST2H3D			4938	OAS1		653604 (ACTION_SCORE) 4938
3147	GENE_IS_ACTED_ON	0.287	activation	activation	3147		ENSP00000333277	ENSP00000342278	gene-gene	+activation_v10.0	0.287				activation		FALSE	gene-gene		+activation_v10.0	653604	HIST2H3D			4939	OAS2		653604 (ACTION_SCORE) 4939
3163	GENE_IS_ACTED_ON	0.8	activation	activation	3163		ENSP00000217233	ENSP00000301455	gene-gene	+activation_v10.0	0.8				activation		FALSE	gene-gene		+activation_v10.0	57761	TRIB3			51129	ANGPTL4		57761 (ACTION_SCORE) 51129
3164	GENE_IS_ACTED_ON	0.9	activation	activation	3164		ENSP00000301455	ENSP00000417401	gene-gene	+activation_v10.0	0.9				activation		FALSE	gene-gene		+activation_v10.0	51129	ANGPTL4			85441	HELZ2		51129 (ACTION_SCORE) 85441
3168	GENE_IS_ACTED_ON	0.9	activation	activation	3168		ENSP00000220597	ENSP00000261799	gene-gene	+activation_v10.0	0.9				activation		FALSE	gene-gene		+activation_v10.0	55824	PAG1			5159	PDGFRB		55824 (ACTION_SCORE) 5159
3170	GENE_IS_ACTED_ON	0.202	activation	activation	3170		ENSP00000261799	ENSP00000311005	gene-gene	+activation_v10.0	0.202				activation		FALSE	gene-gene		+activation_v10.0	5159	PDGFRB			5598	MAPK7		5159 (ACTION_SCORE) 5598
3184	GENE_IS_ACTED_ON	0.8	activation	activation	3184		ENSP00000005178	ENSP00000341208	gene-gene	+activation_v10.0	0.8				activation		FALSE	gene-gene		+activation_v10.0	5166	PDK4			6776	STAT5A		5166 (ACTION_SCORE) 6776
3185	GENE_IS_ACTED_ON	0.8	activation	activation	3185		ENSP00000259486	ENSP00000361125	gene-gene	+activation_v10.0	0.8				activation		FALSE	gene-gene		+activation_v10.0	5168	ENPP2			7422	VEGFA		5168 (ACTION_SCORE) 7422
3207	GENE_IS_ACTED_ON	0.347	activation	activation	3207		ENSP00000306124	ENSP00000311005	gene-gene	+activation_v10.0	0.347				activation		FALSE	gene-gene		+activation_v10.0	5581	PRKCE			5598	MAPK7		5581 (ACTION_SCORE) 5598
3211	GENE_IS_ACTED_ON	0.9	activation	activation	3211		ENSP00000286827	ENSP00000306124	gene-gene	+activation_v10.0	0.9				activation		FALSE	gene-gene		+activation_v10.0	7074	TIAM1			5581	PRKCE		7074 (ACTION_SCORE) 5581
3228	GENE_IS_ACTED_ON	0.9	activation	activation	3228		ENSP00000311005	ENSP00000468348	gene-gene	+activation_v10.0	0.9				activation		FALSE	gene-gene		+activation_v10.0	5598	MAPK7			5608	MAP2K6		5598 (ACTION_SCORE) 5608
3231	GENE_IS_ACTED_ON	0.194	activation	activation	3231		ENSP00000217233	ENSP00000311005	gene-gene	+activation_v10.0	0.194				activation		FALSE	gene-gene		+activation_v10.0	57761	TRIB3			5598	MAPK7		57761 (ACTION_SCORE) 5598
3245	GENE_IS_ACTED_ON	0.299	activation	activation	3245		ENSP00000310170	ENSP00000311005	gene-gene	+activation_v10.0	0.299				activation		FALSE	gene-gene		+activation_v10.0	8061	FOSL1			5598	MAPK7		8061 (ACTION_SCORE) 5598
3254	GENE_IS_ACTED_ON	0.9	activation	activation	3254		ENSP00000211287	ENSP00000468348	gene-gene	+activation_v10.0	0.9				activation		FALSE	gene-gene		+activation_v10.0	5603	MAPK13			5608	MAP2K6		5603 (ACTION_SCORE) 5608
3293	GENE_IS_ACTED_ON	0.9	activation	activation	3293		ENSP00000217233	ENSP00000417401	gene-gene	+activation_v10.0	0.9				activation		FALSE	gene-gene		+activation_v10.0	57761	TRIB3			85441	HELZ2		57761 (ACTION_SCORE) 85441
3303	GENE_IS_ACTED_ON	0.9	activation	activation	3303		ENSP00000225831	ENSP00000310170	gene-gene	+activation_v10.0	0.9				activation		FALSE	gene-gene		+activation_v10.0	6347	CCL2			8061	FOSL1		6347 (ACTION_SCORE) 8061
3319	GENE_IS_ACTED_ON	0.287	activation	activation	3319		ENSP00000333277	ENSP00000368699	gene-gene	+activation_v10.0	0.287				activation		FALSE	gene-gene		+activation_v10.0	653604	HIST2H3D			9636	ISG15		653604 (ACTION_SCORE) 9636
3328	GENE_IS_ACTED_ON	0.9	activation	activation	3328		ENSP00000354394	ENSP00000386884	gene-gene	+activation_v10.0	0.9				activation		FALSE	gene-gene		+activation_v10.0	6772	STAT1			7852	CXCR4		6772 (ACTION_SCORE) 7852
3329	GENE_IS_ACTED_ON	0.9	activation	activation	3329		ENSP00000354394	ENSP00000381412	gene-gene	+activation_v10.0	0.9				activation		FALSE	gene-gene		+activation_v10.0	6772	STAT1			815	CAMK2A		6772 (ACTION_SCORE) 815
3332	GENE_IS_ACTED_ON	0.9	activation	activation	3332		ENSP00000341208	ENSP00000386884	gene-gene	+activation_v10.0	0.9				activation		FALSE	gene-gene		+activation_v10.0	6776	STAT5A			7852	CXCR4		6776 (ACTION_SCORE) 7852
3339	GENE_IS_ACTED_ON	0.8	activation	activation	3339		ENSP00000334382	ENSP00000361125	gene-gene	+activation_v10.0	0.8				activation		FALSE	gene-gene		+activation_v10.0	9456	HOMER1			7422	VEGFA		9456 (ACTION_SCORE) 7422
3340	GENE_IS_ACTED_ON	0.8	activation	activation	3340		ENSP00000284984	ENSP00000361125	gene-gene	+activation_v10.0	0.8				activation		FALSE	gene-gene		+activation_v10.0	9510	ADAMTS1			7422	VEGFA		9510 (ACTION_SCORE) 7422
3348	GENE_IS_ACTED_ON	0.8	activation	activation	3348		ENSP00000249750	ENSP00000256119	gene-gene	+activation_v10.0	0.8				activation		FALSE	gene-gene		+activation_v10.0	8854	ALDH1A2			759	CA1		8854 (ACTION_SCORE) 759
3372	GENE_IS_ACTED_ON	0.166	activation	activation	3372		ENSP00000356076	ENSP00000360020	gene-gene	+activation_v10.0	0.166				activation		FALSE	gene-gene		+activation_v10.0	8444	DYRK3			9077	DIRAS3		8444 (ACTION_SCORE) 9077
2205	GENE_ACTS_AND_IS_ACTED_ON	0.194	inhibition	inhibition	2205		ENSP00000274364	ENSP00000349250	gene-gene	+inhibition_v10.0	0.194				inhibition	inhibition	FALSE	gene-gene		+inhibition_v10.0	10788	IQGAP2			10124	ARL4A		10788 (ACTION_SCORE) 10124
2208	GENE_ACTS_AND_IS_ACTED_ON	0.157	inhibition	inhibition	2208		ENSP00000301037	ENSP00000349250	gene-gene	+inhibition_v10.0	0.157				inhibition	inhibition	FALSE	gene-gene		+inhibition_v10.0	124923	SGK494			10124	ARL4A		124923 (ACTION_SCORE) 10124
2210	GENE_ACTS_AND_IS_ACTED_ON	0.15	inhibition	inhibition	2210		ENSP00000341071	ENSP00000349250	gene-gene	+inhibition_v10.0	0.15				inhibition	inhibition	FALSE	gene-gene		+inhibition_v10.0	50650	ARHGEF3			10124	ARL4A		50650 (ACTION_SCORE) 10124
2213	GENE_ACTS_AND_IS_ACTED_ON	0.157	inhibition	inhibition	2213		ENSP00000306124	ENSP00000349250	gene-gene	+inhibition_v10.0	0.157				inhibition	inhibition	FALSE	gene-gene		+inhibition_v10.0	5581	PRKCE			10124	ARL4A		5581 (ACTION_SCORE) 10124
2214	GENE_ACTS_AND_IS_ACTED_ON	0.157	inhibition	inhibition	2214		ENSP00000329127	ENSP00000349250	gene-gene	+inhibition_v10.0	0.157				inhibition	inhibition	FALSE	gene-gene		+inhibition_v10.0	5583	PRKCH			10124	ARL4A		5583 (ACTION_SCORE) 10124
2217	GENE_ACTS_AND_IS_ACTED_ON	0.19	inhibition	inhibition	2217		ENSP00000311005	ENSP00000349250	gene-gene	+inhibition_v10.0	0.19				inhibition	inhibition	FALSE	gene-gene		+inhibition_v10.0	5598	MAPK7			10124	ARL4A		5598 (ACTION_SCORE) 10124
2219	GENE_ACTS_AND_IS_ACTED_ON	0.19	inhibition	inhibition	2219		ENSP00000211287	ENSP00000349250	gene-gene	+inhibition_v10.0	0.19				inhibition	inhibition	FALSE	gene-gene		+inhibition_v10.0	5603	MAPK13			10124	ARL4A		5603 (ACTION_SCORE) 10124
2251	GENE_ACTS_AND_IS_ACTED_ON	0.8	inhibition	inhibition	2251		ENSP00000288139	ENSP00000351068	gene-gene	+inhibition_v10.0	0.8				inhibition	inhibition	FALSE	gene-gene		+inhibition_v10.0	776	CACNA1D			10242	KCNMB2		776 (ACTION_SCORE) 10242
2264	GENE_ACTS_AND_IS_ACTED_ON	0.276	inhibition	inhibition	2264		ENSP00000298910	ENSP00000361158	gene-gene	+inhibition_v10.0	0.276				inhibition	inhibition	FALSE	gene-gene		+inhibition_v10.0	120892	LRRK2			10420	TESK2		120892 (ACTION_SCORE) 10420
2266	GENE_ACTS_AND_IS_ACTED_ON	0.362	inhibition	inhibition	2266		ENSP00000341044	ENSP00000361158	gene-gene	+inhibition_v10.0	0.362				inhibition	inhibition	FALSE	gene-gene		+inhibition_v10.0	32	ACACB			10420	TESK2		32 (ACTION_SCORE) 10420
2268	GENE_ACTS_AND_IS_ACTED_ON	0.194	inhibition	inhibition	2268		ENSP00000311005	ENSP00000361158	gene-gene	+inhibition_v10.0	0.194				inhibition	inhibition	FALSE	gene-gene		+inhibition_v10.0	5598	MAPK7			10420	TESK2		5598 (ACTION_SCORE) 10420
2269	GENE_ACTS_AND_IS_ACTED_ON	0.194	inhibition	inhibition	2269		ENSP00000211287	ENSP00000361158	gene-gene	+inhibition_v10.0	0.194				inhibition	inhibition	FALSE	gene-gene		+inhibition_v10.0	5603	MAPK13			10420	TESK2		5603 (ACTION_SCORE) 10420
2275	GENE_ACTS_AND_IS_ACTED_ON	0.194	inhibition	inhibition	2275		ENSP00000274364	ENSP00000298910	gene-gene	+inhibition_v10.0	0.194				inhibition	inhibition	FALSE	gene-gene		+inhibition_v10.0	10788	IQGAP2			120892	LRRK2		10788 (ACTION_SCORE) 120892
2276	GENE_ACTS_AND_IS_ACTED_ON	0.194	inhibition	inhibition	2276		ENSP00000274364	ENSP00000353210	gene-gene	+inhibition_v10.0	0.194				inhibition	inhibition	FALSE	gene-gene		+inhibition_v10.0	10788	IQGAP2			132946	ARL9		10788 (ACTION_SCORE) 132946
2279	GENE_ACTS_AND_IS_ACTED_ON	0.194	inhibition	inhibition	2279		ENSP00000216127	ENSP00000274364	gene-gene	+inhibition_v10.0	0.194				inhibition	inhibition	FALSE	gene-gene		+inhibition_v10.0	23551	RASD2			10788	IQGAP2		23551 (ACTION_SCORE) 10788
2280	GENE_ACTS_AND_IS_ACTED_ON	0.194	inhibition	inhibition	2280		ENSP00000274364	ENSP00000322628	gene-gene	+inhibition_v10.0	0.194				inhibition	inhibition	FALSE	gene-gene		+inhibition_v10.0	10788	IQGAP2			379	ARL4D		10788 (ACTION_SCORE) 379
2283	GENE_ACTS_AND_IS_ACTED_ON	0.243	inhibition	inhibition	2283		ENSP00000263895	ENSP00000274364	gene-gene	+inhibition_v10.0	0.243				inhibition	inhibition	FALSE	gene-gene		+inhibition_v10.0	390	RND3			10788	IQGAP2		390 (ACTION_SCORE) 10788
2284	GENE_ACTS_AND_IS_ACTED_ON	0.194	inhibition	inhibition	2284		ENSP00000248706	ENSP00000274364	gene-gene	+inhibition_v10.0	0.194				inhibition	inhibition	FALSE	gene-gene		+inhibition_v10.0	65997	RASL11B			10788	IQGAP2		65997 (ACTION_SCORE) 10788
2287	GENE_ACTS_AND_IS_ACTED_ON	0.194	inhibition	inhibition	2287		ENSP00000274364	ENSP00000323847	gene-gene	+inhibition_v10.0	0.194				inhibition	inhibition	FALSE	gene-gene		+inhibition_v10.0	10788	IQGAP2			80117	ARL14		10788 (ACTION_SCORE) 80117
2289	GENE_ACTS_AND_IS_ACTED_ON	0.194	inhibition	inhibition	2289		ENSP00000274364	ENSP00000360020	gene-gene	+inhibition_v10.0	0.194				inhibition	inhibition	FALSE	gene-gene		+inhibition_v10.0	10788	IQGAP2			9077	DIRAS3		10788 (ACTION_SCORE) 9077
2291	GENE_ACTS_AND_IS_ACTED_ON	0.15	inhibition	inhibition	2291		ENSP00000297323	ENSP00000301037	gene-gene	+inhibition_v10.0	0.15				inhibition	inhibition	FALSE	gene-gene		+inhibition_v10.0	107	ADCY1			124923	SGK494		107 (ACTION_SCORE) 124923
2295	GENE_ACTS_AND_IS_ACTED_ON	0.15	inhibition	inhibition	2295		ENSP00000297323	ENSP00000306124	gene-gene	+inhibition_v10.0	0.15				inhibition	inhibition	FALSE	gene-gene		+inhibition_v10.0	107	ADCY1			5581	PRKCE		107 (ACTION_SCORE) 5581
2296	GENE_ACTS_AND_IS_ACTED_ON	0.15	inhibition	inhibition	2296		ENSP00000297323	ENSP00000329127	gene-gene	+inhibition_v10.0	0.15				inhibition	inhibition	FALSE	gene-gene		+inhibition_v10.0	107	ADCY1			5583	PRKCH		107 (ACTION_SCORE) 5583
2300	GENE_ACTS_AND_IS_ACTED_ON	0.235	inhibition	inhibition	2300		ENSP00000318687	ENSP00000378508	gene-gene	+inhibition_v10.0	0.235				inhibition	inhibition	FALSE	gene-gene		+inhibition_v10.0	10808	HSPH1			79962	DNAJC22		10808 (ACTION_SCORE) 79962
2381	GENE_ACTS_AND_IS_ACTED_ON	0.353	inhibition	inhibition	2381		ENSP00000298910	ENSP00000301037	gene-gene	+inhibition_v10.0	0.353				inhibition	inhibition	FALSE	gene-gene		+inhibition_v10.0	120892	LRRK2			124923	SGK494		120892 (ACTION_SCORE) 124923
2392	GENE_ACTS_AND_IS_ACTED_ON	0.276	inhibition	inhibition	2392		ENSP00000298910	ENSP00000313572	gene-gene	+inhibition_v10.0	0.276				inhibition	inhibition	FALSE	gene-gene		+inhibition_v10.0	120892	LRRK2			167359	NIM1K		120892 (ACTION_SCORE) 167359
2402	GENE_ACTS_AND_IS_ACTED_ON	0.276	inhibition	inhibition	2402		ENSP00000298910	ENSP00000337451	gene-gene	+inhibition_v10.0	0.276				inhibition	inhibition	FALSE	gene-gene		+inhibition_v10.0	120892	LRRK2			2042	EPHA3		120892 (ACTION_SCORE) 2042
2404	GENE_ACTS_AND_IS_ACTED_ON	0.276	inhibition	inhibition	2404		ENSP00000298910	ENSP00000381097	gene-gene	+inhibition_v10.0	0.276				inhibition	inhibition	FALSE	gene-gene		+inhibition_v10.0	120892	LRRK2			2047	EPHB1		120892 (ACTION_SCORE) 2047
2408	GENE_ACTS_AND_IS_ACTED_ON	0.276	inhibition	inhibition	2408		ENSP00000298910	ENSP00000393312	gene-gene	+inhibition_v10.0	0.276				inhibition	inhibition	FALSE	gene-gene		+inhibition_v10.0	120892	LRRK2			2260	FGFR1		120892 (ACTION_SCORE) 2260
2414	GENE_ACTS_AND_IS_ACTED_ON	0.276	inhibition	inhibition	2414		ENSP00000155926	ENSP00000298910	gene-gene	+inhibition_v10.0	0.276				inhibition	inhibition	FALSE	gene-gene		+inhibition_v10.0	28951	TRIB2			120892	LRRK2		28951 (ACTION_SCORE) 120892
2423	GENE_ACTS_AND_IS_ACTED_ON	0.276	inhibition	inhibition	2423		ENSP00000256458	ENSP00000298910	gene-gene	+inhibition_v10.0	0.276				inhibition	inhibition	FALSE	gene-gene		+inhibition_v10.0	3656	IRAK2			120892	LRRK2		3656 (ACTION_SCORE) 120892
2425	GENE_ACTS_AND_IS_ACTED_ON	0.276	inhibition	inhibition	2425		ENSP00000263923	ENSP00000298910	gene-gene	+inhibition_v10.0	0.276				inhibition	inhibition	FALSE	gene-gene		+inhibition_v10.0	3791	KDR			120892	LRRK2		3791 (ACTION_SCORE) 120892
2429	GENE_ACTS_AND_IS_ACTED_ON	0.276	inhibition	inhibition	2429		ENSP00000298910	ENSP00000451263	gene-gene	+inhibition_v10.0	0.276				inhibition	inhibition	FALSE	gene-gene		+inhibition_v10.0	120892	LRRK2			4293	MAP3K9		120892 (ACTION_SCORE) 4293
2433	GENE_ACTS_AND_IS_ACTED_ON	0.297	inhibition	inhibition	2433		ENSP00000298910	ENSP00000341071	gene-gene	+inhibition_v10.0	0.297				inhibition	inhibition	FALSE	gene-gene		+inhibition_v10.0	120892	LRRK2			50650	ARHGEF3		120892 (ACTION_SCORE) 50650
2436	GENE_ACTS_AND_IS_ACTED_ON	0.276	inhibition	inhibition	2436		ENSP00000261799	ENSP00000298910	gene-gene	+inhibition_v10.0	0.276				inhibition	inhibition	FALSE	gene-gene		+inhibition_v10.0	5159	PDGFRB			120892	LRRK2		5159 (ACTION_SCORE) 120892
2440	GENE_ACTS_AND_IS_ACTED_ON	0.291	inhibition	inhibition	2440		ENSP00000298910	ENSP00000364207	gene-gene	+inhibition_v10.0	0.291				inhibition	inhibition	FALSE	gene-gene		+inhibition_v10.0	120892	LRRK2			55357	TBC1D2		120892 (ACTION_SCORE) 55357
2442	GENE_ACTS_AND_IS_ACTED_ON	0.353	inhibition	inhibition	2442		ENSP00000298910	ENSP00000306124	gene-gene	+inhibition_v10.0	0.353				inhibition	inhibition	FALSE	gene-gene		+inhibition_v10.0	120892	LRRK2			5581	PRKCE		120892 (ACTION_SCORE) 5581
2444	GENE_ACTS_AND_IS_ACTED_ON	0.353	inhibition	inhibition	2444		ENSP00000298910	ENSP00000329127	gene-gene	+inhibition_v10.0	0.353				inhibition	inhibition	FALSE	gene-gene		+inhibition_v10.0	120892	LRRK2			5583	PRKCH		120892 (ACTION_SCORE) 5583
2447	GENE_ACTS_AND_IS_ACTED_ON	0.412	inhibition	inhibition	2447		ENSP00000298910	ENSP00000311005	gene-gene	+inhibition_v10.0	0.412				inhibition	inhibition	FALSE	gene-gene		+inhibition_v10.0	120892	LRRK2			5598	MAPK7		120892 (ACTION_SCORE) 5598
2449	GENE_ACTS_AND_IS_ACTED_ON	0.412	inhibition	inhibition	2449		ENSP00000211287	ENSP00000298910	gene-gene	+inhibition_v10.0	0.412				inhibition	inhibition	FALSE	gene-gene		+inhibition_v10.0	5603	MAPK13			120892	LRRK2		5603 (ACTION_SCORE) 120892
2452	GENE_ACTS_AND_IS_ACTED_ON	0.276	inhibition	inhibition	2452		ENSP00000217233	ENSP00000298910	gene-gene	+inhibition_v10.0	0.276				inhibition	inhibition	FALSE	gene-gene		+inhibition_v10.0	57761	TRIB3			120892	LRRK2		57761 (ACTION_SCORE) 120892
2462	GENE_ACTS_AND_IS_ACTED_ON	0.276	inhibition	inhibition	2462		ENSP00000298910	ENSP00000370912	gene-gene	+inhibition_v10.0	0.276				inhibition	inhibition	FALSE	gene-gene		+inhibition_v10.0	120892	LRRK2			7006	TEC		120892 (ACTION_SCORE) 7006
2467	GENE_ACTS_AND_IS_ACTED_ON	0.276	inhibition	inhibition	2467		ENSP00000298910	ENSP00000362221	gene-gene	+inhibition_v10.0	0.276				inhibition	inhibition	FALSE	gene-gene		+inhibition_v10.0	120892	LRRK2			83931	STK40		120892 (ACTION_SCORE) 83931
2474	GENE_ACTS_AND_IS_ACTED_ON	0.157	inhibition	inhibition	2474		ENSP00000301037	ENSP00000353210	gene-gene	+inhibition_v10.0	0.157				inhibition	inhibition	FALSE	gene-gene		+inhibition_v10.0	124923	SGK494			132946	ARL9		124923 (ACTION_SCORE) 132946
2476	GENE_ACTS_AND_IS_ACTED_ON	0.186	inhibition	inhibition	2476		ENSP00000301037	ENSP00000365145	gene-gene	+inhibition_v10.0	0.186				inhibition	inhibition	FALSE	gene-gene		+inhibition_v10.0	124923	SGK494			2307	FOXS1		124923 (ACTION_SCORE) 2307
2478	GENE_ACTS_AND_IS_ACTED_ON	0.157	inhibition	inhibition	2478		ENSP00000216127	ENSP00000301037	gene-gene	+inhibition_v10.0	0.157				inhibition	inhibition	FALSE	gene-gene		+inhibition_v10.0	23551	RASD2			124923	SGK494		23551 (ACTION_SCORE) 124923
2481	GENE_ACTS_AND_IS_ACTED_ON	0.15	inhibition	inhibition	2481		ENSP00000264424	ENSP00000301037	gene-gene	+inhibition_v10.0	0.15				inhibition	inhibition	FALSE	gene-gene		+inhibition_v10.0	2983	GUCY1B3			124923	SGK494		2983 (ACTION_SCORE) 124923
2482	GENE_ACTS_AND_IS_ACTED_ON	0.157	inhibition	inhibition	2482		ENSP00000301037	ENSP00000322628	gene-gene	+inhibition_v10.0	0.157				inhibition	inhibition	FALSE	gene-gene		+inhibition_v10.0	124923	SGK494			379	ARL4D		124923 (ACTION_SCORE) 379
2485	GENE_ACTS_AND_IS_ACTED_ON	0.302	inhibition	inhibition	2485		ENSP00000263895	ENSP00000301037	gene-gene	+inhibition_v10.0	0.302				inhibition	inhibition	FALSE	gene-gene		+inhibition_v10.0	390	RND3			124923	SGK494		390 (ACTION_SCORE) 124923
2486	GENE_ACTS_AND_IS_ACTED_ON	0.363	inhibition	inhibition	2486		ENSP00000301037	ENSP00000351908	gene-gene	+inhibition_v10.0	0.363				inhibition	inhibition	FALSE	gene-gene		+inhibition_v10.0	124923	SGK494			4217	MAP3K5		124923 (ACTION_SCORE) 4217
2488	GENE_ACTS_AND_IS_ACTED_ON	0.15	inhibition	inhibition	2488		ENSP00000265074	ENSP00000301037	gene-gene	+inhibition_v10.0	0.15				inhibition	inhibition	FALSE	gene-gene		+inhibition_v10.0	4883	NPR3			124923	SGK494		4883 (ACTION_SCORE) 124923
2490	GENE_ACTS_AND_IS_ACTED_ON	0.208	inhibition	inhibition	2490		ENSP00000301037	ENSP00000336591	gene-gene	+inhibition_v10.0	0.208				inhibition	inhibition	FALSE	gene-gene		+inhibition_v10.0	124923	SGK494			5521	PPP2R2B		124923 (ACTION_SCORE) 5521
2494	GENE_ACTS_AND_IS_ACTED_ON	0.157	inhibition	inhibition	2494		ENSP00000248706	ENSP00000301037	gene-gene	+inhibition_v10.0	0.157				inhibition	inhibition	FALSE	gene-gene		+inhibition_v10.0	65997	RASL11B			124923	SGK494		65997 (ACTION_SCORE) 124923
2496	GENE_ACTS_AND_IS_ACTED_ON	0.157	inhibition	inhibition	2496		ENSP00000301037	ENSP00000323847	gene-gene	+inhibition_v10.0	0.157				inhibition	inhibition	FALSE	gene-gene		+inhibition_v10.0	124923	SGK494			80117	ARL14		124923 (ACTION_SCORE) 80117
2497	GENE_ACTS_AND_IS_ACTED_ON	0.157	inhibition	inhibition	2497		ENSP00000301037	ENSP00000360020	gene-gene	+inhibition_v10.0	0.157				inhibition	inhibition	FALSE	gene-gene		+inhibition_v10.0	124923	SGK494			9077	DIRAS3		124923 (ACTION_SCORE) 9077
2500	GENE_ACTS_AND_IS_ACTED_ON	0.186	inhibition	inhibition	2500		ENSP00000296839	ENSP00000301037	gene-gene	+inhibition_v10.0	0.186				inhibition	inhibition	FALSE	gene-gene		+inhibition_v10.0	94234	FOXQ1			124923	SGK494		94234 (ACTION_SCORE) 124923
2511	GENE_ACTS_AND_IS_ACTED_ON	0.15	inhibition	inhibition	2511		ENSP00000341071	ENSP00000353210	gene-gene	+inhibition_v10.0	0.15				inhibition	inhibition	FALSE	gene-gene		+inhibition_v10.0	50650	ARHGEF3			132946	ARL9		50650 (ACTION_SCORE) 132946
2514	GENE_ACTS_AND_IS_ACTED_ON	0.157	inhibition	inhibition	2514		ENSP00000306124	ENSP00000353210	gene-gene	+inhibition_v10.0	0.157				inhibition	inhibition	FALSE	gene-gene		+inhibition_v10.0	5581	PRKCE			132946	ARL9		5581 (ACTION_SCORE) 132946
2516	GENE_ACTS_AND_IS_ACTED_ON	0.157	inhibition	inhibition	2516		ENSP00000329127	ENSP00000353210	gene-gene	+inhibition_v10.0	0.157				inhibition	inhibition	FALSE	gene-gene		+inhibition_v10.0	5583	PRKCH			132946	ARL9		5583 (ACTION_SCORE) 132946
2518	GENE_ACTS_AND_IS_ACTED_ON	0.19	inhibition	inhibition	2518		ENSP00000311005	ENSP00000353210	gene-gene	+inhibition_v10.0	0.19				inhibition	inhibition	FALSE	gene-gene		+inhibition_v10.0	5598	MAPK7			132946	ARL9		5598 (ACTION_SCORE) 132946
2520	GENE_ACTS_AND_IS_ACTED_ON	0.19	inhibition	inhibition	2520		ENSP00000211287	ENSP00000353210	gene-gene	+inhibition_v10.0	0.19				inhibition	inhibition	FALSE	gene-gene		+inhibition_v10.0	5603	MAPK13			132946	ARL9		5603 (ACTION_SCORE) 132946
2524	GENE_ACTS_AND_IS_ACTED_ON	0.19	inhibition	inhibition	2524		ENSP00000288976	ENSP00000356155	gene-gene	+inhibition_v10.0	0.19				inhibition	inhibition	FALSE	gene-gene		+inhibition_v10.0	138639	PTPDC1			5287	PIK3C2B		138639 (ACTION_SCORE) 5287
2530	GENE_ACTS_AND_IS_ACTED_ON	0.19	inhibition	inhibition	2530		ENSP00000346160	ENSP00000356155	gene-gene	+inhibition_v10.0	0.19				inhibition	inhibition	FALSE	gene-gene		+inhibition_v10.0	142679	DUSP19			5287	PIK3C2B		142679 (ACTION_SCORE) 5287
2549	GENE_ACTS_AND_IS_ACTED_ON	0.362	inhibition	inhibition	2549		ENSP00000313572	ENSP00000341044	gene-gene	+inhibition_v10.0	0.362				inhibition	inhibition	FALSE	gene-gene		+inhibition_v10.0	167359	NIM1K			32	ACACB		167359 (ACTION_SCORE) 32
2551	GENE_ACTS_AND_IS_ACTED_ON	0.194	inhibition	inhibition	2551		ENSP00000311005	ENSP00000313572	gene-gene	+inhibition_v10.0	0.194				inhibition	inhibition	FALSE	gene-gene		+inhibition_v10.0	5598	MAPK7			167359	NIM1K		5598 (ACTION_SCORE) 167359
2552	GENE_ACTS_AND_IS_ACTED_ON	0.194	inhibition	inhibition	2552		ENSP00000211287	ENSP00000313572	gene-gene	+inhibition_v10.0	0.194				inhibition	inhibition	FALSE	gene-gene		+inhibition_v10.0	5603	MAPK13			167359	NIM1K		5603 (ACTION_SCORE) 167359
2565	GENE_ACTS_AND_IS_ACTED_ON	0.19	inhibition	inhibition	2565		ENSP00000239223	ENSP00000356155	gene-gene	+inhibition_v10.0	0.19				inhibition	inhibition	FALSE	gene-gene		+inhibition_v10.0	1843	DUSP1			5287	PIK3C2B		1843 (ACTION_SCORE) 5287
2567	GENE_ACTS_AND_IS_ACTED_ON	0.8	inhibition	inhibition	2567		ENSP00000211287	ENSP00000239223	gene-gene	+inhibition_v10.0	0.8				inhibition	inhibition	FALSE	gene-gene		+inhibition_v10.0	5603	MAPK13			1843	DUSP1		5603 (ACTION_SCORE) 1843
2570	GENE_ACTS_AND_IS_ACTED_ON	0.19	inhibition	inhibition	2570		ENSP00000240100	ENSP00000356155	gene-gene	+inhibition_v10.0	0.19				inhibition	inhibition	FALSE	gene-gene		+inhibition_v10.0	1846	DUSP4			5287	PIK3C2B		1846 (ACTION_SCORE) 5287
2572	GENE_ACTS_AND_IS_ACTED_ON	0.8	inhibition	inhibition	2572		ENSP00000211287	ENSP00000240100	gene-gene	+inhibition_v10.0	0.8				inhibition	inhibition	FALSE	gene-gene		+inhibition_v10.0	5603	MAPK13			1846	DUSP4		5603 (ACTION_SCORE) 1846
2573	GENE_ACTS_AND_IS_ACTED_ON	0.19	inhibition	inhibition	2573		ENSP00000356155	ENSP00000358596	gene-gene	+inhibition_v10.0	0.19				inhibition	inhibition	FALSE	gene-gene		+inhibition_v10.0	5287	PIK3C2B			1847	DUSP5		5287 (ACTION_SCORE) 1847
2575	GENE_ACTS_AND_IS_ACTED_ON	0.8	inhibition	inhibition	2575		ENSP00000211287	ENSP00000358596	gene-gene	+inhibition_v10.0	0.8				inhibition	inhibition	FALSE	gene-gene		+inhibition_v10.0	5603	MAPK13			1847	DUSP5		5603 (ACTION_SCORE) 1847
2577	GENE_ACTS_AND_IS_ACTED_ON	0.19	inhibition	inhibition	2577		ENSP00000279488	ENSP00000356155	gene-gene	+inhibition_v10.0	0.19				inhibition	inhibition	FALSE	gene-gene		+inhibition_v10.0	1848	DUSP6			5287	PIK3C2B		1848 (ACTION_SCORE) 5287
2579	GENE_ACTS_AND_IS_ACTED_ON	0.8	inhibition	inhibition	2579		ENSP00000211287	ENSP00000279488	gene-gene	+inhibition_v10.0	0.8				inhibition	inhibition	FALSE	gene-gene		+inhibition_v10.0	5603	MAPK13			1848	DUSP6		5603 (ACTION_SCORE) 1848
2817	GENE_ACTS_AND_IS_ACTED_ON	0.362	inhibition	inhibition	2817		ENSP00000337451	ENSP00000341044	gene-gene	+inhibition_v10.0	0.362				inhibition	inhibition	FALSE	gene-gene		+inhibition_v10.0	2042	EPHA3			32	ACACB		2042 (ACTION_SCORE) 32
2818	GENE_ACTS_AND_IS_ACTED_ON	0.194	inhibition	inhibition	2818		ENSP00000311005	ENSP00000337451	gene-gene	+inhibition_v10.0	0.194				inhibition	inhibition	FALSE	gene-gene		+inhibition_v10.0	5598	MAPK7			2042	EPHA3		5598 (ACTION_SCORE) 2042
2821	GENE_ACTS_AND_IS_ACTED_ON	0.194	inhibition	inhibition	2821		ENSP00000211287	ENSP00000337451	gene-gene	+inhibition_v10.0	0.194				inhibition	inhibition	FALSE	gene-gene		+inhibition_v10.0	5603	MAPK13			2042	EPHA3		5603 (ACTION_SCORE) 2042
2823	GENE_ACTS_AND_IS_ACTED_ON	0.362	inhibition	inhibition	2823		ENSP00000341044	ENSP00000381097	gene-gene	+inhibition_v10.0	0.362				inhibition	inhibition	FALSE	gene-gene		+inhibition_v10.0	32	ACACB			2047	EPHB1		32 (ACTION_SCORE) 2047
2825	GENE_ACTS_AND_IS_ACTED_ON	0.194	inhibition	inhibition	2825		ENSP00000311005	ENSP00000381097	gene-gene	+inhibition_v10.0	0.194				inhibition	inhibition	FALSE	gene-gene		+inhibition_v10.0	5598	MAPK7			2047	EPHB1		5598 (ACTION_SCORE) 2047
2827	GENE_ACTS_AND_IS_ACTED_ON	0.194	inhibition	inhibition	2827		ENSP00000211287	ENSP00000381097	gene-gene	+inhibition_v10.0	0.194				inhibition	inhibition	FALSE	gene-gene		+inhibition_v10.0	5603	MAPK13			2047	EPHB1		5603 (ACTION_SCORE) 2047
2829	GENE_ACTS_AND_IS_ACTED_ON	0.341	inhibition	inhibition	2829		ENSP00000311113	ENSP00000342235	gene-gene	+inhibition_v10.0	0.341				inhibition	inhibition	FALSE	gene-gene		+inhibition_v10.0	3728	JUP			2066	ERBB4		3728 (ACTION_SCORE) 2066
2850	GENE_ACTS_AND_IS_ACTED_ON	0.362	inhibition	inhibition	2850		ENSP00000341044	ENSP00000393312	gene-gene	+inhibition_v10.0	0.362				inhibition	inhibition	FALSE	gene-gene		+inhibition_v10.0	32	ACACB			2260	FGFR1		32 (ACTION_SCORE) 2260
2854	GENE_ACTS_AND_IS_ACTED_ON	0.202	inhibition	inhibition	2854		ENSP00000311005	ENSP00000393312	gene-gene	+inhibition_v10.0	0.202				inhibition	inhibition	FALSE	gene-gene		+inhibition_v10.0	5598	MAPK7			2260	FGFR1		5598 (ACTION_SCORE) 2260
2855	GENE_ACTS_AND_IS_ACTED_ON	0.202	inhibition	inhibition	2855		ENSP00000211287	ENSP00000393312	gene-gene	+inhibition_v10.0	0.202				inhibition	inhibition	FALSE	gene-gene		+inhibition_v10.0	5603	MAPK13			2260	FGFR1		5603 (ACTION_SCORE) 2260
2864	GENE_ACTS_AND_IS_ACTED_ON	0.235	inhibition	inhibition	2864		ENSP00000296464	ENSP00000378508	gene-gene	+inhibition_v10.0	0.235				inhibition	inhibition	FALSE	gene-gene		+inhibition_v10.0	22824	HSPA4L			79962	DNAJC22		22824 (ACTION_SCORE) 79962
2873	GENE_ACTS_AND_IS_ACTED_ON	0.186	inhibition	inhibition	2873		ENSP00000306124	ENSP00000365145	gene-gene	+inhibition_v10.0	0.186				inhibition	inhibition	FALSE	gene-gene		+inhibition_v10.0	5581	PRKCE			2307	FOXS1		5581 (ACTION_SCORE) 2307
2876	GENE_ACTS_AND_IS_ACTED_ON	0.186	inhibition	inhibition	2876		ENSP00000329127	ENSP00000365145	gene-gene	+inhibition_v10.0	0.186				inhibition	inhibition	FALSE	gene-gene		+inhibition_v10.0	5583	PRKCH			2307	FOXS1		5583 (ACTION_SCORE) 2307
2887	GENE_ACTS_AND_IS_ACTED_ON	0.241	inhibition	inhibition	2887		ENSP00000216127	ENSP00000263895	gene-gene	+inhibition_v10.0	0.241				inhibition	inhibition	FALSE	gene-gene		+inhibition_v10.0	23551	RASD2			390	RND3		23551 (ACTION_SCORE) 390
2890	GENE_ACTS_AND_IS_ACTED_ON	0.15	inhibition	inhibition	2890		ENSP00000216127	ENSP00000341071	gene-gene	+inhibition_v10.0	0.15				inhibition	inhibition	FALSE	gene-gene		+inhibition_v10.0	23551	RASD2			50650	ARHGEF3		23551 (ACTION_SCORE) 50650
2892	GENE_ACTS_AND_IS_ACTED_ON	0.157	inhibition	inhibition	2892		ENSP00000216127	ENSP00000306124	gene-gene	+inhibition_v10.0	0.157				inhibition	inhibition	FALSE	gene-gene		+inhibition_v10.0	23551	RASD2			5581	PRKCE		23551 (ACTION_SCORE) 5581
2894	GENE_ACTS_AND_IS_ACTED_ON	0.157	inhibition	inhibition	2894		ENSP00000216127	ENSP00000329127	gene-gene	+inhibition_v10.0	0.157				inhibition	inhibition	FALSE	gene-gene		+inhibition_v10.0	23551	RASD2			5583	PRKCH		23551 (ACTION_SCORE) 5583
2896	GENE_ACTS_AND_IS_ACTED_ON	0.19	inhibition	inhibition	2896		ENSP00000216127	ENSP00000311005	gene-gene	+inhibition_v10.0	0.19				inhibition	inhibition	FALSE	gene-gene		+inhibition_v10.0	23551	RASD2			5598	MAPK7		23551 (ACTION_SCORE) 5598
2898	GENE_ACTS_AND_IS_ACTED_ON	0.19	inhibition	inhibition	2898		ENSP00000211287	ENSP00000216127	gene-gene	+inhibition_v10.0	0.19				inhibition	inhibition	FALSE	gene-gene		+inhibition_v10.0	5603	MAPK13			23551	RASD2		5603 (ACTION_SCORE) 23551
2906	GENE_ACTS_AND_IS_ACTED_ON	0.8	inhibition	inhibition	2906		ENSP00000323889	ENSP00000369213	gene-gene	+inhibition_v10.0	0.8				inhibition	inhibition	FALSE	gene-gene		+inhibition_v10.0	7706	TRIM25			23586	DDX58		7706 (ACTION_SCORE) 23586
2914	GENE_ACTS_AND_IS_ACTED_ON	0.8	inhibition	inhibition	2914		ENSP00000323901	ENSP00000410715	gene-gene	+inhibition_v10.0	0.8				inhibition	inhibition	FALSE	gene-gene		+inhibition_v10.0	2535	FZD2			6424	SFRP4		2535 (ACTION_SCORE) 6424
2916	GENE_ACTS_AND_IS_ACTED_ON	0.274	inhibition	inhibition	2916		ENSP00000323901	ENSP00000358698	gene-gene	+inhibition_v10.0	0.274				inhibition	inhibition	FALSE	gene-gene		+inhibition_v10.0	2535	FZD2			7482	WNT2B		2535 (ACTION_SCORE) 7482
2926	GENE_ACTS_AND_IS_ACTED_ON	0.8	inhibition	inhibition	2926		ENSP00000282561	ENSP00000311005	gene-gene	+inhibition_v10.0	0.8				inhibition	inhibition	FALSE	gene-gene		+inhibition_v10.0	2697	GJA1			5598	MAPK7		2697 (ACTION_SCORE) 5598
2928	GENE_ACTS_AND_IS_ACTED_ON	0.8	inhibition	inhibition	2928		ENSP00000258111	ENSP00000288139	gene-gene	+inhibition_v10.0	0.8				inhibition	inhibition	FALSE	gene-gene		+inhibition_v10.0	27345	KCNMB4			776	CACNA1D		27345 (ACTION_SCORE) 776
2940	GENE_ACTS_AND_IS_ACTED_ON	0.223	inhibition	inhibition	2940		ENSP00000358698	ENSP00000362734	gene-gene	+inhibition_v10.0	0.223				inhibition	inhibition	FALSE	gene-gene		+inhibition_v10.0	7482	WNT2B			286204	CRB2		7482 (ACTION_SCORE) 286204
2942	GENE_ACTS_AND_IS_ACTED_ON	0.362	inhibition	inhibition	2942		ENSP00000155926	ENSP00000341044	gene-gene	+inhibition_v10.0	0.362				inhibition	inhibition	FALSE	gene-gene		+inhibition_v10.0	28951	TRIB2			32	ACACB		28951 (ACTION_SCORE) 32
2943	GENE_ACTS_AND_IS_ACTED_ON	0.194	inhibition	inhibition	2943		ENSP00000155926	ENSP00000311005	gene-gene	+inhibition_v10.0	0.194				inhibition	inhibition	FALSE	gene-gene		+inhibition_v10.0	28951	TRIB2			5598	MAPK7		28951 (ACTION_SCORE) 5598
2945	GENE_ACTS_AND_IS_ACTED_ON	0.194	inhibition	inhibition	2945		ENSP00000155926	ENSP00000211287	gene-gene	+inhibition_v10.0	0.194				inhibition	inhibition	FALSE	gene-gene		+inhibition_v10.0	28951	TRIB2			5603	MAPK13		28951 (ACTION_SCORE) 5603
2953	GENE_ACTS_AND_IS_ACTED_ON	0.15	inhibition	inhibition	2953		ENSP00000264424	ENSP00000306124	gene-gene	+inhibition_v10.0	0.15				inhibition	inhibition	FALSE	gene-gene		+inhibition_v10.0	2983	GUCY1B3			5581	PRKCE		2983 (ACTION_SCORE) 5581
2954	GENE_ACTS_AND_IS_ACTED_ON	0.15	inhibition	inhibition	2954		ENSP00000264424	ENSP00000329127	gene-gene	+inhibition_v10.0	0.15				inhibition	inhibition	FALSE	gene-gene		+inhibition_v10.0	2983	GUCY1B3			5583	PRKCH		2983 (ACTION_SCORE) 5583
2963	GENE_ACTS_AND_IS_ACTED_ON	0.362	inhibition	inhibition	2963		ENSP00000256458	ENSP00000341044	gene-gene	+inhibition_v10.0	0.362				inhibition	inhibition	FALSE	gene-gene		+inhibition_v10.0	3656	IRAK2			32	ACACB		3656 (ACTION_SCORE) 32
2964	GENE_ACTS_AND_IS_ACTED_ON	0.362	inhibition	inhibition	2964		ENSP00000263923	ENSP00000341044	gene-gene	+inhibition_v10.0	0.362				inhibition	inhibition	FALSE	gene-gene		+inhibition_v10.0	3791	KDR			32	ACACB		3791 (ACTION_SCORE) 32
2965	GENE_ACTS_AND_IS_ACTED_ON	0.42	inhibition	inhibition	2965		ENSP00000341044	ENSP00000355884	gene-gene	+inhibition_v10.0	0.42				inhibition	inhibition	FALSE	gene-gene		+inhibition_v10.0	32	ACACB			4139	MARK1		32 (ACTION_SCORE) 4139
2966	GENE_ACTS_AND_IS_ACTED_ON	0.362	inhibition	inhibition	2966		ENSP00000341044	ENSP00000451263	gene-gene	+inhibition_v10.0	0.362				inhibition	inhibition	FALSE	gene-gene		+inhibition_v10.0	32	ACACB			4293	MAP3K9		32 (ACTION_SCORE) 4293
2967	GENE_ACTS_AND_IS_ACTED_ON	0.362	inhibition	inhibition	2967		ENSP00000261799	ENSP00000341044	gene-gene	+inhibition_v10.0	0.362				inhibition	inhibition	FALSE	gene-gene		+inhibition_v10.0	5159	PDGFRB			32	ACACB		5159 (ACTION_SCORE) 32
2968	GENE_ACTS_AND_IS_ACTED_ON	0.362	inhibition	inhibition	2968		ENSP00000217233	ENSP00000341044	gene-gene	+inhibition_v10.0	0.362				inhibition	inhibition	FALSE	gene-gene		+inhibition_v10.0	57761	TRIB3			32	ACACB		57761 (ACTION_SCORE) 32
2969	GENE_ACTS_AND_IS_ACTED_ON	0.362	inhibition	inhibition	2969		ENSP00000341044	ENSP00000370912	gene-gene	+inhibition_v10.0	0.362				inhibition	inhibition	FALSE	gene-gene		+inhibition_v10.0	32	ACACB			7006	TEC		32 (ACTION_SCORE) 7006
2970	GENE_ACTS_AND_IS_ACTED_ON	0.362	inhibition	inhibition	2970		ENSP00000341044	ENSP00000362221	gene-gene	+inhibition_v10.0	0.362				inhibition	inhibition	FALSE	gene-gene		+inhibition_v10.0	32	ACACB			83931	STK40		32 (ACTION_SCORE) 83931
2972	GENE_ACTS_AND_IS_ACTED_ON	0.235	inhibition	inhibition	2972		ENSP00000324173	ENSP00000378508	gene-gene	+inhibition_v10.0	0.235				inhibition	inhibition	FALSE	gene-gene		+inhibition_v10.0	3309	HSPA5			79962	DNAJC22		3309 (ACTION_SCORE) 79962
2975	GENE_ACTS_AND_IS_ACTED_ON	0.8	inhibition	inhibition	2975		ENSP00000263464	ENSP00000265164	gene-gene	+inhibition_v10.0	0.8				inhibition	inhibition	FALSE	gene-gene		+inhibition_v10.0	330	BIRC3			839	CASP6		330 (ACTION_SCORE) 839
2978	GENE_ACTS_AND_IS_ACTED_ON	0.235	inhibition	inhibition	2978		ENSP00000310219	ENSP00000378508	gene-gene	+inhibition_v10.0	0.235				inhibition	inhibition	FALSE	gene-gene		+inhibition_v10.0	3310	HSPA6			79962	DNAJC22		3310 (ACTION_SCORE) 79962
2981	GENE_ACTS_AND_IS_ACTED_ON	0.235	inhibition	inhibition	2981		ENSP00000297185	ENSP00000378508	gene-gene	+inhibition_v10.0	0.235				inhibition	inhibition	FALSE	gene-gene		+inhibition_v10.0	3313	HSPA9			79962	DNAJC22		3313 (ACTION_SCORE) 79962
2988	GENE_ACTS_AND_IS_ACTED_ON	0.235	inhibition	inhibition	2988		ENSP00000331268	ENSP00000378508	gene-gene	+inhibition_v10.0	0.235				inhibition	inhibition	FALSE	gene-gene		+inhibition_v10.0	339416	ANKRD45			79962	DNAJC22		339416 (ACTION_SCORE) 79962
3004	GENE_ACTS_AND_IS_ACTED_ON	0.8	inhibition	inhibition	3004		ENSP00000170630	ENSP00000264033	gene-gene	+inhibition_v10.0	0.8				inhibition	inhibition	FALSE	gene-gene		+inhibition_v10.0	3566	IL4R			867	CBL		3566 (ACTION_SCORE) 867
3010	GENE_ACTS_AND_IS_ACTED_ON	0.8	inhibition	inhibition	3010		ENSP00000264033	ENSP00000357470	gene-gene	+inhibition_v10.0	0.8				inhibition	inhibition	FALSE	gene-gene		+inhibition_v10.0	867	CBL			3570	IL6R		867 (ACTION_SCORE) 3570
3013	GENE_ACTS_AND_IS_ACTED_ON	0.8	inhibition	inhibition	3013		ENSP00000264033	ENSP00000306157	gene-gene	+inhibition_v10.0	0.8				inhibition	inhibition	FALSE	gene-gene		+inhibition_v10.0	867	CBL			3575	IL7R		867 (ACTION_SCORE) 3575
3028	GENE_ACTS_AND_IS_ACTED_ON	0.8	inhibition	inhibition	3028		ENSP00000262345	ENSP00000264033	gene-gene	+inhibition_v10.0	0.8				inhibition	inhibition	FALSE	gene-gene		+inhibition_v10.0	3595	IL12RB2			867	CBL		3595 (ACTION_SCORE) 867
3031	GENE_ACTS_AND_IS_ACTED_ON	0.194	inhibition	inhibition	3031		ENSP00000256458	ENSP00000311005	gene-gene	+inhibition_v10.0	0.194				inhibition	inhibition	FALSE	gene-gene		+inhibition_v10.0	3656	IRAK2			5598	MAPK7		3656 (ACTION_SCORE) 5598
3032	GENE_ACTS_AND_IS_ACTED_ON	0.194	inhibition	inhibition	3032		ENSP00000211287	ENSP00000256458	gene-gene	+inhibition_v10.0	0.194				inhibition	inhibition	FALSE	gene-gene		+inhibition_v10.0	5603	MAPK13			3656	IRAK2		5603 (ACTION_SCORE) 3656
3052	GENE_ACTS_AND_IS_ACTED_ON	0.202	inhibition	inhibition	3052		ENSP00000263923	ENSP00000311005	gene-gene	+inhibition_v10.0	0.202				inhibition	inhibition	FALSE	gene-gene		+inhibition_v10.0	3791	KDR			5598	MAPK7		3791 (ACTION_SCORE) 5598
3054	GENE_ACTS_AND_IS_ACTED_ON	0.202	inhibition	inhibition	3054		ENSP00000211287	ENSP00000263923	gene-gene	+inhibition_v10.0	0.202				inhibition	inhibition	FALSE	gene-gene		+inhibition_v10.0	5603	MAPK13			3791	KDR		5603 (ACTION_SCORE) 3791
3056	GENE_ACTS_AND_IS_ACTED_ON	0.8	inhibition	inhibition	3056		ENSP00000263923	ENSP00000361125	gene-gene	+inhibition_v10.0	0.8				inhibition	inhibition	FALSE	gene-gene		+inhibition_v10.0	3791	KDR			7422	VEGFA		3791 (ACTION_SCORE) 7422
3062	GENE_ACTS_AND_IS_ACTED_ON	0.15	inhibition	inhibition	3062		ENSP00000322628	ENSP00000341071	gene-gene	+inhibition_v10.0	0.15				inhibition	inhibition	FALSE	gene-gene		+inhibition_v10.0	379	ARL4D			50650	ARHGEF3		379 (ACTION_SCORE) 50650
3065	GENE_ACTS_AND_IS_ACTED_ON	0.157	inhibition	inhibition	3065		ENSP00000306124	ENSP00000322628	gene-gene	+inhibition_v10.0	0.157				inhibition	inhibition	FALSE	gene-gene		+inhibition_v10.0	5581	PRKCE			379	ARL4D		5581 (ACTION_SCORE) 379
3066	GENE_ACTS_AND_IS_ACTED_ON	0.157	inhibition	inhibition	3066		ENSP00000322628	ENSP00000329127	gene-gene	+inhibition_v10.0	0.157				inhibition	inhibition	FALSE	gene-gene		+inhibition_v10.0	379	ARL4D			5583	PRKCH		379 (ACTION_SCORE) 5583
3068	GENE_ACTS_AND_IS_ACTED_ON	0.19	inhibition	inhibition	3068		ENSP00000311005	ENSP00000322628	gene-gene	+inhibition_v10.0	0.19				inhibition	inhibition	FALSE	gene-gene		+inhibition_v10.0	5598	MAPK7			379	ARL4D		5598 (ACTION_SCORE) 379
3071	GENE_ACTS_AND_IS_ACTED_ON	0.19	inhibition	inhibition	3071		ENSP00000211287	ENSP00000322628	gene-gene	+inhibition_v10.0	0.19				inhibition	inhibition	FALSE	gene-gene		+inhibition_v10.0	5603	MAPK13			379	ARL4D		5603 (ACTION_SCORE) 379
3076	GENE_ACTS_AND_IS_ACTED_ON	0.299	inhibition	inhibition	3076		ENSP00000263895	ENSP00000341071	gene-gene	+inhibition_v10.0	0.299				inhibition	inhibition	FALSE	gene-gene		+inhibition_v10.0	390	RND3			50650	ARHGEF3		390 (ACTION_SCORE) 50650
3078	GENE_ACTS_AND_IS_ACTED_ON	0.15	inhibition	inhibition	3078		ENSP00000263895	ENSP00000364207	gene-gene	+inhibition_v10.0	0.15				inhibition	inhibition	FALSE	gene-gene		+inhibition_v10.0	390	RND3			55357	TBC1D2		390 (ACTION_SCORE) 55357
3081	GENE_ACTS_AND_IS_ACTED_ON	0.302	inhibition	inhibition	3081		ENSP00000263895	ENSP00000306124	gene-gene	+inhibition_v10.0	0.302				inhibition	inhibition	FALSE	gene-gene		+inhibition_v10.0	390	RND3			5581	PRKCE		390 (ACTION_SCORE) 5581
3082	GENE_ACTS_AND_IS_ACTED_ON	0.302	inhibition	inhibition	3082		ENSP00000263895	ENSP00000329127	gene-gene	+inhibition_v10.0	0.302				inhibition	inhibition	FALSE	gene-gene		+inhibition_v10.0	390	RND3			5583	PRKCH		390 (ACTION_SCORE) 5583
3085	GENE_ACTS_AND_IS_ACTED_ON	0.239	inhibition	inhibition	3085		ENSP00000263895	ENSP00000311005	gene-gene	+inhibition_v10.0	0.239				inhibition	inhibition	FALSE	gene-gene		+inhibition_v10.0	390	RND3			5598	MAPK7		390 (ACTION_SCORE) 5598
3086	GENE_ACTS_AND_IS_ACTED_ON	0.239	inhibition	inhibition	3086		ENSP00000211287	ENSP00000263895	gene-gene	+inhibition_v10.0	0.239				inhibition	inhibition	FALSE	gene-gene		+inhibition_v10.0	5603	MAPK13			390	RND3		5603 (ACTION_SCORE) 390
3089	GENE_ACTS_AND_IS_ACTED_ON	0.241	inhibition	inhibition	3089		ENSP00000248706	ENSP00000263895	gene-gene	+inhibition_v10.0	0.241				inhibition	inhibition	FALSE	gene-gene		+inhibition_v10.0	65997	RASL11B			390	RND3		65997 (ACTION_SCORE) 390
3094	GENE_ACTS_AND_IS_ACTED_ON	0.241	inhibition	inhibition	3094		ENSP00000263895	ENSP00000360020	gene-gene	+inhibition_v10.0	0.241				inhibition	inhibition	FALSE	gene-gene		+inhibition_v10.0	390	RND3			9077	DIRAS3		390 (ACTION_SCORE) 9077
3099	GENE_ACTS_AND_IS_ACTED_ON	0.8	inhibition	inhibition	3099		ENSP00000306124	ENSP00000357624	gene-gene	+inhibition_v10.0	0.8				inhibition	inhibition	FALSE	gene-gene		+inhibition_v10.0	5581	PRKCE			4082	MARCKS		5581 (ACTION_SCORE) 4082
3116	GENE_ACTS_AND_IS_ACTED_ON	0.397	inhibition	inhibition	3116		ENSP00000306124	ENSP00000351908	gene-gene	+inhibition_v10.0	0.397				inhibition	inhibition	FALSE	gene-gene		+inhibition_v10.0	5581	PRKCE			4217	MAP3K5		5581 (ACTION_SCORE) 4217
3117	GENE_ACTS_AND_IS_ACTED_ON	0.397	inhibition	inhibition	3117		ENSP00000329127	ENSP00000351908	gene-gene	+inhibition_v10.0	0.397				inhibition	inhibition	FALSE	gene-gene		+inhibition_v10.0	5583	PRKCH			4217	MAP3K5		5583 (ACTION_SCORE) 4217
3127	GENE_ACTS_AND_IS_ACTED_ON	0.194	inhibition	inhibition	3127		ENSP00000311005	ENSP00000451263	gene-gene	+inhibition_v10.0	0.194				inhibition	inhibition	FALSE	gene-gene		+inhibition_v10.0	5598	MAPK7			4293	MAP3K9		5598 (ACTION_SCORE) 4293
3128	GENE_ACTS_AND_IS_ACTED_ON	0.194	inhibition	inhibition	3128		ENSP00000211287	ENSP00000451263	gene-gene	+inhibition_v10.0	0.194				inhibition	inhibition	FALSE	gene-gene		+inhibition_v10.0	5603	MAPK13			4293	MAP3K9		5603 (ACTION_SCORE) 4293
3133	GENE_ACTS_AND_IS_ACTED_ON	0.162	inhibition	inhibition	3133		ENSP00000219271	ENSP00000266085	gene-gene	+inhibition_v10.0	0.162				inhibition	inhibition	FALSE	gene-gene		+inhibition_v10.0	4324	MMP15			7078	TIMP3		4324 (ACTION_SCORE) 7078
3142	GENE_ACTS_AND_IS_ACTED_ON	0.15	inhibition	inhibition	3142		ENSP00000265074	ENSP00000306124	gene-gene	+inhibition_v10.0	0.15				inhibition	inhibition	FALSE	gene-gene		+inhibition_v10.0	4883	NPR3			5581	PRKCE		4883 (ACTION_SCORE) 5581
3144	GENE_ACTS_AND_IS_ACTED_ON	0.15	inhibition	inhibition	3144		ENSP00000265074	ENSP00000329127	gene-gene	+inhibition_v10.0	0.15				inhibition	inhibition	FALSE	gene-gene		+inhibition_v10.0	4883	NPR3			5583	PRKCH		4883 (ACTION_SCORE) 5583
3152	GENE_ACTS_AND_IS_ACTED_ON	0.8	inhibition	inhibition	3152		ENSP00000264033	ENSP00000338010	gene-gene	+inhibition_v10.0	0.8				inhibition	inhibition	FALSE	gene-gene		+inhibition_v10.0	867	CBL			50615	IL21R		867 (ACTION_SCORE) 50615
3154	GENE_ACTS_AND_IS_ACTED_ON	0.15	inhibition	inhibition	3154		ENSP00000248706	ENSP00000341071	gene-gene	+inhibition_v10.0	0.15				inhibition	inhibition	FALSE	gene-gene		+inhibition_v10.0	65997	RASL11B			50650	ARHGEF3		65997 (ACTION_SCORE) 50650
3156	GENE_ACTS_AND_IS_ACTED_ON	0.15	inhibition	inhibition	3156		ENSP00000323847	ENSP00000341071	gene-gene	+inhibition_v10.0	0.15				inhibition	inhibition	FALSE	gene-gene		+inhibition_v10.0	80117	ARL14			50650	ARHGEF3		80117 (ACTION_SCORE) 50650
3158	GENE_ACTS_AND_IS_ACTED_ON	0.15	inhibition	inhibition	3158		ENSP00000341071	ENSP00000360020	gene-gene	+inhibition_v10.0	0.15				inhibition	inhibition	FALSE	gene-gene		+inhibition_v10.0	50650	ARHGEF3			9077	DIRAS3		50650 (ACTION_SCORE) 9077
3169	GENE_ACTS_AND_IS_ACTED_ON	0.202	inhibition	inhibition	3169		ENSP00000261799	ENSP00000311005	gene-gene	+inhibition_v10.0	0.202				inhibition	inhibition	FALSE	gene-gene		+inhibition_v10.0	5159	PDGFRB			5598	MAPK7		5159 (ACTION_SCORE) 5598
3171	GENE_ACTS_AND_IS_ACTED_ON	0.202	inhibition	inhibition	3171		ENSP00000211287	ENSP00000261799	gene-gene	+inhibition_v10.0	0.202				inhibition	inhibition	FALSE	gene-gene		+inhibition_v10.0	5603	MAPK13			5159	PDGFRB		5603 (ACTION_SCORE) 5159
3180	GENE_ACTS_AND_IS_ACTED_ON	0.254	inhibition	inhibition	3180		ENSP00000261799	ENSP00000264033	gene-gene	+inhibition_v10.0	0.254				inhibition	inhibition	FALSE	gene-gene		+inhibition_v10.0	5159	PDGFRB			867	CBL		5159 (ACTION_SCORE) 867
3187	GENE_ACTS_AND_IS_ACTED_ON	0.19	inhibition	inhibition	3187		ENSP00000312081	ENSP00000356155	gene-gene	+inhibition_v10.0	0.19				inhibition	inhibition	FALSE	gene-gene		+inhibition_v10.0	54961	SSH3			5287	PIK3C2B		54961 (ACTION_SCORE) 5287
3192	GENE_ACTS_AND_IS_ACTED_ON	0.8	inhibition	inhibition	3192		ENSP00000264033	ENSP00000328133	gene-gene	+inhibition_v10.0	0.8				inhibition	inhibition	FALSE	gene-gene		+inhibition_v10.0	867	CBL			53833	IL20RB		867 (ACTION_SCORE) 53833
3199	GENE_ACTS_AND_IS_ACTED_ON	0.221	inhibition	inhibition	3199		ENSP00000306124	ENSP00000336591	gene-gene	+inhibition_v10.0	0.221				inhibition	inhibition	FALSE	gene-gene		+inhibition_v10.0	5581	PRKCE			5521	PPP2R2B		5581 (ACTION_SCORE) 5521
3200	GENE_ACTS_AND_IS_ACTED_ON	0.221	inhibition	inhibition	3200		ENSP00000329127	ENSP00000336591	gene-gene	+inhibition_v10.0	0.221				inhibition	inhibition	FALSE	gene-gene		+inhibition_v10.0	5583	PRKCH			5521	PPP2R2B		5583 (ACTION_SCORE) 5521
3201	GENE_ACTS_AND_IS_ACTED_ON	0.8	inhibition	inhibition	3201		ENSP00000288139	ENSP00000336591	gene-gene	+inhibition_v10.0	0.8				inhibition	inhibition	FALSE	gene-gene		+inhibition_v10.0	776	CACNA1D			5521	PPP2R2B		776 (ACTION_SCORE) 5521
3204	GENE_ACTS_AND_IS_ACTED_ON	0.8	inhibition	inhibition	3204		ENSP00000164133	ENSP00000288139	gene-gene	+inhibition_v10.0	0.8				inhibition	inhibition	FALSE	gene-gene		+inhibition_v10.0	5526	PPP2R5B			776	CACNA1D		5526 (ACTION_SCORE) 776
3210	GENE_ACTS_AND_IS_ACTED_ON	0.157	inhibition	inhibition	3210		ENSP00000248706	ENSP00000306124	gene-gene	+inhibition_v10.0	0.157				inhibition	inhibition	FALSE	gene-gene		+inhibition_v10.0	65997	RASL11B			5581	PRKCE		65997 (ACTION_SCORE) 5581
3212	GENE_ACTS_AND_IS_ACTED_ON	0.157	inhibition	inhibition	3212		ENSP00000306124	ENSP00000323847	gene-gene	+inhibition_v10.0	0.157				inhibition	inhibition	FALSE	gene-gene		+inhibition_v10.0	5581	PRKCE			80117	ARL14		5581 (ACTION_SCORE) 80117
3215	GENE_ACTS_AND_IS_ACTED_ON	0.157	inhibition	inhibition	3215		ENSP00000306124	ENSP00000360020	gene-gene	+inhibition_v10.0	0.157				inhibition	inhibition	FALSE	gene-gene		+inhibition_v10.0	5581	PRKCE			9077	DIRAS3		5581 (ACTION_SCORE) 9077
3216	GENE_ACTS_AND_IS_ACTED_ON	0.186	inhibition	inhibition	3216		ENSP00000296839	ENSP00000306124	gene-gene	+inhibition_v10.0	0.186				inhibition	inhibition	FALSE	gene-gene		+inhibition_v10.0	94234	FOXQ1			5581	PRKCE		94234 (ACTION_SCORE) 5581
3220	GENE_ACTS_AND_IS_ACTED_ON	0.157	inhibition	inhibition	3220		ENSP00000248706	ENSP00000329127	gene-gene	+inhibition_v10.0	0.157				inhibition	inhibition	FALSE	gene-gene		+inhibition_v10.0	65997	RASL11B			5583	PRKCH		65997 (ACTION_SCORE) 5583
3223	GENE_ACTS_AND_IS_ACTED_ON	0.157	inhibition	inhibition	3223		ENSP00000323847	ENSP00000329127	gene-gene	+inhibition_v10.0	0.157				inhibition	inhibition	FALSE	gene-gene		+inhibition_v10.0	80117	ARL14			5583	PRKCH		80117 (ACTION_SCORE) 5583
3225	GENE_ACTS_AND_IS_ACTED_ON	0.157	inhibition	inhibition	3225		ENSP00000329127	ENSP00000360020	gene-gene	+inhibition_v10.0	0.157				inhibition	inhibition	FALSE	gene-gene		+inhibition_v10.0	5583	PRKCH			9077	DIRAS3		5583 (ACTION_SCORE) 9077
3227	GENE_ACTS_AND_IS_ACTED_ON	0.186	inhibition	inhibition	3227		ENSP00000296839	ENSP00000329127	gene-gene	+inhibition_v10.0	0.186				inhibition	inhibition	FALSE	gene-gene		+inhibition_v10.0	94234	FOXQ1			5583	PRKCH		94234 (ACTION_SCORE) 5583
3230	GENE_ACTS_AND_IS_ACTED_ON	0.194	inhibition	inhibition	3230		ENSP00000217233	ENSP00000311005	gene-gene	+inhibition_v10.0	0.194				inhibition	inhibition	FALSE	gene-gene		+inhibition_v10.0	57761	TRIB3			5598	MAPK7		57761 (ACTION_SCORE) 5598
3232	GENE_ACTS_AND_IS_ACTED_ON	0.253	inhibition	inhibition	3232		ENSP00000311005	ENSP00000391592	gene-gene	+inhibition_v10.0	0.253				inhibition	inhibition	FALSE	gene-gene		+inhibition_v10.0	5598	MAPK7			5777	PTPN6		5598 (ACTION_SCORE) 5777
3235	GENE_ACTS_AND_IS_ACTED_ON	0.253	inhibition	inhibition	3235		ENSP00000295718	ENSP00000311005	gene-gene	+inhibition_v10.0	0.253				inhibition	inhibition	FALSE	gene-gene		+inhibition_v10.0	5798	PTPRN			5598	MAPK7		5798 (ACTION_SCORE) 5598
3237	GENE_ACTS_AND_IS_ACTED_ON	0.253	inhibition	inhibition	3237		ENSP00000311005	ENSP00000377047	gene-gene	+inhibition_v10.0	0.253				inhibition	inhibition	FALSE	gene-gene		+inhibition_v10.0	5598	MAPK7			5803	PTPRZ1		5598 (ACTION_SCORE) 5803
3239	GENE_ACTS_AND_IS_ACTED_ON	0.19	inhibition	inhibition	3239		ENSP00000248706	ENSP00000311005	gene-gene	+inhibition_v10.0	0.19				inhibition	inhibition	FALSE	gene-gene		+inhibition_v10.0	65997	RASL11B			5598	MAPK7		65997 (ACTION_SCORE) 5598
3240	GENE_ACTS_AND_IS_ACTED_ON	0.194	inhibition	inhibition	3240		ENSP00000311005	ENSP00000370912	gene-gene	+inhibition_v10.0	0.194				inhibition	inhibition	FALSE	gene-gene		+inhibition_v10.0	5598	MAPK7			7006	TEC		5598 (ACTION_SCORE) 7006
3244	GENE_ACTS_AND_IS_ACTED_ON	0.19	inhibition	inhibition	3244		ENSP00000311005	ENSP00000323847	gene-gene	+inhibition_v10.0	0.19				inhibition	inhibition	FALSE	gene-gene		+inhibition_v10.0	5598	MAPK7			80117	ARL14		5598 (ACTION_SCORE) 80117
3248	GENE_ACTS_AND_IS_ACTED_ON	0.194	inhibition	inhibition	3248		ENSP00000311005	ENSP00000362221	gene-gene	+inhibition_v10.0	0.194				inhibition	inhibition	FALSE	gene-gene		+inhibition_v10.0	5598	MAPK7			83931	STK40		5598 (ACTION_SCORE) 83931
3251	GENE_ACTS_AND_IS_ACTED_ON	0.19	inhibition	inhibition	3251		ENSP00000311005	ENSP00000360020	gene-gene	+inhibition_v10.0	0.19				inhibition	inhibition	FALSE	gene-gene		+inhibition_v10.0	5598	MAPK7			9077	DIRAS3		5598 (ACTION_SCORE) 9077
3256	GENE_ACTS_AND_IS_ACTED_ON	0.194	inhibition	inhibition	3256		ENSP00000211287	ENSP00000217233	gene-gene	+inhibition_v10.0	0.194				inhibition	inhibition	FALSE	gene-gene		+inhibition_v10.0	5603	MAPK13			57761	TRIB3		5603 (ACTION_SCORE) 57761
3258	GENE_ACTS_AND_IS_ACTED_ON	0.253	inhibition	inhibition	3258		ENSP00000211287	ENSP00000391592	gene-gene	+inhibition_v10.0	0.253				inhibition	inhibition	FALSE	gene-gene		+inhibition_v10.0	5603	MAPK13			5777	PTPN6		5603 (ACTION_SCORE) 5777
3261	GENE_ACTS_AND_IS_ACTED_ON	0.253	inhibition	inhibition	3261		ENSP00000211287	ENSP00000295718	gene-gene	+inhibition_v10.0	0.253				inhibition	inhibition	FALSE	gene-gene		+inhibition_v10.0	5603	MAPK13			5798	PTPRN		5603 (ACTION_SCORE) 5798
3263	GENE_ACTS_AND_IS_ACTED_ON	0.253	inhibition	inhibition	3263		ENSP00000211287	ENSP00000377047	gene-gene	+inhibition_v10.0	0.253				inhibition	inhibition	FALSE	gene-gene		+inhibition_v10.0	5603	MAPK13			5803	PTPRZ1		5603 (ACTION_SCORE) 5803
3264	GENE_ACTS_AND_IS_ACTED_ON	0.19	inhibition	inhibition	3264		ENSP00000211287	ENSP00000248706	gene-gene	+inhibition_v10.0	0.19				inhibition	inhibition	FALSE	gene-gene		+inhibition_v10.0	5603	MAPK13			65997	RASL11B		5603 (ACTION_SCORE) 65997
3268	GENE_ACTS_AND_IS_ACTED_ON	0.194	inhibition	inhibition	3268		ENSP00000211287	ENSP00000370912	gene-gene	+inhibition_v10.0	0.194				inhibition	inhibition	FALSE	gene-gene		+inhibition_v10.0	5603	MAPK13			7006	TEC		5603 (ACTION_SCORE) 7006
3271	GENE_ACTS_AND_IS_ACTED_ON	0.19	inhibition	inhibition	3271		ENSP00000211287	ENSP00000323847	gene-gene	+inhibition_v10.0	0.19				inhibition	inhibition	FALSE	gene-gene		+inhibition_v10.0	5603	MAPK13			80117	ARL14		5603 (ACTION_SCORE) 80117
3276	GENE_ACTS_AND_IS_ACTED_ON	0.194	inhibition	inhibition	3276		ENSP00000211287	ENSP00000362221	gene-gene	+inhibition_v10.0	0.194				inhibition	inhibition	FALSE	gene-gene		+inhibition_v10.0	5603	MAPK13			83931	STK40		5603 (ACTION_SCORE) 83931
3277	GENE_ACTS_AND_IS_ACTED_ON	0.19	inhibition	inhibition	3277		ENSP00000211287	ENSP00000360020	gene-gene	+inhibition_v10.0	0.19				inhibition	inhibition	FALSE	gene-gene		+inhibition_v10.0	5603	MAPK13			9077	DIRAS3		5603 (ACTION_SCORE) 9077
3305	GENE_ACTS_AND_IS_ACTED_ON	0.8	inhibition	inhibition	3305		ENSP00000358698	ENSP00000410715	gene-gene	+inhibition_v10.0	0.8				inhibition	inhibition	FALSE	gene-gene		+inhibition_v10.0	7482	WNT2B			6424	SFRP4		7482 (ACTION_SCORE) 6424
3306	GENE_ACTS_AND_IS_ACTED_ON	0.8	inhibition	inhibition	3306		ENSP00000410715	ENSP00000434034	gene-gene	+inhibition_v10.0	0.8				inhibition	inhibition	FALSE	gene-gene		+inhibition_v10.0	6424	SFRP4			8322	FZD4		6424 (ACTION_SCORE) 8322
3316	GENE_ACTS_AND_IS_ACTED_ON	0.8	inhibition	inhibition	3316		ENSP00000245451	ENSP00000328181	gene-gene	+inhibition_v10.0	0.8				inhibition	inhibition	FALSE	gene-gene		+inhibition_v10.0	652	BMP4			9241	NOG		652 (ACTION_SCORE) 9241
3322	GENE_ACTS_AND_IS_ACTED_ON	0.8	inhibition	inhibition	3322		ENSP00000283147	ENSP00000328181	gene-gene	+inhibition_v10.0	0.8				inhibition	inhibition	FALSE	gene-gene		+inhibition_v10.0	654	BMP6			9241	NOG		654 (ACTION_SCORE) 9241
3330	GENE_ACTS_AND_IS_ACTED_ON	0.8	inhibition	inhibition	3330		ENSP00000354394	ENSP00000465676	gene-gene	+inhibition_v10.0	0.8				inhibition	inhibition	FALSE	gene-gene		+inhibition_v10.0	6772	STAT1			9063	PIAS2		6772 (ACTION_SCORE) 9063
3333	GENE_ACTS_AND_IS_ACTED_ON	0.8	inhibition	inhibition	3333		ENSP00000341208	ENSP00000465676	gene-gene	+inhibition_v10.0	0.8				inhibition	inhibition	FALSE	gene-gene		+inhibition_v10.0	6776	STAT5A			9063	PIAS2		6776 (ACTION_SCORE) 9063
3345	GENE_ACTS_AND_IS_ACTED_ON	0.274	inhibition	inhibition	3345		ENSP00000358698	ENSP00000434034	gene-gene	+inhibition_v10.0	0.274				inhibition	inhibition	FALSE	gene-gene		+inhibition_v10.0	7482	WNT2B			8322	FZD4		7482 (ACTION_SCORE) 8322
3385	GENE_ACTS_AND_IS_ACTED_ON	0.8	inhibition	inhibition	3385		ENSP00000264033	ENSP00000274276	gene-gene	+inhibition_v10.0	0.8				inhibition	inhibition	FALSE	gene-gene		+inhibition_v10.0	867	CBL			9180	OSMR		867 (ACTION_SCORE) 9180
2252	GENE_IS_ACTED_ON	0.9	inhibition	inhibition	2252		ENSP00000264033	ENSP00000343785	gene-gene	+inhibition_v10.0	0.9				inhibition		FALSE	gene-gene		+inhibition_v10.0	867	CBL			10252	SPRY1		867 (ACTION_SCORE) 10252
2254	GENE_IS_ACTED_ON	0.9	inhibition	inhibition	2254		ENSP00000264033	ENSP00000366306	gene-gene	+inhibition_v10.0	0.9				inhibition		FALSE	gene-gene		+inhibition_v10.0	867	CBL			10253	SPRY2		867 (ACTION_SCORE) 10253
2257	GENE_IS_ACTED_ON	0.9	inhibition	inhibition	2257		ENSP00000228872	ENSP00000232424	gene-gene	+inhibition_v10.0	0.9				inhibition		FALSE	gene-gene		+inhibition_v10.0	1027	CDKN1B			3280	HES1		1027 (ACTION_SCORE) 3280
2380	GENE_IS_ACTED_ON	0.9	inhibition	inhibition	2380		ENSP00000306512	ENSP00000398597	gene-gene	+inhibition_v10.0	0.9				inhibition		FALSE	gene-gene		+inhibition_v10.0	3576	CXCL8			118460	EXOSC6		3576 (ACTION_SCORE) 118460
2526	GENE_IS_ACTED_ON	0.254	inhibition	inhibition	2526		ENSP00000211287	ENSP00000288976	gene-gene	+inhibition_v10.0	0.254				inhibition		FALSE	gene-gene		+inhibition_v10.0	5603	MAPK13			138639	PTPDC1		5603 (ACTION_SCORE) 138639
2531	GENE_IS_ACTED_ON	0.303	inhibition	inhibition	2531		ENSP00000311005	ENSP00000346160	gene-gene	+inhibition_v10.0	0.303				inhibition		FALSE	gene-gene		+inhibition_v10.0	5598	MAPK7			142679	DUSP19		5598 (ACTION_SCORE) 142679
2532	GENE_IS_ACTED_ON	0.303	inhibition	inhibition	2532		ENSP00000211287	ENSP00000346160	gene-gene	+inhibition_v10.0	0.303				inhibition		FALSE	gene-gene		+inhibition_v10.0	5603	MAPK13			142679	DUSP19		5603 (ACTION_SCORE) 142679
2574	GENE_IS_ACTED_ON	0.303	inhibition	inhibition	2574		ENSP00000311005	ENSP00000358596	gene-gene	+inhibition_v10.0	0.303				inhibition		FALSE	gene-gene		+inhibition_v10.0	5598	MAPK7			1847	DUSP5		5598 (ACTION_SCORE) 1847
2868	GENE_IS_ACTED_ON	0.9	inhibition	inhibition	2868		ENSP00000323901	ENSP00000363081	gene-gene	+inhibition_v10.0	0.9				inhibition		FALSE	gene-gene		+inhibition_v10.0	2535	FZD2			22943	DKK1		2535 (ACTION_SCORE) 22943
2881	GENE_IS_ACTED_ON	0.9	inhibition	inhibition	2881		ENSP00000263923	ENSP00000338272	gene-gene	+inhibition_v10.0	0.9				inhibition		FALSE	gene-gene		+inhibition_v10.0	3791	KDR			23462	HEY1		3791 (ACTION_SCORE) 23462
3000	GENE_IS_ACTED_ON	0.9	inhibition	inhibition	3000		ENSP00000256458	ENSP00000259206	gene-gene	+inhibition_v10.0	0.9				inhibition		FALSE	gene-gene		+inhibition_v10.0	3656	IRAK2			3557	IL1RN		3656 (ACTION_SCORE) 3557
3009	GENE_IS_ACTED_ON	0.9	inhibition	inhibition	3009		ENSP00000354394	ENSP00000357470	gene-gene	+inhibition_v10.0	0.9				inhibition		FALSE	gene-gene		+inhibition_v10.0	6772	STAT1			3570	IL6R		6772 (ACTION_SCORE) 3570
3197	GENE_IS_ACTED_ON	0.303	inhibition	inhibition	3197		ENSP00000311005	ENSP00000312081	gene-gene	+inhibition_v10.0	0.303				inhibition		FALSE	gene-gene		+inhibition_v10.0	5598	MAPK7			54961	SSH3		5598 (ACTION_SCORE) 54961
3198	GENE_IS_ACTED_ON	0.303	inhibition	inhibition	3198		ENSP00000211287	ENSP00000312081	gene-gene	+inhibition_v10.0	0.303				inhibition		FALSE	gene-gene		+inhibition_v10.0	5603	MAPK13			54961	SSH3		5603 (ACTION_SCORE) 54961
3294	GENE_IS_ACTED_ON	0.174	inhibition	inhibition	3294		ENSP00000370912	ENSP00000391592	gene-gene	+inhibition_v10.0	0.174				inhibition		FALSE	gene-gene		+inhibition_v10.0	7006	TEC			5777	PTPN6		7006 (ACTION_SCORE) 5777
3363	GENE_IS_ACTED_ON	0.9	inhibition	inhibition	3363		ENSP00000264033	ENSP00000344967	gene-gene	+inhibition_v10.0	0.9				inhibition		FALSE	gene-gene		+inhibition_v10.0	867	CBL			81848	SPRY4		867 (ACTION_SCORE) 81848
2220	GENE_ACTS_ON	0.166	activation	activation	2220		ENSP00000349250	ENSP00000356076	gene-gene	+activation_v10.0	0.166					activation	FALSE	gene-gene		+activation_v10.0	10124	ARL4A			8444	DYRK3		10124 (ACTION_SCORE) 8444
2223	GENE_ACTS_ON	0.8	activation	activation	2223		ENSP00000222553	ENSP00000306512	gene-gene	+activation_v10.0	0.8					activation	FALSE	gene-gene		+activation_v10.0	10135	NAMPT			3576	CXCL8		10135 (ACTION_SCORE) 3576
2224	GENE_ACTS_ON	0.8	activation	activation	2224		ENSP00000222553	ENSP00000225831	gene-gene	+activation_v10.0	0.8					activation	FALSE	gene-gene		+activation_v10.0	10135	NAMPT			6347	CCL2		10135 (ACTION_SCORE) 6347
2253	GENE_ACTS_ON	0.8	activation	activation	2253		ENSP00000274625	ENSP00000343785	gene-gene	+activation_v10.0	0.8					activation	FALSE	gene-gene		+activation_v10.0	8817	FGF18			10252	SPRY1		8817 (ACTION_SCORE) 10252
2267	GENE_ACTS_ON	0.194	activation	activation	2267		ENSP00000311005	ENSP00000361158	gene-gene	+activation_v10.0	0.194					activation	FALSE	gene-gene		+activation_v10.0	5598	MAPK7			10420	TESK2		5598 (ACTION_SCORE) 10420
2270	GENE_ACTS_ON	0.194	activation	activation	2270		ENSP00000211287	ENSP00000361158	gene-gene	+activation_v10.0	0.194					activation	FALSE	gene-gene		+activation_v10.0	5603	MAPK13			10420	TESK2		5603 (ACTION_SCORE) 10420
2272	GENE_ACTS_ON	0.8	activation	activation	2272		ENSP00000312834	ENSP00000358323	gene-gene	+activation_v10.0	0.8					activation	FALSE	gene-gene		+activation_v10.0	22877	MLXIP			10628	TXNIP		22877 (ACTION_SCORE) 10628
2292	GENE_ACTS_ON	0.9	activation	activation	2292		ENSP00000263339	ENSP00000297323	gene-gene	+activation_v10.0	0.9					activation	FALSE	gene-gene		+activation_v10.0	3552	IL1A			107	ADCY1		3552 (ACTION_SCORE) 107
2305	GENE_ACTS_ON	0.8	activation	activation	2305		ENSP00000255409	ENSP00000306512	gene-gene	+activation_v10.0	0.8					activation	FALSE	gene-gene		+activation_v10.0	1116	CHI3L1			3576	CXCL8		1116 (ACTION_SCORE) 3576
2310	GENE_ACTS_ON	0.8	activation	activation	2310		ENSP00000276414	ENSP00000411658	gene-gene	+activation_v10.0	0.8					activation	FALSE	gene-gene		+activation_v10.0	2796	GNRH1			116	ADCYAP1		2796 (ACTION_SCORE) 116
2388	GENE_ACTS_ON	0.295	activation	activation	2388		ENSP00000298910	ENSP00000346160	gene-gene	+activation_v10.0	0.295					activation	FALSE	gene-gene		+activation_v10.0	120892	LRRK2			142679	DUSP19		120892 (ACTION_SCORE) 142679
2396	GENE_ACTS_ON	0.295	activation	activation	2396		ENSP00000298910	ENSP00000358596	gene-gene	+activation_v10.0	0.295					activation	FALSE	gene-gene		+activation_v10.0	120892	LRRK2			1847	DUSP5		120892 (ACTION_SCORE) 1847
2430	GENE_ACTS_ON	0.237	activation	activation	2430		ENSP00000298910	ENSP00000386331	gene-gene	+activation_v10.0	0.237					activation	FALSE	gene-gene		+activation_v10.0	120892	LRRK2			4647	MYO7A		120892 (ACTION_SCORE) 4647
2439	GENE_ACTS_ON	0.295	activation	activation	2439		ENSP00000298910	ENSP00000312081	gene-gene	+activation_v10.0	0.295					activation	FALSE	gene-gene		+activation_v10.0	120892	LRRK2			54961	SSH3		120892 (ACTION_SCORE) 54961
2455	GENE_ACTS_ON	0.212	activation	activation	2455		ENSP00000295718	ENSP00000298910	gene-gene	+activation_v10.0	0.212					activation	FALSE	gene-gene		+activation_v10.0	5798	PTPRN			120892	LRRK2		5798 (ACTION_SCORE) 120892
2468	GENE_ACTS_ON	0.166	activation	activation	2468		ENSP00000298910	ENSP00000356076	gene-gene	+activation_v10.0	0.166					activation	FALSE	gene-gene		+activation_v10.0	120892	LRRK2			8444	DYRK3		120892 (ACTION_SCORE) 8444
2492	GENE_ACTS_ON	0.302	activation	activation	2492		ENSP00000211287	ENSP00000301037	gene-gene	+activation_v10.0	0.302					activation	FALSE	gene-gene		+activation_v10.0	5603	MAPK13			124923	SGK494		5603 (ACTION_SCORE) 124923
2499	GENE_ACTS_ON	0.186	activation	activation	2499		ENSP00000296839	ENSP00000301037	gene-gene	+activation_v10.0	0.186					activation	FALSE	gene-gene		+activation_v10.0	94234	FOXQ1			124923	SGK494		94234 (ACTION_SCORE) 124923
2521	GENE_ACTS_ON	0.166	activation	activation	2521		ENSP00000353210	ENSP00000356076	gene-gene	+activation_v10.0	0.166					activation	FALSE	gene-gene		+activation_v10.0	132946	ARL9			8444	DYRK3		132946 (ACTION_SCORE) 8444
2529	GENE_ACTS_ON	0.8	activation	activation	2529		ENSP00000245451	ENSP00000252997	gene-gene	+activation_v10.0	0.8					activation	FALSE	gene-gene		+activation_v10.0	652	BMP4			140628	GATA5		652 (ACTION_SCORE) 140628
2550	GENE_ACTS_ON	0.194	activation	activation	2550		ENSP00000311005	ENSP00000313572	gene-gene	+activation_v10.0	0.194					activation	FALSE	gene-gene		+activation_v10.0	5598	MAPK7			167359	NIM1K		5598 (ACTION_SCORE) 167359
2553	GENE_ACTS_ON	0.194	activation	activation	2553		ENSP00000211287	ENSP00000313572	gene-gene	+activation_v10.0	0.194					activation	FALSE	gene-gene		+activation_v10.0	5603	MAPK13			167359	NIM1K		5603 (ACTION_SCORE) 167359
2559	GENE_ACTS_ON	0.9	activation	activation	2559		ENSP00000230990	ENSP00000306512	gene-gene	+activation_v10.0	0.9					activation	FALSE	gene-gene		+activation_v10.0	1839	HBEGF			3576	CXCL8		1839 (ACTION_SCORE) 3576
2560	GENE_ACTS_ON	0.8	activation	activation	2560		ENSP00000230990	ENSP00000264563	gene-gene	+activation_v10.0	0.8					activation	FALSE	gene-gene		+activation_v10.0	1839	HBEGF			3589	IL11		1839 (ACTION_SCORE) 3589
2562	GENE_ACTS_ON	0.9	activation	activation	2562		ENSP00000230990	ENSP00000341208	gene-gene	+activation_v10.0	0.9					activation	FALSE	gene-gene		+activation_v10.0	1839	HBEGF			6776	STAT5A		1839 (ACTION_SCORE) 6776
2568	GENE_ACTS_ON	0.8	activation	activation	2568		ENSP00000239938	ENSP00000240100	gene-gene	+activation_v10.0	0.8					activation	FALSE	gene-gene		+activation_v10.0	1958	EGR1			1846	DUSP4		1958 (ACTION_SCORE) 1846
2585	GENE_ACTS_ON	0.8	activation	activation	2585		ENSP00000239938	ENSP00000369858	gene-gene	+activation_v10.0	0.8					activation	FALSE	gene-gene		+activation_v10.0	1958	EGR1			241	ALOX5AP		1958 (ACTION_SCORE) 241
2592	GENE_ACTS_ON	0.8	activation	activation	2592		ENSP00000239938	ENSP00000363804	gene-gene	+activation_v10.0	0.8					activation	FALSE	gene-gene		+activation_v10.0	1958	EGR1			9314	KLF4		1958 (ACTION_SCORE) 9314
2819	GENE_ACTS_ON	0.194	activation	activation	2819		ENSP00000311005	ENSP00000337451	gene-gene	+activation_v10.0	0.194					activation	FALSE	gene-gene		+activation_v10.0	5598	MAPK7			2042	EPHA3		5598 (ACTION_SCORE) 2042
2820	GENE_ACTS_ON	0.194	activation	activation	2820		ENSP00000211287	ENSP00000337451	gene-gene	+activation_v10.0	0.194					activation	FALSE	gene-gene		+activation_v10.0	5603	MAPK13			2042	EPHA3		5603 (ACTION_SCORE) 2042
2824	GENE_ACTS_ON	0.194	activation	activation	2824		ENSP00000311005	ENSP00000381097	gene-gene	+activation_v10.0	0.194					activation	FALSE	gene-gene		+activation_v10.0	5598	MAPK7			2047	EPHB1		5598 (ACTION_SCORE) 2047
2826	GENE_ACTS_ON	0.194	activation	activation	2826		ENSP00000211287	ENSP00000381097	gene-gene	+activation_v10.0	0.194					activation	FALSE	gene-gene		+activation_v10.0	5603	MAPK13			2047	EPHB1		5603 (ACTION_SCORE) 2047
2839	GENE_ACTS_ON	0.9	activation	activation	2839		ENSP00000170630	ENSP00000376436	gene-gene	+activation_v10.0	0.9					activation	FALSE	gene-gene		+activation_v10.0	3566	IL4R			2113	ETS1		3566 (ACTION_SCORE) 2113
2841	GENE_ACTS_ON	0.8	activation	activation	2841		ENSP00000361125	ENSP00000376436	gene-gene	+activation_v10.0	0.8					activation	FALSE	gene-gene		+activation_v10.0	7422	VEGFA			2113	ETS1		7422 (ACTION_SCORE) 2113
2847	GENE_ACTS_ON	0.8	activation	activation	2847		ENSP00000371790	ENSP00000372170	gene-gene	+activation_v10.0	0.8					activation	FALSE	gene-gene		+activation_v10.0	2254	FGF9			4487	MSX1		2254 (ACTION_SCORE) 4487
2853	GENE_ACTS_ON	0.202	activation	activation	2853		ENSP00000311005	ENSP00000393312	gene-gene	+activation_v10.0	0.202					activation	FALSE	gene-gene		+activation_v10.0	5598	MAPK7			2260	FGFR1		5598 (ACTION_SCORE) 2260
2856	GENE_ACTS_ON	0.202	activation	activation	2856		ENSP00000211287	ENSP00000393312	gene-gene	+activation_v10.0	0.202					activation	FALSE	gene-gene		+activation_v10.0	5603	MAPK13			2260	FGFR1		5603 (ACTION_SCORE) 2260
2869	GENE_ACTS_ON	0.8	activation	activation	2869		ENSP00000245451	ENSP00000363081	gene-gene	+activation_v10.0	0.8					activation	FALSE	gene-gene		+activation_v10.0	652	BMP4			22943	DKK1		652 (ACTION_SCORE) 22943
2882	GENE_ACTS_ON	0.8	activation	activation	2882		ENSP00000245451	ENSP00000338272	gene-gene	+activation_v10.0	0.8					activation	FALSE	gene-gene		+activation_v10.0	652	BMP4			23462	HEY1		652 (ACTION_SCORE) 23462
2900	GENE_ACTS_ON	0.166	activation	activation	2900		ENSP00000216127	ENSP00000356076	gene-gene	+activation_v10.0	0.166					activation	FALSE	gene-gene		+activation_v10.0	23551	RASD2			8444	DYRK3		23551 (ACTION_SCORE) 8444
2912	GENE_ACTS_ON	0.8	activation	activation	2912		ENSP00000283147	ENSP00000384708	gene-gene	+activation_v10.0	0.8					activation	FALSE	gene-gene		+activation_v10.0	654	BMP6			2492	FSHR		654 (ACTION_SCORE) 2492
2931	GENE_ACTS_ON	0.8	activation	activation	2931		ENSP00000228682	ENSP00000339191	gene-gene	+activation_v10.0	0.8					activation	FALSE	gene-gene		+activation_v10.0	2735	GLI1			857	CAV1		2735 (ACTION_SCORE) 857
2932	GENE_ACTS_ON	0.8	activation	activation	2932		ENSP00000306512	ENSP00000317379	gene-gene	+activation_v10.0	0.8					activation	FALSE	gene-gene		+activation_v10.0	3576	CXCL8			2744	GLS		3576 (ACTION_SCORE) 2744
2949	GENE_ACTS_ON	0.9	activation	activation	2949		ENSP00000340874	ENSP00000452454	gene-gene	+activation_v10.0	0.9					activation	FALSE	gene-gene		+activation_v10.0	4208	MEF2C			2957	GTF2A1		4208 (ACTION_SCORE) 2957
2976	GENE_ACTS_ON	0.9	activation	activation	2976		ENSP00000263464	ENSP00000265164	gene-gene	+activation_v10.0	0.9					activation	FALSE	gene-gene		+activation_v10.0	330	BIRC3			839	CASP6		330 (ACTION_SCORE) 839
2986	GENE_ACTS_ON	0.8	activation	activation	2986		ENSP00000335153	ENSP00000344352	gene-gene	+activation_v10.0	0.8					activation	FALSE	gene-gene		+activation_v10.0	3320	HSP90AA1			467	ATF3		3320 (ACTION_SCORE) 467
2992	GENE_ACTS_ON	0.8	activation	activation	2992		ENSP00000245414	ENSP00000360876	gene-gene	+activation_v10.0	0.8					activation	FALSE	gene-gene		+activation_v10.0	3659	IRF1			3437	IFIT3		3659 (ACTION_SCORE) 3437
2994	GENE_ACTS_ON	0.8	activation	activation	2994		ENSP00000233813	ENSP00000262593	gene-gene	+activation_v10.0	0.8					activation	FALSE	gene-gene		+activation_v10.0	3488	IGFBP5			55816	DOK5		3488 (ACTION_SCORE) 55816
3002	GENE_ACTS_ON	0.9	activation	activation	3002		ENSP00000170630	ENSP00000341208	gene-gene	+activation_v10.0	0.9					activation	FALSE	gene-gene		+activation_v10.0	3566	IL4R			6776	STAT5A		3566 (ACTION_SCORE) 6776
3003	GENE_ACTS_ON	0.9	activation	activation	3003		ENSP00000170630	ENSP00000264033	gene-gene	+activation_v10.0	0.9					activation	FALSE	gene-gene		+activation_v10.0	3566	IL4R			867	CBL		3566 (ACTION_SCORE) 867
3007	GENE_ACTS_ON	0.9	activation	activation	3007		ENSP00000357470	ENSP00000468348	gene-gene	+activation_v10.0	0.9					activation	FALSE	gene-gene		+activation_v10.0	3570	IL6R			5608	MAP2K6		3570 (ACTION_SCORE) 5608
3014	GENE_ACTS_ON	0.8	activation	activation	3014		ENSP00000306512	ENSP00000363822	gene-gene	+activation_v10.0	0.8					activation	FALSE	gene-gene		+activation_v10.0	3576	CXCL8			367	AR		3576 (ACTION_SCORE) 367
3015	GENE_ACTS_ON	0.9	activation	activation	3015		ENSP00000252818	ENSP00000306512	gene-gene	+activation_v10.0	0.9					activation	FALSE	gene-gene		+activation_v10.0	3727	JUND			3576	CXCL8		3727 (ACTION_SCORE) 3576
3027	GENE_ACTS_ON	0.9	activation	activation	3027		ENSP00000262345	ENSP00000341208	gene-gene	+activation_v10.0	0.9					activation	FALSE	gene-gene		+activation_v10.0	3595	IL12RB2			6776	STAT5A		3595 (ACTION_SCORE) 6776
3033	GENE_ACTS_ON	0.194	activation	activation	3033		ENSP00000211287	ENSP00000256458	gene-gene	+activation_v10.0	0.194					activation	FALSE	gene-gene		+activation_v10.0	5603	MAPK13			3656	IRAK2		5603 (ACTION_SCORE) 3656
3034	GENE_ACTS_ON	0.8	activation	activation	3034		ENSP00000245414	ENSP00000378920	gene-gene	+activation_v10.0	0.8					activation	FALSE	gene-gene		+activation_v10.0	3659	IRF1			65010	SLC26A6		3659 (ACTION_SCORE) 65010
3036	GENE_ACTS_ON	0.8	activation	activation	3036		ENSP00000245414	ENSP00000252593	gene-gene	+activation_v10.0	0.8					activation	FALSE	gene-gene		+activation_v10.0	3659	IRF1			684	BST2		3659 (ACTION_SCORE) 684
3037	GENE_ACTS_ON	0.8	activation	activation	3037		ENSP00000339191	ENSP00000363822	gene-gene	+activation_v10.0	0.8					activation	FALSE	gene-gene		+activation_v10.0	857	CAV1			367	AR		857 (ACTION_SCORE) 367
3048	GENE_ACTS_ON	0.8	activation	activation	3048		ENSP00000360806	ENSP00000386884	gene-gene	+activation_v10.0	0.8					activation	FALSE	gene-gene		+activation_v10.0	3745	KCNB1			7852	CXCR4		3745 (ACTION_SCORE) 7852
3053	GENE_ACTS_ON	0.202	activation	activation	3053		ENSP00000211287	ENSP00000263923	gene-gene	+activation_v10.0	0.202					activation	FALSE	gene-gene		+activation_v10.0	5603	MAPK13			3791	KDR		5603 (ACTION_SCORE) 3791
3072	GENE_ACTS_ON	0.166	activation	activation	3072		ENSP00000322628	ENSP00000356076	gene-gene	+activation_v10.0	0.166					activation	FALSE	gene-gene		+activation_v10.0	379	ARL4D			8444	DYRK3		379 (ACTION_SCORE) 8444
3091	GENE_ACTS_ON	0.166	activation	activation	3091		ENSP00000263895	ENSP00000356076	gene-gene	+activation_v10.0	0.166					activation	FALSE	gene-gene		+activation_v10.0	390	RND3			8444	DYRK3		390 (ACTION_SCORE) 8444
3101	GENE_ACTS_ON	0.8	activation	activation	3101		ENSP00000245451	ENSP00000288840	gene-gene	+activation_v10.0	0.8					activation	FALSE	gene-gene		+activation_v10.0	652	BMP4			4091	SMAD6		652 (ACTION_SCORE) 4091
3102	GENE_ACTS_ON	0.9	activation	activation	3102		ENSP00000238682	ENSP00000288840	gene-gene	+activation_v10.0	0.9					activation	FALSE	gene-gene		+activation_v10.0	7043	TGFB3			4091	SMAD6		7043 (ACTION_SCORE) 4091
3107	GENE_ACTS_ON	0.9	activation	activation	3107		ENSP00000311005	ENSP00000340874	gene-gene	+activation_v10.0	0.9					activation	FALSE	gene-gene		+activation_v10.0	5598	MAPK7			4208	MEF2C		5598 (ACTION_SCORE) 4208
3108	GENE_ACTS_ON	0.9	activation	activation	3108		ENSP00000211287	ENSP00000340874	gene-gene	+activation_v10.0	0.9					activation	FALSE	gene-gene		+activation_v10.0	5603	MAPK13			4208	MEF2C		5603 (ACTION_SCORE) 4208
3109	GENE_ACTS_ON	0.8	activation	activation	3109		ENSP00000244745	ENSP00000340874	gene-gene	+activation_v10.0	0.8					activation	FALSE	gene-gene		+activation_v10.0	6659	SOX4			4208	MEF2C		6659 (ACTION_SCORE) 4208
3111	GENE_ACTS_ON	0.9	activation	activation	3111		ENSP00000282356	ENSP00000340874	gene-gene	+activation_v10.0	0.9					activation	FALSE	gene-gene		+activation_v10.0	814	CAMK4			4208	MEF2C		814 (ACTION_SCORE) 4208
3123	GENE_ACTS_ON	0.8	activation	activation	3123		ENSP00000295600	ENSP00000296589	gene-gene	+activation_v10.0	0.8					activation	FALSE	gene-gene		+activation_v10.0	4286	MITF			51151	SLC45A2		4286 (ACTION_SCORE) 51151
3124	GENE_ACTS_ON	0.8	activation	activation	3124		ENSP00000245451	ENSP00000295600	gene-gene	+activation_v10.0	0.8					activation	FALSE	gene-gene		+activation_v10.0	652	BMP4			4286	MITF		652 (ACTION_SCORE) 4286
3125	GENE_ACTS_ON	0.8	activation	activation	3125		ENSP00000262095	ENSP00000295600	gene-gene	+activation_v10.0	0.8					activation	FALSE	gene-gene		+activation_v10.0	9480	ONECUT2			4286	MITF		9480 (ACTION_SCORE) 4286
3126	GENE_ACTS_ON	0.194	activation	activation	3126		ENSP00000311005	ENSP00000451263	gene-gene	+activation_v10.0	0.194					activation	FALSE	gene-gene		+activation_v10.0	5598	MAPK7			4293	MAP3K9		5598 (ACTION_SCORE) 4293
3129	GENE_ACTS_ON	0.194	activation	activation	3129		ENSP00000211287	ENSP00000451263	gene-gene	+activation_v10.0	0.194					activation	FALSE	gene-gene		+activation_v10.0	5603	MAPK13			4293	MAP3K9		5603 (ACTION_SCORE) 4293
3130	GENE_ACTS_ON	0.9	activation	activation	3130		ENSP00000451263	ENSP00000468348	gene-gene	+activation_v10.0	0.9					activation	FALSE	gene-gene		+activation_v10.0	4293	MAP3K9			5608	MAP2K6		4293 (ACTION_SCORE) 5608
3136	GENE_ACTS_ON	0.299	activation	activation	3136		ENSP00000311005	ENSP00000344352	gene-gene	+activation_v10.0	0.299					activation	FALSE	gene-gene		+activation_v10.0	5598	MAPK7			467	ATF3		5598 (ACTION_SCORE) 467
3137	GENE_ACTS_ON	0.299	activation	activation	3137		ENSP00000211287	ENSP00000344352	gene-gene	+activation_v10.0	0.299					activation	FALSE	gene-gene		+activation_v10.0	5603	MAPK13			467	ATF3		5603 (ACTION_SCORE) 467
3138	GENE_ACTS_ON	0.8	activation	activation	3138		ENSP00000344352	ENSP00000361125	gene-gene	+activation_v10.0	0.8					activation	FALSE	gene-gene		+activation_v10.0	467	ATF3			7422	VEGFA		467 (ACTION_SCORE) 7422
3148	GENE_ACTS_ON	0.287	activation	activation	3148		ENSP00000228928	ENSP00000333277	gene-gene	+activation_v10.0	0.287					activation	FALSE	gene-gene		+activation_v10.0	4940	OAS3			653604	HIST2H3D		4940 (ACTION_SCORE) 653604
3149	GENE_ACTS_ON	0.8	activation	activation	3149		ENSP00000245451	ENSP00000263317	gene-gene	+activation_v10.0	0.8					activation	FALSE	gene-gene		+activation_v10.0	652	BMP4			50507	NOX4		652 (ACTION_SCORE) 50507
3172	GENE_ACTS_ON	0.202	activation	activation	3172		ENSP00000211287	ENSP00000261799	gene-gene	+activation_v10.0	0.202					activation	FALSE	gene-gene		+activation_v10.0	5603	MAPK13			5159	PDGFRB		5603 (ACTION_SCORE) 5159
3173	GENE_ACTS_ON	0.9	activation	activation	3173		ENSP00000261799	ENSP00000354394	gene-gene	+activation_v10.0	0.9					activation	FALSE	gene-gene		+activation_v10.0	5159	PDGFRB			6772	STAT1		5159 (ACTION_SCORE) 6772
3174	GENE_ACTS_ON	0.9	activation	activation	3174		ENSP00000261799	ENSP00000341208	gene-gene	+activation_v10.0	0.9					activation	FALSE	gene-gene		+activation_v10.0	5159	PDGFRB			6776	STAT5A		5159 (ACTION_SCORE) 6776
3182	GENE_ACTS_ON	0.9	activation	activation	3182		ENSP00000261799	ENSP00000313681	gene-gene	+activation_v10.0	0.9					activation	FALSE	gene-gene		+activation_v10.0	5159	PDGFRB			8877	SPHK1		5159 (ACTION_SCORE) 8877
3208	GENE_ACTS_ON	0.347	activation	activation	3208		ENSP00000211287	ENSP00000306124	gene-gene	+activation_v10.0	0.347					activation	FALSE	gene-gene		+activation_v10.0	5603	MAPK13			5581	PRKCE		5603 (ACTION_SCORE) 5581
3217	GENE_ACTS_ON	0.186	activation	activation	3217		ENSP00000296839	ENSP00000306124	gene-gene	+activation_v10.0	0.186					activation	FALSE	gene-gene		+activation_v10.0	94234	FOXQ1			5581	PRKCE		94234 (ACTION_SCORE) 5581
3218	GENE_ACTS_ON	0.347	activation	activation	3218		ENSP00000311005	ENSP00000329127	gene-gene	+activation_v10.0	0.347					activation	FALSE	gene-gene		+activation_v10.0	5598	MAPK7			5583	PRKCH		5598 (ACTION_SCORE) 5583
3219	GENE_ACTS_ON	0.347	activation	activation	3219		ENSP00000211287	ENSP00000329127	gene-gene	+activation_v10.0	0.347					activation	FALSE	gene-gene		+activation_v10.0	5603	MAPK13			5583	PRKCH		5603 (ACTION_SCORE) 5583
3226	GENE_ACTS_ON	0.186	activation	activation	3226		ENSP00000296839	ENSP00000329127	gene-gene	+activation_v10.0	0.186					activation	FALSE	gene-gene		+activation_v10.0	94234	FOXQ1			5583	PRKCH		94234 (ACTION_SCORE) 5583
3241	GENE_ACTS_ON	0.194	activation	activation	3241		ENSP00000311005	ENSP00000370912	gene-gene	+activation_v10.0	0.194					activation	FALSE	gene-gene		+activation_v10.0	5598	MAPK7			7006	TEC		5598 (ACTION_SCORE) 7006
3242	GENE_ACTS_ON	0.298	activation	activation	3242		ENSP00000311005	ENSP00000325819	gene-gene	+activation_v10.0	0.298					activation	FALSE	gene-gene		+activation_v10.0	5598	MAPK7			7025	NR2F1		5598 (ACTION_SCORE) 7025
3249	GENE_ACTS_ON	0.194	activation	activation	3249		ENSP00000311005	ENSP00000362221	gene-gene	+activation_v10.0	0.194					activation	FALSE	gene-gene		+activation_v10.0	5598	MAPK7			83931	STK40		5598 (ACTION_SCORE) 83931
3252	GENE_ACTS_ON	0.299	activation	activation	3252		ENSP00000311005	ENSP00000350359	gene-gene	+activation_v10.0	0.299					activation	FALSE	gene-gene		+activation_v10.0	5598	MAPK7			9586	CREB5		5598 (ACTION_SCORE) 9586
3257	GENE_ACTS_ON	0.194	activation	activation	3257		ENSP00000211287	ENSP00000217233	gene-gene	+activation_v10.0	0.194					activation	FALSE	gene-gene		+activation_v10.0	5603	MAPK13			57761	TRIB3		5603 (ACTION_SCORE) 57761
3266	GENE_ACTS_ON	0.9	activation	activation	3266		ENSP00000211287	ENSP00000354394	gene-gene	+activation_v10.0	0.9					activation	FALSE	gene-gene		+activation_v10.0	5603	MAPK13			6772	STAT1		5603 (ACTION_SCORE) 6772
3267	GENE_ACTS_ON	0.194	activation	activation	3267		ENSP00000211287	ENSP00000370912	gene-gene	+activation_v10.0	0.194					activation	FALSE	gene-gene		+activation_v10.0	5603	MAPK13			7006	TEC		5603 (ACTION_SCORE) 7006
3269	GENE_ACTS_ON	0.302	activation	activation	3269		ENSP00000211287	ENSP00000325819	gene-gene	+activation_v10.0	0.302					activation	FALSE	gene-gene		+activation_v10.0	5603	MAPK13			7025	NR2F1		5603 (ACTION_SCORE) 7025
3275	GENE_ACTS_ON	0.194	activation	activation	3275		ENSP00000211287	ENSP00000362221	gene-gene	+activation_v10.0	0.194					activation	FALSE	gene-gene		+activation_v10.0	5603	MAPK13			83931	STK40		5603 (ACTION_SCORE) 83931
3279	GENE_ACTS_ON	0.299	activation	activation	3279		ENSP00000211287	ENSP00000350359	gene-gene	+activation_v10.0	0.299					activation	FALSE	gene-gene		+activation_v10.0	5603	MAPK13			9586	CREB5		5603 (ACTION_SCORE) 9586
3301	GENE_ACTS_ON	0.8	activation	activation	3301		ENSP00000225831	ENSP00000361125	gene-gene	+activation_v10.0	0.8					activation	FALSE	gene-gene		+activation_v10.0	6347	CCL2			7422	VEGFA		6347 (ACTION_SCORE) 7422
3304	GENE_ACTS_ON	0.232	activation	activation	3304		ENSP00000358698	ENSP00000410715	gene-gene	+activation_v10.0	0.232					activation	FALSE	gene-gene		+activation_v10.0	7482	WNT2B			6424	SFRP4		7482 (ACTION_SCORE) 6424
3313	GENE_ACTS_ON	0.8	activation	activation	3313		ENSP00000245451	ENSP00000361125	gene-gene	+activation_v10.0	0.8					activation	FALSE	gene-gene		+activation_v10.0	652	BMP4			7422	VEGFA		652 (ACTION_SCORE) 7422
3317	GENE_ACTS_ON	0.8	activation	activation	3317		ENSP00000245451	ENSP00000363804	gene-gene	+activation_v10.0	0.8					activation	FALSE	gene-gene		+activation_v10.0	652	BMP4			9314	KLF4		652 (ACTION_SCORE) 9314
3318	GENE_ACTS_ON	0.287	activation	activation	3318		ENSP00000257570	ENSP00000333277	gene-gene	+activation_v10.0	0.287					activation	FALSE	gene-gene		+activation_v10.0	8638	OASL			653604	HIST2H3D		8638 (ACTION_SCORE) 653604
3321	GENE_ACTS_ON	0.8	activation	activation	3321		ENSP00000283147	ENSP00000328181	gene-gene	+activation_v10.0	0.8					activation	FALSE	gene-gene		+activation_v10.0	654	BMP6			9241	NOG		654 (ACTION_SCORE) 9241
3324	GENE_ACTS_ON	0.166	activation	activation	3324		ENSP00000248706	ENSP00000356076	gene-gene	+activation_v10.0	0.166					activation	FALSE	gene-gene		+activation_v10.0	65997	RASL11B			8444	DYRK3		65997 (ACTION_SCORE) 8444
3353	GENE_ACTS_ON	0.166	activation	activation	3353		ENSP00000323847	ENSP00000356076	gene-gene	+activation_v10.0	0.166					activation	FALSE	gene-gene		+activation_v10.0	80117	ARL14			8444	DYRK3		80117 (ACTION_SCORE) 8444
2406	GENE_ACTS_ON	0.272	inhibition	inhibition	2406		ENSP00000298910	ENSP00000342235	gene-gene	+inhibition_v10.0	0.272					inhibition	FALSE	gene-gene		+inhibition_v10.0	120892	LRRK2			2066	ERBB4		120892 (ACTION_SCORE) 2066
2525	GENE_ACTS_ON	0.254	inhibition	inhibition	2525		ENSP00000288976	ENSP00000311005	gene-gene	+inhibition_v10.0	0.254					inhibition	FALSE	gene-gene		+inhibition_v10.1	138639	PTPDC1			5598	MAPK7		138639 (ACTION_SCORE) 5598
2563	GENE_ACTS_ON	0.9	inhibition	inhibition	2563		ENSP00000239223	ENSP00000335153	gene-gene	+inhibition_v10.0	0.9					inhibition	FALSE	gene-gene		+inhibition_v10.2	1843	DUSP1			3320	HSP90AA1		1843 (ACTION_SCORE) 3320
2566	GENE_ACTS_ON	0.303	inhibition	inhibition	2566		ENSP00000239223	ENSP00000311005	gene-gene	+inhibition_v10.0	0.303					inhibition	FALSE	gene-gene		+inhibition_v10.3	1843	DUSP1			5598	MAPK7		1843 (ACTION_SCORE) 5598
2571	GENE_ACTS_ON	0.303	inhibition	inhibition	2571		ENSP00000240100	ENSP00000311005	gene-gene	+inhibition_v10.0	0.303					inhibition	FALSE	gene-gene		+inhibition_v10.4	1846	DUSP4			5598	MAPK7		1846 (ACTION_SCORE) 5598
2578	GENE_ACTS_ON	0.254	inhibition	inhibition	2578		ENSP00000279488	ENSP00000311005	gene-gene	+inhibition_v10.0	0.254					inhibition	FALSE	gene-gene		+inhibition_v10.5	1848	DUSP6			5598	MAPK7		1848 (ACTION_SCORE) 5598
2903	GENE_ACTS_ON	0.9	inhibition	inhibition	2903		ENSP00000264350	ENSP00000369213	gene-gene	+inhibition_v10.0	0.9					inhibition	FALSE	gene-gene		+inhibition_v10.6	51191	HERC5			23586	DDX58		51191 (ACTION_SCORE) 23586
2907	GENE_ACTS_ON	0.9	inhibition	inhibition	2907		ENSP00000368699	ENSP00000369213	gene-gene	+inhibition_v10.0	0.9					inhibition	FALSE	gene-gene		+inhibition_v10.7	9636	ISG15			23586	DDX58		9636 (ACTION_SCORE) 23586
2996	GENE_ACTS_ON	0.9	inhibition	inhibition	2996		ENSP00000259206	ENSP00000263339	gene-gene	+inhibition_v10.0	0.9					inhibition	FALSE	gene-gene		+inhibition_v10.8	3557	IL1RN			3552	IL1A		3557 (ACTION_SCORE) 3552
2997	GENE_ACTS_ON	0.9	inhibition	inhibition	2997		ENSP00000259206	ENSP00000314807	gene-gene	+inhibition_v10.0	0.9					inhibition	FALSE	gene-gene		+inhibition_v10.9	3557	IL1RN			3556	IL1RAP		3557 (ACTION_SCORE) 3556
3016	GENE_ACTS_ON	0.9	inhibition	inhibition	3016		ENSP00000252818	ENSP00000306512	gene-gene	+inhibition_v10.0	0.9					inhibition	FALSE	gene-gene		+inhibition_v10.10	3727	JUND			3576	CXCL8		3727 (ACTION_SCORE) 3576
3059	GENE_ACTS_ON	0.9	inhibition	inhibition	3059		ENSP00000263923	ENSP00000264033	gene-gene	+inhibition_v10.0	0.9					inhibition	FALSE	gene-gene		+inhibition_v10.11	3791	KDR			867	CBL		3791 (ACTION_SCORE) 867
2811				Target site_number_miRecords2.txt	2811		ABCA1	hsa-miR-33a	gene-gene	+Target site_number_miRecords2.txt	233						FALSE	gene-gene		+Target site_number_miRecords2.txt	19	ABCA1		233	MIMAT0000091	hsa-miR-33a-5p		19 (Target site_number_miRecords2.txt) MIMAT0000091
2815				Target site_number_miRecords2.txt	2815		ABCA1	hsa-miR-33b	gene-gene	+Target site_number_miRecords2.txt	234						FALSE	gene-gene		+Target site_number_miRecords2.txt	19	ABCA1		234	MIMAT0003301	hsa-miR-33b-5p		19 (Target site_number_miRecords2.txt) MIMAT0003301

## Sheet: Cluepedia interactions
Node	edge	interaction	interscore
JUP	CDH4	activation	0.43
CDH6	JUP	activation	0.188
LRRK2	FPGT-TNNI3K	activation	0.224
IQGAP2	ARL4A	inhibition	0.194
IQGAP2	ARL4A	activation	0.194
SGK494	ARL4A	activation	0.157
SGK494	ARL4A	inhibition	0.157
ARL4A	MAP3K5	activation	0.168
ARHGEF3	ARL4A	inhibition	0.15
ARHGEF3	ARL4A	activation	0.15
PRKCE	ARL4A	activation	0.157
PRKCE	ARL4A	inhibition	0.157
PRKCH	ARL4A	inhibition	0.157
PRKCH	ARL4A	activation	0.157
MAPK7	ARL4A	activation	0.19
MAPK7	ARL4A	inhibition	0.19
MAPK13	ARL4A	activation	0.19
MAPK13	ARL4A	inhibition	0.19
ARL4A	PARD6B	activation	0.194
SH3PXD2A	ARL4A	activation	0.242
CDH18	JUP	activation	0.188
CACNA1D	KCNMB2	inhibition	0.8
LRRK2	TESK2	inhibition	0.276
LRRK2	TESK2	activation	0.3
ACACB	TESK2	inhibition	0.362
MAPK7	TESK2	inhibition	0.194
MAPK13	TESK2	inhibition	0.194
IQGAP2	LRRK2	activation	0.194
IQGAP2	LRRK2	inhibition	0.194
IQGAP2	ARL9	inhibition	0.194
IQGAP2	ARL9	activation	0.194
RASD2	IQGAP2	activation	0.194
RASD2	IQGAP2	inhibition	0.194
IQGAP2	ARL4D	inhibition	0.194
IQGAP2	ARL4D	activation	0.194
RND3	IQGAP2	activation	0.243
RND3	IQGAP2	inhibition	0.243
RASL11B	IQGAP2	inhibition	0.194
RASL11B	IQGAP2	activation	0.194
IQGAP2	ARL14	activation	0.194
IQGAP2	ARL14	inhibition	0.194
IQGAP2	DIRAS3	activation	0.194
IQGAP2	DIRAS3	inhibition	0.194
ADCY1	SGK494	activation	0.15
ADCY1	SGK494	inhibition	0.15
PRKAR2B	ADCY1	activation	0.299
ADCY1	PRKCE	inhibition	0.15
ADCY1	PRKCH	inhibition	0.15
ADCY1	PRKCH	activation	0.15
LRRK2	HSPH1	activation	0.19
HSPH1	DNAJC22	inhibition	0.235
MAPK13	RAPGEF4	activation	0.8
LRRK2	SGK494	inhibition	0.353
LRRK2	SGK494	activation	0.353
LRRK2	ZNF491	activation	0.154
LRRK2	KLF6	activation	0.154
LRRK2	ZFP92	activation	0.154
LRRK2	ASB9	activation	0.224
LRRK2	ASB14	activation	0.224
LRRK2	GLIS1	activation	0.154
LRRK2	NIM1K	activation	0.3
LRRK2	NIM1K	inhibition	0.276
LRRK2	ZNF467	activation	0.154
EGR1	LRRK2	activation	0.154
LRRK2	ZNF778	activation	0.154
LRRK2	ZNF584	activation	0.154
LRRK2	EPHA3	activation	0.3
LRRK2	EPHA3	inhibition	0.276
LRRK2	EPHB1	activation	0.3
LRRK2	EPHB1	inhibition	0.276
LRRK2	ERBB4	activation	0.272
LRRK2	FGFR1	activation	0.3
LRRK2	FGFR1	inhibition	0.276
HSPA4L	LRRK2	activation	0.19
GLI1	LRRK2	activation	0.154
GNB3	LRRK2	activation	0.305
ANK3	LRRK2	activation	0.224
TRIB2	LRRK2	activation	0.3
TRIB2	LRRK2	inhibition	0.276
LRRK2	HSPA5	activation	0.19
LRRK2	HSPA6	activation	0.19
HSPA9	LRRK2	activation	0.19
LRRK2	HSP90AA1	activation	0.278
LRRK2	ANKRD45	activation	0.19
LRRK2	ZNF233	activation	0.154
IRAK2	LRRK2	activation	0.3
IRAK2	LRRK2	inhibition	0.276
KDR	LRRK2	activation	0.3
KDR	LRRK2	inhibition	0.276
LRRK2	ZNF470	activation	0.154
LRRK2	MAP3K5	activation	0.303
LRRK2	MAP3K9	activation	0.3
LRRK2	MAP3K9	inhibition	0.276
NFKBIE	LRRK2	activation	0.224
LRRK2	ZBTB21	activation	0.154
LRRK2	ARHGEF3	inhibition	0.297
LRRK2	ARHGEF3	activation	0.297
PDGFRB	LRRK2	activation	0.3
PDGFRB	LRRK2	inhibition	0.276
LRRK2	PIK3C2B	activation	0.26
LRRK2	PLAGL1	activation	0.154
LRRK2	TBC1D2	inhibition	0.291
LRRK2	PRKCE	inhibition	0.353
LRRK2	PRKCE	activation	0.353
LRRK2	PRKCH	inhibition	0.353
LRRK2	PRKCH	activation	0.353
LRRK2	MAPK7	activation	0.412
LRRK2	MAPK7	inhibition	0.412
MAPK13	LRRK2	activation	0.412
MAPK13	LRRK2	inhibition	0.412
FEM1C	LRRK2	activation	0.224
ZFP14	LRRK2	activation	0.154
TRIB3	LRRK2	inhibition	0.276
TRIB3	LRRK2	activation	0.3
LRRK2	BCL11B	activation	0.154
LRRK2	SOWAHC	activation	0.224
LRRK2	ZNF732	activation	0.154
LRRK2	ZBTB10	activation	0.154
LRRK2	TEC	activation	0.3
LRRK2	TEC	inhibition	0.276
LRRK2	ZNF26	activation	0.154
ZNF214	LRRK2	activation	0.154
LRRK2	ZNF223	activation	0.154
LRRK2	STK40	activation	0.3
LRRK2	STK40	inhibition	0.276
LRRK2	PARD6B	activation	0.194
LRRK2	ZNF697	activation	0.154
LRRK2	KLF4	activation	0.154
LRRK2	SH3PXD2A	activation	0.242
SGK494	ARL9	activation	0.157
SGK494	ARL9	inhibition	0.157
SGK494	FOXS1	inhibition	0.186
RASD2	SGK494	activation	0.157
RASD2	SGK494	inhibition	0.157
GNB3	SGK494	activation	0.206
GUCY1B3	SGK494	activation	0.15
GUCY1B3	SGK494	inhibition	0.15
SGK494	ARL4D	inhibition	0.157
SGK494	ARL4D	activation	0.157
RND3	SGK494	activation	0.302
RND3	SGK494	inhibition	0.302
SGK494	MAP3K5	inhibition	0.363
NPR3	SGK494	activation	0.15
NPR3	SGK494	inhibition	0.15
SGK494	PIK3C2B	activation	0.251
SGK494	PPP2R2B	inhibition	0.208
RASL11B	SGK494	activation	0.157
RASL11B	SGK494	inhibition	0.157
SGK494	ARL14	activation	0.157
SGK494	ARL14	inhibition	0.157
SGK494	DIRAS3	inhibition	0.157
SGK494	DIRAS3	activation	0.157
FOXQ1	SGK494	inhibition	0.186
MAP3K5	ARL9	activation	0.168
ARHGEF3	ARL9	inhibition	0.15
ARHGEF3	ARL9	activation	0.15
PRKCE	ARL9	activation	0.157
PRKCE	ARL9	inhibition	0.157
PRKCH	ARL9	activation	0.157
PRKCH	ARL9	inhibition	0.157
MAPK7	ARL9	activation	0.19
MAPK7	ARL9	inhibition	0.19
MAPK13	ARL9	activation	0.19
MAPK13	ARL9	inhibition	0.19
ARL9	PARD6B	activation	0.194
SH3PXD2A	ARL9	activation	0.242
PTPDC1	PIK3C2B	inhibition	0.19
ASB9	LRRK1	activation	0.151
DUSP19	PIK3C2B	inhibition	0.19
LRRK1	ASB14	activation	0.151
XBP1	DDIT3	activation	0.8
NIM1K	ACACB	inhibition	0.362
MAPK7	NIM1K	inhibition	0.194
MAPK13	NIM1K	inhibition	0.194
DSC1	JUP	activation	0.188
HBEGF	ERBB4	activation	0.8
DUSP1	PIK3C2B	inhibition	0.19
MAPK13	DUSP1	inhibition	0.8
DUSP4	PIK3C2B	inhibition	0.19
MAPK13	DUSP4	inhibition	0.8
PIK3C2B	DUSP5	inhibition	0.19
MAPK13	DUSP5	inhibition	0.8
DUSP6	PIK3C2B	inhibition	0.19
MAPK13	DUSP6	inhibition	0.8
EPHA3	EFNA3	activation	0.324
EFNA3	EPHB1	activation	0.324
EPHA3	ACACB	inhibition	0.362
MAPK7	EPHA3	inhibition	0.194
MAPK13	EPHA3	inhibition	0.194
ACACB	EPHB1	inhibition	0.362
MAPK7	EPHB1	inhibition	0.194
MAPK13	EPHB1	inhibition	0.194
RASD2	ERBB4	activation	0.232
JUP	ERBB4	inhibition	0.341
ERBB4	SHC3	activation	0.8
RASL11B	ERBB4	activation	0.232
STAT5A	ERBB4	activation	0.8
PIK3R3	ERBB4	activation	0.8
CBL	ERBB4	activation	0.666
ERBB4	DIRAS3	activation	0.232
ERBB4	NRG2	activation	0.8
FGF9	FGFR1	activation	0.8
KDR	FGF9	activation	0.8
PDGFRB	FGF9	activation	0.8
ACACB	FGFR1	inhibition	0.362
SHC3	FGFR1	activation	0.8
MAPK7	FGFR1	inhibition	0.202
MAPK13	FGFR1	inhibition	0.202
TGFA	FGFR1	activation	0.8
VEGFA	FGFR1	activation	0.8
PDGFD	FGFR1	activation	0.8
PIK3R3	FGFR1	activation	0.8
FGF18	FGFR1	activation	0.8
HSPA4L	DNAJC22	inhibition	0.235
PRKCE	FOXS1	inhibition	0.186
PRKCH	FOXS1	inhibition	0.186
MAPK13	FOSB	activation	0.8
RASD2	GNB3	activation	0.259
RASD2	RND3	inhibition	0.241
RASD2	RND3	activation	0.241
RASD2	MAP3K5	activation	0.168
RASD2	ARHGEF3	inhibition	0.15
RASD2	ARHGEF3	activation	0.15
RASD2	PRKCE	inhibition	0.157
RASD2	PRKCE	activation	0.157
RASD2	PRKCH	inhibition	0.157
RASD2	PRKCH	activation	0.157
RASD2	MAPK7	inhibition	0.19
RASD2	MAPK7	activation	0.19
MAPK13	RASD2	inhibition	0.19
MAPK13	RASD2	activation	0.19
RASD2	PARD6B	activation	0.194
RASD2	SH3PXD2A	activation	0.242
TRIM25	DDX58	activation	0.8
TRIM25	DDX58	inhibition	0.8
FZD2	BAMBI	activation	0.8
FZD2	SFRP4	inhibition	0.8
FZD2	WNT2B	activation	0.8
FZD2	WNT2B	inhibition	0.274
BAMBI	FZD4	activation	0.8
GJA1	MAPK7	inhibition	0.8
JUP	PCDH17	activation	0.188
KCNMB4	CACNA1D	inhibition	0.8
GLI1	WNT2B	activation	0.284
GNB3	PRKCE	activation	0.212
GNB3	PRKCH	activation	0.212
GNB3	MAPK7	activation	0.293
MAPK13	GNB3	activation	0.293
GNB3	RASL11B	activation	0.259
GNB3	DIRAS3	activation	0.259
WNT2B	CRB2	inhibition	0.223
TRIB2	ACACB	inhibition	0.362
TRIB2	MAPK7	inhibition	0.194
TRIB2	MAPK13	inhibition	0.194
GRM1	CAMK2A	activation	0.8
CXCL3	CXCR4	activation	0.8
GUCY1B3	PRKAR2B	activation	0.299
GUCY1B3	PRKCE	activation	0.15
GUCY1B3	PRKCE	inhibition	0.15
GUCY1B3	PRKCH	inhibition	0.15
GUCY1B3	PRKCH	activation	0.15
IRAK2	ACACB	inhibition	0.362
KDR	ACACB	inhibition	0.362
ACACB	MARK1	inhibition	0.42
ACACB	MAP3K9	inhibition	0.362
PDGFRB	ACACB	inhibition	0.362
TRIB3	ACACB	inhibition	0.362
ACACB	TEC	inhibition	0.362
ACACB	STK40	inhibition	0.362
HSPA5	DNAJC22	inhibition	0.235
TRAF5	BIRC3	activation	0.8
BIRC3	CASP6	inhibition	0.8
HSPA6	DNAJC22	inhibition	0.235
HSPA9	TLR1	activation	0.8
HSPA9	DNAJC22	inhibition	0.235
HSP90AA1	AR	activation	0.8
HSP90AA1	LRRK1	activation	0.568
ANKRD45	DNAJC22	inhibition	0.235
IL1A	IL1RAP	activation	0.8
IRAK2	IL1RAP	activation	0.8
IL4R	IL11	activation	0.8
IL4R	CBL	inhibition	0.8
IL11	IL6R	activation	0.8
CBL	IL6R	inhibition	0.8
IL11	IL7R	activation	0.8
CBL	IL7R	inhibition	0.8
CXCL8	CXCR4	activation	0.8
IL12RB2	IL11	activation	0.8
IL11	IL21R	activation	0.8
IL11	IL20RB	activation	0.8
IL11	OSMR	activation	0.8
IL12RB2	STAT1	activation	0.9
IL12RB2	CBL	inhibition	0.8
IRAK2	MAPK7	inhibition	0.194
MAPK13	IRAK2	inhibition	0.194
ITGB6	THBS2	activation	0.8
MAPK13	JUND	activation	0.8
JUP	PCDH9	activation	0.188
JUP	PCDH18	activation	0.188
PCDHB15	JUP	activation	0.188
PCDHB2	JUP	activation	0.188
JUP	PCDHA12	activation	0.188
JUP	FAT4	activation	0.451
ENPP2	KDR	activation	0.8
KDR	SHC3	activation	0.8
KDR	MAPK7	inhibition	0.202
MAPK13	KDR	inhibition	0.202
KDR	VEGFA	activation	0.8
KDR	VEGFA	inhibition	0.8
KDR	PDGFD	activation	0.8
PIK3R3	KDR	activation	0.8
KDR	FGF18	activation	0.8
ARL4D	MAP3K5	activation	0.168
ARL4D	ARHGEF3	inhibition	0.15
ARL4D	ARHGEF3	activation	0.15
PRKCE	ARL4D	activation	0.157
PRKCE	ARL4D	inhibition	0.157
ARL4D	PRKCH	inhibition	0.157
ARL4D	PRKCH	activation	0.157
MAPK7	ARL4D	inhibition	0.19
MAPK7	ARL4D	activation	0.19
MAPK13	ARL4D	activation	0.19
MAPK13	ARL4D	inhibition	0.19
ARL4D	PARD6B	activation	0.194
ARL4D	SH3PXD2A	activation	0.242
RND3	MAP3K5	activation	0.249
RND3	ARHGEF3	inhibition	0.299
RND3	ARHGEF3	activation	0.299
RND3	TBC1D2	inhibition	0.15
RND3	PRKCE	activation	0.302
RND3	PRKCE	inhibition	0.302
RND3	PRKCH	inhibition	0.302
RND3	PRKCH	activation	0.302
RND3	MAPK7	activation	0.239
RND3	MAPK7	inhibition	0.239
MAPK13	RND3	inhibition	0.239
MAPK13	RND3	activation	0.239
RASL11B	RND3	activation	0.241
RASL11B	RND3	inhibition	0.241
RND3	PIP5K1B	activation	0.168
RND3	PARD6B	activation	0.323
RND3	DIRAS3	activation	0.241
RND3	DIRAS3	inhibition	0.241
RND3	SH3PXD2A	activation	0.348
PRKCE	MARCKS	inhibition	0.8
MEIS1	PBX1	activation	0.608
MEIS1	PBX3	activation	0.608
PRKCE	MAP3K5	inhibition	0.397
PRKCH	MAP3K5	inhibition	0.397
MAP3K5	MAP2K6	activation	0.9
RASL11B	MAP3K5	activation	0.168
ARL14	MAP3K5	activation	0.168
MAP3K5	DIRAS3	activation	0.168
MAPK7	MAP3K9	inhibition	0.194
MAPK13	MAP3K9	inhibition	0.194
MMP15	TIMP3	activation	0.162
MMP15	TIMP3	inhibition	0.162
BMP4	MSX1	activation	0.8
NFKBIE	LRRK1	activation	0.151
NPR3	PRKAR2B	activation	0.299
NPR3	PRKCE	inhibition	0.15
NPR3	PRKCE	activation	0.15
NPR3	PRKCH	inhibition	0.15
NPR3	PRKCH	activation	0.15
CBL	IL21R	inhibition	0.8
RASL11B	ARHGEF3	activation	0.15
RASL11B	ARHGEF3	inhibition	0.15
ARL14	ARHGEF3	activation	0.15
ARL14	ARHGEF3	inhibition	0.15
ARHGEF3	DIRAS3	activation	0.15
ARHGEF3	DIRAS3	inhibition	0.15
PDGFRB	SHC3	activation	0.8
PDGFRB	MAPK7	inhibition	0.202
MAPK13	PDGFRB	inhibition	0.202
PDGFRB	TGFA	activation	0.8
PDGFRB	VEGFA	activation	0.8
PDGFRB	PDGFD	activation	0.8
PDGFRB	PIK3R3	activation	0.8
PDGFRB	CBL	activation	0.254
PDGFRB	CBL	inhibition	0.254
PDGFRB	FGF18	activation	0.8
SSH3	PIK3C2B	inhibition	0.19
PRKCE	PIK3C2B	activation	0.251
PRKCH	PIK3C2B	activation	0.251
PIK3R3	PIK3C2B	activation	0.236
PIK3C2B	HELZ2	activation	0.294
CBL	IL20RB	inhibition	0.8
PRKCE	PPP2R2B	inhibition	0.221
PRKCH	PPP2R2B	inhibition	0.221
CACNA1D	PPP2R2B	inhibition	0.8
PPP2R5B	CACNA1D	inhibition	0.8
RASL11B	PRKCE	activation	0.157
RASL11B	PRKCE	inhibition	0.157
PRKCE	ARL14	inhibition	0.157
PRKCE	ARL14	activation	0.157
PRKCE	DIRAS3	activation	0.157
PRKCE	DIRAS3	inhibition	0.157
FOXQ1	PRKCE	inhibition	0.186
RASL11B	PRKCH	inhibition	0.157
RASL11B	PRKCH	activation	0.157
ARL14	PRKCH	activation	0.157
ARL14	PRKCH	inhibition	0.157
PRKCH	DIRAS3	activation	0.157
PRKCH	DIRAS3	inhibition	0.157
FOXQ1	PRKCH	inhibition	0.186
CAMK1G	MAPK7	activation	0.25
TRIB3	MAPK7	inhibition	0.194
MAPK7	PTPN6	inhibition	0.253
MAPK7	PTPN6	activation	0.253
PTPRN	MAPK7	activation	0.253
PTPRN	MAPK7	inhibition	0.253
MAPK7	PTPRZ1	activation	0.253
MAPK7	PTPRZ1	inhibition	0.253
RASL11B	MAPK7	activation	0.19
RASL11B	MAPK7	inhibition	0.19
MAPK7	TEC	inhibition	0.194
MAPK7	ARL14	activation	0.19
MAPK7	ARL14	inhibition	0.19
CAMK4	MAPK7	activation	0.25
CAPS	MAPK7	activation	0.25
MAPK7	STK40	inhibition	0.194
MAPK7	DIRAS3	activation	0.19
MAPK7	DIRAS3	inhibition	0.19
MAPK7	SH3PXD2A	activation	0.152
CAMK1G	MAPK13	activation	0.25
MAPK13	TRIB3	inhibition	0.194
MAPK13	PTPN6	inhibition	0.253
MAPK13	PTPN6	activation	0.253
MAPK13	PTPRN	activation	0.253
MAPK13	PTPRN	inhibition	0.253
MAPK13	PTPRZ1	activation	0.253
MAPK13	PTPRZ1	inhibition	0.253
MAPK13	RASL11B	inhibition	0.19
MAPK13	RASL11B	activation	0.19
MAPK13	TEC	inhibition	0.194
MAPK13	ARL14	activation	0.19
MAPK13	ARL14	inhibition	0.19
MAPK13	FOSL1	activation	0.8
MAPK13	CAMK4	activation	0.25
MAPK13	CAPS	activation	0.25
MAPK13	STK40	inhibition	0.194
MAPK13	DIRAS3	inhibition	0.19
MAPK13	DIRAS3	activation	0.19
MAPK13	SH3PXD2A	activation	0.152
TEC	PTPN6	activation	0.174
ITGA10	PTPN6	activation	0.162
CCL2	CXCR4	activation	0.8
WNT2B	SFRP4	inhibition	0.8
SFRP4	FZD4	inhibition	0.8
SOWAHC	LRRK1	activation	0.151
BMP4	TBX3	activation	0.8
BMP4	WNT2B	activation	0.337
BMP4	NOG	activation	0.8
BMP4	NOG	inhibition	0.8
BMP6	WNT2B	activation	0.158
BMP6	NOG	inhibition	0.8
RASL11B	PARD6B	activation	0.194
RASL11B	SH3PXD2A	activation	0.242
STAT1	TEC	activation	0.24
STAT1	PIAS2	inhibition	0.8
STAT5A	TEC	activation	0.24
STAT5A	PIAS2	inhibition	0.8
TGFB3	WNT2B	activation	0.158
WNT2B	FZD4	inhibition	0.274
WNT2B	FZD4	activation	0.8
GDF15	WNT2B	activation	0.158
CACNA1D	CAMK2A	activation	0.8
CXCL14	CXCR4	activation	0.8
ARL14	PARD6B	activation	0.194
ARL14	SH3PXD2A	activation	0.242
CAMK4	CREB5	activation	0.8
CREB5	CAMK2A	activation	0.8
DIRAS3	PARD6B	activation	0.194
PIK3R3	CBL	activation	0.8
CBL	OSMR	inhibition	0.8
SH3PXD2A	DIRAS3	activation	0.242
CDH4	JUP	activation	0.43
JUP	CDH6	activation	0.188
FPGT-TNNI3K	LRRK2	activation	0.224
ARL4A	IQGAP2	inhibition	0.194
ARL4A	IQGAP2	activation	0.194
ARL4A	SGK494	activation	0.157
ARL4A	SGK494	inhibition	0.157
MAP3K5	ARL4A	activation	0.168
ARL4A	ARHGEF3	inhibition	0.15
ARL4A	ARHGEF3	activation	0.15
ARL4A	PRKCE	activation	0.157
ARL4A	PRKCE	inhibition	0.157
ARL4A	PRKCH	inhibition	0.157
ARL4A	PRKCH	activation	0.157
ARL4A	MAPK7	activation	0.19
ARL4A	MAPK7	inhibition	0.19
ARL4A	MAPK13	activation	0.19
ARL4A	MAPK13	inhibition	0.19
PARD6B	ARL4A	activation	0.194
ARL4A	SH3PXD2A	activation	0.242
JUP	CDH18	activation	0.188
KCNMB2	CACNA1D	inhibition	0.8
TESK2	LRRK2	inhibition	0.276
TESK2	LRRK2	activation	0.3
TESK2	ACACB	inhibition	0.362
TESK2	MAPK7	inhibition	0.194
TESK2	MAPK13	inhibition	0.194
LRRK2	IQGAP2	activation	0.194
LRRK2	IQGAP2	inhibition	0.194
ARL9	IQGAP2	inhibition	0.194
ARL9	IQGAP2	activation	0.194
IQGAP2	RASD2	activation	0.194
IQGAP2	RASD2	inhibition	0.194
ARL4D	IQGAP2	inhibition	0.194
ARL4D	IQGAP2	activation	0.194
IQGAP2	RND3	activation	0.243
IQGAP2	RND3	inhibition	0.243
IQGAP2	RASL11B	inhibition	0.194
IQGAP2	RASL11B	activation	0.194
ARL14	IQGAP2	activation	0.194
ARL14	IQGAP2	inhibition	0.194
DIRAS3	IQGAP2	activation	0.194
DIRAS3	IQGAP2	inhibition	0.194
SGK494	ADCY1	activation	0.15
SGK494	ADCY1	inhibition	0.15
ADCY1	PRKAR2B	activation	0.299
PRKCE	ADCY1	inhibition	0.15
PRKCH	ADCY1	inhibition	0.15
PRKCH	ADCY1	activation	0.15
HSPH1	LRRK2	activation	0.19
DNAJC22	HSPH1	inhibition	0.235
RAPGEF4	MAPK13	activation	0.8
SGK494	LRRK2	inhibition	0.353
SGK494	LRRK2	activation	0.353
ZNF491	LRRK2	activation	0.154
KLF6	LRRK2	activation	0.154
ZFP92	LRRK2	activation	0.154
ASB9	LRRK2	activation	0.224
ASB14	LRRK2	activation	0.224
GLIS1	LRRK2	activation	0.154
NIM1K	LRRK2	activation	0.3
NIM1K	LRRK2	inhibition	0.276
ZNF467	LRRK2	activation	0.154
LRRK2	EGR1	activation	0.154
ZNF778	LRRK2	activation	0.154
ZNF584	LRRK2	activation	0.154
EPHA3	LRRK2	activation	0.3
EPHA3	LRRK2	inhibition	0.276
EPHB1	LRRK2	activation	0.3
EPHB1	LRRK2	inhibition	0.276
ERBB4	LRRK2	activation	0.272
FGFR1	LRRK2	activation	0.3
FGFR1	LRRK2	inhibition	0.276
LRRK2	HSPA4L	activation	0.19
LRRK2	GLI1	activation	0.154
LRRK2	GNB3	activation	0.305
LRRK2	ANK3	activation	0.224
LRRK2	TRIB2	activation	0.3
LRRK2	TRIB2	inhibition	0.276
HSPA5	LRRK2	activation	0.19
HSPA6	LRRK2	activation	0.19
LRRK2	HSPA9	activation	0.19
HSP90AA1	LRRK2	activation	0.278
ANKRD45	LRRK2	activation	0.19
ZNF233	LRRK2	activation	0.154
LRRK2	IRAK2	activation	0.3
LRRK2	IRAK2	inhibition	0.276
LRRK2	KDR	activation	0.3
LRRK2	KDR	inhibition	0.276
ZNF470	LRRK2	activation	0.154
MAP3K5	LRRK2	activation	0.303
MAP3K9	LRRK2	activation	0.3
MAP3K9	LRRK2	inhibition	0.276
LRRK2	NFKBIE	activation	0.224
ZBTB21	LRRK2	activation	0.154
ARHGEF3	LRRK2	inhibition	0.297
ARHGEF3	LRRK2	activation	0.297
LRRK2	PDGFRB	activation	0.3
LRRK2	PDGFRB	inhibition	0.276
PIK3C2B	LRRK2	activation	0.26
PLAGL1	LRRK2	activation	0.154
TBC1D2	LRRK2	inhibition	0.291
PRKCE	LRRK2	inhibition	0.353
PRKCE	LRRK2	activation	0.353
PRKCH	LRRK2	inhibition	0.353
PRKCH	LRRK2	activation	0.353
MAPK7	LRRK2	activation	0.412
MAPK7	LRRK2	inhibition	0.412
LRRK2	MAPK13	activation	0.412
LRRK2	MAPK13	inhibition	0.412
LRRK2	FEM1C	activation	0.224
LRRK2	ZFP14	activation	0.154
LRRK2	TRIB3	inhibition	0.276
LRRK2	TRIB3	activation	0.3
BCL11B	LRRK2	activation	0.154
SOWAHC	LRRK2	activation	0.224
ZNF732	LRRK2	activation	0.154
ZBTB10	LRRK2	activation	0.154
TEC	LRRK2	activation	0.3
TEC	LRRK2	inhibition	0.276
ZNF26	LRRK2	activation	0.154
LRRK2	ZNF214	activation	0.154
ZNF223	LRRK2	activation	0.154
STK40	LRRK2	activation	0.3
STK40	LRRK2	inhibition	0.276
PARD6B	LRRK2	activation	0.194
ZNF697	LRRK2	activation	0.154
KLF4	LRRK2	activation	0.154
SH3PXD2A	LRRK2	activation	0.242
ARL9	SGK494	activation	0.157
ARL9	SGK494	inhibition	0.157
FOXS1	SGK494	inhibition	0.186
SGK494	RASD2	activation	0.157
SGK494	RASD2	inhibition	0.157
SGK494	GNB3	activation	0.206
SGK494	GUCY1B3	activation	0.15
SGK494	GUCY1B3	inhibition	0.15
ARL4D	SGK494	inhibition	0.157
ARL4D	SGK494	activation	0.157
SGK494	RND3	activation	0.302
SGK494	RND3	inhibition	0.302
MAP3K5	SGK494	inhibition	0.363
SGK494	NPR3	activation	0.15
SGK494	NPR3	inhibition	0.15
PIK3C2B	SGK494	activation	0.251
PPP2R2B	SGK494	inhibition	0.208
SGK494	RASL11B	activation	0.157
SGK494	RASL11B	inhibition	0.157
ARL14	SGK494	activation	0.157
ARL14	SGK494	inhibition	0.157
DIRAS3	SGK494	inhibition	0.157
DIRAS3	SGK494	activation	0.157
SGK494	FOXQ1	inhibition	0.186
ARL9	MAP3K5	activation	0.168
ARL9	ARHGEF3	inhibition	0.15
ARL9	ARHGEF3	activation	0.15
ARL9	PRKCE	activation	0.157
ARL9	PRKCE	inhibition	0.157
ARL9	PRKCH	activation	0.157
ARL9	PRKCH	inhibition	0.157
ARL9	MAPK7	activation	0.19
ARL9	MAPK7	inhibition	0.19
ARL9	MAPK13	activation	0.19
ARL9	MAPK13	inhibition	0.19
PARD6B	ARL9	activation	0.194
ARL9	SH3PXD2A	activation	0.242
PIK3C2B	PTPDC1	inhibition	0.19
LRRK1	ASB9	activation	0.151
PIK3C2B	DUSP19	inhibition	0.19
ASB14	LRRK1	activation	0.151
DDIT3	XBP1	activation	0.8
ACACB	NIM1K	inhibition	0.362
NIM1K	MAPK7	inhibition	0.194
NIM1K	MAPK13	inhibition	0.194
JUP	DSC1	activation	0.188
ERBB4	HBEGF	activation	0.8
PIK3C2B	DUSP1	inhibition	0.19
DUSP1	MAPK13	inhibition	0.8
PIK3C2B	DUSP4	inhibition	0.19
DUSP4	MAPK13	inhibition	0.8
DUSP5	PIK3C2B	inhibition	0.19
DUSP5	MAPK13	inhibition	0.8
PIK3C2B	DUSP6	inhibition	0.19
DUSP6	MAPK13	inhibition	0.8
EFNA3	EPHA3	activation	0.324
EPHB1	EFNA3	activation	0.324
ACACB	EPHA3	inhibition	0.362
EPHA3	MAPK7	inhibition	0.194
EPHA3	MAPK13	inhibition	0.194
EPHB1	ACACB	inhibition	0.362
EPHB1	MAPK7	inhibition	0.194
EPHB1	MAPK13	inhibition	0.194
ERBB4	RASD2	activation	0.232
ERBB4	JUP	inhibition	0.341
SHC3	ERBB4	activation	0.8
ERBB4	RASL11B	activation	0.232
ERBB4	STAT5A	activation	0.8
ERBB4	PIK3R3	activation	0.8
ERBB4	CBL	activation	0.666
DIRAS3	ERBB4	activation	0.232
NRG2	ERBB4	activation	0.8
FGFR1	FGF9	activation	0.8
FGF9	KDR	activation	0.8
FGF9	PDGFRB	activation	0.8
FGFR1	ACACB	inhibition	0.362
FGFR1	SHC3	activation	0.8
FGFR1	MAPK7	inhibition	0.202
FGFR1	MAPK13	inhibition	0.202
FGFR1	TGFA	activation	0.8
FGFR1	VEGFA	activation	0.8
FGFR1	PDGFD	activation	0.8
FGFR1	PIK3R3	activation	0.8
FGFR1	FGF18	activation	0.8
DNAJC22	HSPA4L	inhibition	0.235
FOXS1	PRKCE	inhibition	0.186
FOXS1	PRKCH	inhibition	0.186
FOSB	MAPK13	activation	0.8
GNB3	RASD2	activation	0.259
RND3	RASD2	inhibition	0.241
RND3	RASD2	activation	0.241
MAP3K5	RASD2	activation	0.168
ARHGEF3	RASD2	inhibition	0.15
ARHGEF3	RASD2	activation	0.15
PRKCE	RASD2	inhibition	0.157
PRKCE	RASD2	activation	0.157
PRKCH	RASD2	inhibition	0.157
PRKCH	RASD2	activation	0.157
MAPK7	RASD2	inhibition	0.19
MAPK7	RASD2	activation	0.19
RASD2	MAPK13	inhibition	0.19
RASD2	MAPK13	activation	0.19
PARD6B	RASD2	activation	0.194
SH3PXD2A	RASD2	activation	0.242
DDX58	TRIM25	activation	0.8
DDX58	TRIM25	inhibition	0.8
BAMBI	FZD2	activation	0.8
SFRP4	FZD2	inhibition	0.8
WNT2B	FZD2	activation	0.8
WNT2B	FZD2	inhibition	0.274
FZD4	BAMBI	activation	0.8
MAPK7	GJA1	inhibition	0.8
PCDH17	JUP	activation	0.188
CACNA1D	KCNMB4	inhibition	0.8
WNT2B	GLI1	activation	0.284
PRKCE	GNB3	activation	0.212
PRKCH	GNB3	activation	0.212
MAPK7	GNB3	activation	0.293
GNB3	MAPK13	activation	0.293
RASL11B	GNB3	activation	0.259
DIRAS3	GNB3	activation	0.259
CRB2	WNT2B	inhibition	0.223
ACACB	TRIB2	inhibition	0.362
MAPK7	TRIB2	inhibition	0.194
MAPK13	TRIB2	inhibition	0.194
CAMK2A	GRM1	activation	0.8
CXCR4	CXCL3	activation	0.8
PRKAR2B	GUCY1B3	activation	0.299
PRKCE	GUCY1B3	activation	0.15
PRKCE	GUCY1B3	inhibition	0.15
PRKCH	GUCY1B3	inhibition	0.15
PRKCH	GUCY1B3	activation	0.15
ACACB	IRAK2	inhibition	0.362
ACACB	KDR	inhibition	0.362
MARK1	ACACB	inhibition	0.42
MAP3K9	ACACB	inhibition	0.362
ACACB	PDGFRB	inhibition	0.362
ACACB	TRIB3	inhibition	0.362
TEC	ACACB	inhibition	0.362
STK40	ACACB	inhibition	0.362
DNAJC22	HSPA5	inhibition	0.235
BIRC3	TRAF5	activation	0.8
CASP6	BIRC3	inhibition	0.8
DNAJC22	HSPA6	inhibition	0.235
TLR1	HSPA9	activation	0.8
DNAJC22	HSPA9	inhibition	0.235
AR	HSP90AA1	activation	0.8
LRRK1	HSP90AA1	activation	0.568
DNAJC22	ANKRD45	inhibition	0.235
IL1RAP	IL1A	activation	0.8
IL1RAP	IRAK2	activation	0.8
IL11	IL4R	activation	0.8
CBL	IL4R	inhibition	0.8
IL6R	IL11	activation	0.8
IL6R	CBL	inhibition	0.8
IL7R	IL11	activation	0.8
IL7R	CBL	inhibition	0.8
CXCR4	CXCL8	activation	0.8
IL11	IL12RB2	activation	0.8
IL21R	IL11	activation	0.8
IL20RB	IL11	activation	0.8
OSMR	IL11	activation	0.8
STAT1	IL12RB2	activation	0.9
CBL	IL12RB2	inhibition	0.8
MAPK7	IRAK2	inhibition	0.194
IRAK2	MAPK13	inhibition	0.194
THBS2	ITGB6	activation	0.8
JUND	MAPK13	activation	0.8
PCDH9	JUP	activation	0.188
PCDH18	JUP	activation	0.188
JUP	PCDHB15	activation	0.188
JUP	PCDHB2	activation	0.188
PCDHA12	JUP	activation	0.188
FAT4	JUP	activation	0.451
KDR	ENPP2	activation	0.8
SHC3	KDR	activation	0.8
MAPK7	KDR	inhibition	0.202
KDR	MAPK13	inhibition	0.202
VEGFA	KDR	activation	0.8
VEGFA	KDR	inhibition	0.8
PDGFD	KDR	activation	0.8
KDR	PIK3R3	activation	0.8
FGF18	KDR	activation	0.8
MAP3K5	ARL4D	activation	0.168
ARHGEF3	ARL4D	inhibition	0.15
ARHGEF3	ARL4D	activation	0.15
ARL4D	PRKCE	activation	0.157
ARL4D	PRKCE	inhibition	0.157
PRKCH	ARL4D	inhibition	0.157
PRKCH	ARL4D	activation	0.157
ARL4D	MAPK7	inhibition	0.19
ARL4D	MAPK7	activation	0.19
ARL4D	MAPK13	activation	0.19
ARL4D	MAPK13	inhibition	0.19
PARD6B	ARL4D	activation	0.194
SH3PXD2A	ARL4D	activation	0.242
MAP3K5	RND3	activation	0.249
ARHGEF3	RND3	inhibition	0.299
ARHGEF3	RND3	activation	0.299
TBC1D2	RND3	inhibition	0.15
PRKCE	RND3	activation	0.302
PRKCE	RND3	inhibition	0.302
PRKCH	RND3	inhibition	0.302
PRKCH	RND3	activation	0.302
MAPK7	RND3	activation	0.239
MAPK7	RND3	inhibition	0.239
RND3	MAPK13	inhibition	0.239
RND3	MAPK13	activation	0.239
RND3	RASL11B	activation	0.241
RND3	RASL11B	inhibition	0.241
PIP5K1B	RND3	activation	0.168
PARD6B	RND3	activation	0.323
DIRAS3	RND3	activation	0.241
DIRAS3	RND3	inhibition	0.241
SH3PXD2A	RND3	activation	0.348
MARCKS	PRKCE	inhibition	0.8
PBX1	MEIS1	activation	0.608
PBX3	MEIS1	activation	0.608
MAP3K5	PRKCE	inhibition	0.397
MAP3K5	PRKCH	inhibition	0.397
MAP2K6	MAP3K5	activation	0.9
MAP3K5	RASL11B	activation	0.168
MAP3K5	ARL14	activation	0.168
DIRAS3	MAP3K5	activation	0.168
MAP3K9	MAPK7	inhibition	0.194
MAP3K9	MAPK13	inhibition	0.194
TIMP3	MMP15	activation	0.162
TIMP3	MMP15	inhibition	0.162
MSX1	BMP4	activation	0.8
LRRK1	NFKBIE	activation	0.151
PRKAR2B	NPR3	activation	0.299
PRKCE	NPR3	inhibition	0.15
PRKCE	NPR3	activation	0.15
PRKCH	NPR3	inhibition	0.15
PRKCH	NPR3	activation	0.15
IL21R	CBL	inhibition	0.8
ARHGEF3	RASL11B	activation	0.15
ARHGEF3	RASL11B	inhibition	0.15
ARHGEF3	ARL14	activation	0.15
ARHGEF3	ARL14	inhibition	0.15
DIRAS3	ARHGEF3	activation	0.15
DIRAS3	ARHGEF3	inhibition	0.15
SHC3	PDGFRB	activation	0.8
MAPK7	PDGFRB	inhibition	0.202
PDGFRB	MAPK13	inhibition	0.202
TGFA	PDGFRB	activation	0.8
VEGFA	PDGFRB	activation	0.8
PDGFD	PDGFRB	activation	0.8
PIK3R3	PDGFRB	activation	0.8
CBL	PDGFRB	activation	0.254
CBL	PDGFRB	inhibition	0.254
FGF18	PDGFRB	activation	0.8
PIK3C2B	SSH3	inhibition	0.19
PIK3C2B	PRKCE	activation	0.251
PIK3C2B	PRKCH	activation	0.251
PIK3C2B	PIK3R3	activation	0.236
HELZ2	PIK3C2B	activation	0.294
IL20RB	CBL	inhibition	0.8
PPP2R2B	PRKCE	inhibition	0.221
PPP2R2B	PRKCH	inhibition	0.221
PPP2R2B	CACNA1D	inhibition	0.8
CACNA1D	PPP2R5B	inhibition	0.8
PRKCE	RASL11B	activation	0.157
PRKCE	RASL11B	inhibition	0.157
ARL14	PRKCE	inhibition	0.157
ARL14	PRKCE	activation	0.157
DIRAS3	PRKCE	activation	0.157
DIRAS3	PRKCE	inhibition	0.157
PRKCE	FOXQ1	inhibition	0.186
PRKCH	RASL11B	inhibition	0.157
PRKCH	RASL11B	activation	0.157
PRKCH	ARL14	activation	0.157
PRKCH	ARL14	inhibition	0.157
DIRAS3	PRKCH	activation	0.157
DIRAS3	PRKCH	inhibition	0.157
PRKCH	FOXQ1	inhibition	0.186
MAPK7	CAMK1G	activation	0.25
MAPK7	TRIB3	inhibition	0.194
PTPN6	MAPK7	inhibition	0.253
PTPN6	MAPK7	activation	0.253
MAPK7	PTPRN	activation	0.253
MAPK7	PTPRN	inhibition	0.253
PTPRZ1	MAPK7	activation	0.253
PTPRZ1	MAPK7	inhibition	0.253
MAPK7	RASL11B	activation	0.19
MAPK7	RASL11B	inhibition	0.19
TEC	MAPK7	inhibition	0.194
ARL14	MAPK7	activation	0.19
ARL14	MAPK7	inhibition	0.19
MAPK7	CAMK4	activation	0.25
MAPK7	CAPS	activation	0.25
STK40	MAPK7	inhibition	0.194
DIRAS3	MAPK7	activation	0.19
DIRAS3	MAPK7	inhibition	0.19
SH3PXD2A	MAPK7	activation	0.152
MAPK13	CAMK1G	activation	0.25
TRIB3	MAPK13	inhibition	0.194
PTPN6	MAPK13	inhibition	0.253
PTPN6	MAPK13	activation	0.253
PTPRN	MAPK13	activation	0.253
PTPRN	MAPK13	inhibition	0.253
PTPRZ1	MAPK13	activation	0.253
PTPRZ1	MAPK13	inhibition	0.253
RASL11B	MAPK13	inhibition	0.19
RASL11B	MAPK13	activation	0.19
TEC	MAPK13	inhibition	0.194
ARL14	MAPK13	activation	0.19
ARL14	MAPK13	inhibition	0.19
FOSL1	MAPK13	activation	0.8
CAMK4	MAPK13	activation	0.25
CAPS	MAPK13	activation	0.25
STK40	MAPK13	inhibition	0.194
DIRAS3	MAPK13	inhibition	0.19
DIRAS3	MAPK13	activation	0.19
SH3PXD2A	MAPK13	activation	0.152
PTPN6	TEC	activation	0.174
PTPN6	ITGA10	activation	0.162
CXCR4	CCL2	activation	0.8
SFRP4	WNT2B	inhibition	0.8
FZD4	SFRP4	inhibition	0.8
LRRK1	SOWAHC	activation	0.151
TBX3	BMP4	activation	0.8
WNT2B	BMP4	activation	0.337
NOG	BMP4	activation	0.8
NOG	BMP4	inhibition	0.8
WNT2B	BMP6	activation	0.158
NOG	BMP6	inhibition	0.8
PARD6B	RASL11B	activation	0.194
SH3PXD2A	RASL11B	activation	0.242
TEC	STAT1	activation	0.24
PIAS2	STAT1	inhibition	0.8
TEC	STAT5A	activation	0.24
PIAS2	STAT5A	inhibition	0.8
WNT2B	TGFB3	activation	0.158
FZD4	WNT2B	inhibition	0.274
FZD4	WNT2B	activation	0.8
WNT2B	GDF15	activation	0.158
CAMK2A	CACNA1D	activation	0.8
CXCR4	CXCL14	activation	0.8
PARD6B	ARL14	activation	0.194
SH3PXD2A	ARL14	activation	0.242
CREB5	CAMK4	activation	0.8
CAMK2A	CREB5	activation	0.8
PARD6B	DIRAS3	activation	0.194
CBL	PIK3R3	activation	0.8
OSMR	CBL	inhibition	0.8
DIRAS3	SH3PXD2A	activation	0.242
ARL4A	DYRK3	activation	0.166
NAMPT	CXCL8	activation	0.8
NAMPT	CCL2	activation	0.8
FGF18	SPRY1	activation	0.8
MAPK7	TESK2	activation	0.194
MAPK13	TESK2	activation	0.194
MLXIP	TXNIP	activation	0.8
IL1A	ADCY1	activation	0.9
CHI3L1	CXCL8	activation	0.8
GNRH1	ADCYAP1	activation	0.8
LRRK2	DUSP19	activation	0.295
LRRK2	DUSP5	activation	0.295
LRRK2	ERBB4	inhibition	0.272
LRRK2	MYO7A	activation	0.237
LRRK2	SSH3	activation	0.295
PTPRN	LRRK2	activation	0.212
LRRK2	DYRK3	activation	0.166
MAPK13	SGK494	activation	0.302
FOXQ1	SGK494	activation	0.186
ARL9	DYRK3	activation	0.166
PTPDC1	MAPK7	inhibition	0.254
BMP4	GATA5	activation	0.8
MAPK7	NIM1K	activation	0.194
MAPK13	NIM1K	activation	0.194
HBEGF	CXCL8	activation	0.9
HBEGF	IL11	activation	0.8
HBEGF	STAT5A	activation	0.9
DUSP1	HSP90AA1	inhibition	0.9
DUSP1	MAPK7	inhibition	0.303
EGR1	DUSP4	activation	0.8
DUSP4	MAPK7	inhibition	0.303
DUSP6	MAPK7	inhibition	0.254
EGR1	ALOX5AP	activation	0.8
EGR1	KLF4	activation	0.8
MAPK7	EPHA3	activation	0.194
MAPK13	EPHA3	activation	0.194
MAPK7	EPHB1	activation	0.194
MAPK13	EPHB1	activation	0.194
IL4R	ETS1	activation	0.9
VEGFA	ETS1	activation	0.8
FGF9	MSX1	activation	0.8
MAPK7	FGFR1	activation	0.202
MAPK13	FGFR1	activation	0.202
BMP4	DKK1	activation	0.8
BMP4	HEY1	activation	0.8
RASD2	DYRK3	activation	0.166
HERC5	DDX58	inhibition	0.9
ISG15	DDX58	inhibition	0.9
BMP6	FSHR	activation	0.8
GLI1	CAV1	activation	0.8
CXCL8	GLS	activation	0.8
MEF2C	GTF2A1	activation	0.9
BIRC3	CASP6	activation	0.9
HSP90AA1	ATF3	activation	0.8
IRF1	IFIT3	activation	0.8
IGFBP5	DOK5	activation	0.8
IL1RN	IL1A	inhibition	0.9
IL1RN	IL1RAP	inhibition	0.9
IL4R	STAT5A	activation	0.9
IL4R	CBL	activation	0.9
IL6R	MAP2K6	activation	0.9
CXCL8	AR	activation	0.8
JUND	CXCL8	activation	0.9
JUND	CXCL8	inhibition	0.9
IL12RB2	STAT5A	activation	0.9
MAPK13	IRAK2	activation	0.194
IRF1	SLC26A6	activation	0.8
IRF1	BST2	activation	0.8
CAV1	AR	activation	0.8
KCNB1	CXCR4	activation	0.8
MAPK13	KDR	activation	0.202
KDR	CBL	inhibition	0.9
ARL4D	DYRK3	activation	0.166
RND3	DYRK3	activation	0.166
BMP4	SMAD6	activation	0.8
TGFB3	SMAD6	activation	0.9
MAPK7	MEF2C	activation	0.9
MAPK13	MEF2C	activation	0.9
SOX4	MEF2C	activation	0.8
CAMK4	MEF2C	activation	0.9
MITF	SLC45A2	activation	0.8
BMP4	MITF	activation	0.8
ONECUT2	MITF	activation	0.8
MAPK7	MAP3K9	activation	0.194
MAPK13	MAP3K9	activation	0.194
MAP3K9	MAP2K6	activation	0.9
MAPK7	ATF3	activation	0.299
MAPK13	ATF3	activation	0.299
ATF3	VEGFA	activation	0.8
OAS3	HIST2H3D	activation	0.287
BMP4	NOX4	activation	0.8
MAPK13	PDGFRB	activation	0.202
PDGFRB	STAT1	activation	0.9
PDGFRB	STAT5A	activation	0.9
PDGFRB	SPHK1	activation	0.9
MAPK13	PRKCE	activation	0.347
FOXQ1	PRKCE	activation	0.186
MAPK7	PRKCH	activation	0.347
MAPK13	PRKCH	activation	0.347
FOXQ1	PRKCH	activation	0.186
MAPK7	TEC	activation	0.194
MAPK7	NR2F1	activation	0.298
MAPK7	STK40	activation	0.194
MAPK7	CREB5	activation	0.299
MAPK13	TRIB3	activation	0.194
MAPK13	STAT1	activation	0.9
MAPK13	TEC	activation	0.194
MAPK13	NR2F1	activation	0.302
MAPK13	STK40	activation	0.194
MAPK13	CREB5	activation	0.299
CCL2	VEGFA	activation	0.8
WNT2B	SFRP4	activation	0.232
BMP4	VEGFA	activation	0.8
BMP4	KLF4	activation	0.8
OASL	HIST2H3D	activation	0.287
BMP6	NOG	activation	0.8
RASL11B	DYRK3	activation	0.166
ARL14	DYRK3	activation	0.166
SPRY1	CBL	inhibition	0.9
SPRY2	CBL	inhibition	0.9
EIF4EBP1	CDKN1B	activation	0.8
HES1	CDKN1B	inhibition	0.9
IRF1	CDKN1B	activation	0.9
ITGB3	CDKN1B	activation	0.9
STAT1	CDKN1B	activation	0.8
DIRAS3	CDKN1B	activation	0.8
KLF4	CDKN1B	activation	0.8
KLF6	TXNIP	activation	0.8
TXNIP	MAP3K5	activation	0.8
PRKCE	ADCY1	activation	0.9
HSP90AA1	HSPH1	activation	0.445
C10orf10	MAP1LC3B	activation	0.8
ADCYAP1	SCTR	activation	0.8
EXOSC6	CXCL8	inhibition	0.9
LRRK2	PTPDC1	activation	0.295
LRRK2	DUSP1	activation	0.295
LRRK2	DUSP4	activation	0.295
LRRK2	DUSP6	activation	0.295
LRRK2	BIRC3	activation	0.198
TBC1D2	LRRK2	activation	0.291
PTPN6	LRRK2	activation	0.212
PTPRZ1	LRRK2	activation	0.212
FOXS1	SGK494	activation	0.186
MAPK7	SGK494	activation	0.302
CNR1	EGR1	activation	0.8
KLF6	KDR	activation	0.8
KLF6	ATF3	activation	0.8
PTPDC1	MAPK13	inhibition	0.254
DUSP19	MAPK7	inhibition	0.303
DUSP19	MAPK13	inhibition	0.303
HELZ2	CYP1A1	activation	0.9
DDIT3	PPP1R15A	activation	0.8
ANGPTL4	HBEGF	activation	0.8
NOX4	DUSP1	activation	0.8
GNRH1	DUSP4	activation	0.8
DUSP5	MAPK7	inhibition	0.303
FGF9	EGR1	activation	0.303
GNRH1	EGR1	activation	0.8
EGR1	ID2	activation	0.8
MAOB	EGR1	activation	0.8
ATF3	EGR1	activation	0.8
BMP4	EGR1	activation	0.8
NR2F1	EGR1	activation	0.8
HELZ2	ABCA1	activation	0.9
EPHA3	CBL	activation	0.9
ERBB4	KDR	activation	0.36
ERBB4	PDGFRB	activation	0.36
ETS1	KDR	activation	0.9
ETV4	CXCL8	activation	0.8
VEGFA	ETV4	activation	0.8
FGF9	VEGFA	activation	0.8
FGFR1	KDR	activation	0.8
FGFR1	BMP4	activation	0.8
HSP90AA1	HSPA4L	activation	0.445
DKK1	FZD2	inhibition	0.9
FOXS1	PRKCE	activation	0.186
FOXS1	PRKCH	activation	0.186
HEY1	KDR	inhibition	0.9
MAPK7	FOSB	activation	0.299
DDX58	STAT1	activation	0.8
DDX58	ISG15	activation	0.8
FEM1C	GLI1	activation	0.272
MAPK7	TRIB2	activation	0.194
MAPK13	TRIB2	activation	0.194
HELZ2	GRHL1	activation	0.9
HELZ2	HMGCS1	activation	0.9
HSP90AA1	HSPA5	activation	0.769
BIRC3	SMPD3	activation	0.9
HSP90AA1	HSPA6	activation	0.769
HSP90AA1	HSPA9	activation	0.432
HSP90AA1	ANKRD45	activation	0.299
HSP90AA1	CXCL8	activation	0.8
BMP4	ID2	activation	0.8
AR	IGFBP5	activation	0.8
IL1RN	IRAK2	inhibition	0.9
IL6R	MITF	activation	0.9
IL6R	STAT1	activation	0.9
IL6R	STAT1	inhibition	0.9
STAT5A	CXCL8	activation	0.8
VEGFA	CXCL8	activation	0.8
FOSL1	CXCL8	activation	0.9
IL12RB2	RELB	activation	0.9
TNFRSF9	MAP3K5	activation	0.9
MAPK7	IRAK2	activation	0.194
STAT1	IRF1	activation	0.9
MAPK7	JUND	activation	0.281
MAPK7	KDR	activation	0.202
TBC1D2	RND3	activation	0.15
MEF2C	POLR2A	activation	0.9
VEGFA	MEF2C	activation	0.8
CAMK2A	MEF2C	activation	0.9
OTX2	MITF	activation	0.8
AFDN	PDGFRB	activation	0.9
ATF3	GDF15	activation	0.8
OAS1	HIST2H3D	activation	0.287
OAS2	HIST2H3D	activation	0.287
ANGPTL4	TRIB3	activation	0.8
HELZ2	ANGPTL4	activation	0.9
PDGFRB	PAG1	activation	0.9
MAPK7	PDGFRB	activation	0.202
STAT5A	PDK4	activation	0.8
VEGFA	ENPP2	activation	0.8
SSH3	MAPK7	inhibition	0.303
SSH3	MAPK13	inhibition	0.303
MAPK7	PRKCE	activation	0.347
PRKCE	TIAM1	activation	0.9
MAP2K6	MAPK7	activation	0.9
MAPK7	TRIB3	activation	0.194
MAPK7	FOSL1	activation	0.299
MAP2K6	MAPK13	activation	0.9
HELZ2	TRIB3	activation	0.9
PTPN6	TEC	inhibition	0.174
FOSL1	CCL2	activation	0.9
ISG15	HIST2H3D	activation	0.287
CXCR4	STAT1	activation	0.9
CAMK2A	STAT1	activation	0.9
CXCR4	STAT5A	activation	0.9
VEGFA	HOMER1	activation	0.8
VEGFA	ADAMTS1	activation	0.8
CA1	ALDH1A2	activation	0.8
SPRY4	CBL	inhibition	0.9
DIRAS3	DYRK3	activation	0.166
hsa-miR-190a	NAMPT	inhibition	0.9
hsa-miR-130a-5p	SPRY2	inhibition	0.9
hsa-miR-33b-3p	CDKN1B	inhibition	0.9
hsa-miR-130a-5p	FAXDC2	inhibition	0.9
hsa-miR-32-5p	PAPD7	inhibition	0.9
hsa-miR-190a	XPOT	inhibition	0.9
hsa-miR-33a-5p	GLCCI1	inhibition	0.9
hsa-miR-33b-5p	GLCCI1	inhibition	0.9
hsa-miR-130a-5p	RAB39B	inhibition	0.9
hsa-miR-190a	ADCYAP1	inhibition	0.9
hsa-miR-190a	ADCYAP1	inhibition	0.9
hsa-miR-101-5p	ADCYAP1	inhibition	0.9
hsa-miR-29b-3p	CNR1	inhibition	0.9
hsa-miR-130a-5p	CNR1	inhibition	0.9
hsa-miR-190a	KLF6	inhibition	0.9
hsa-miR-29b-3p	C4orf32	inhibition	0.9
hsa-miR-190a	C4orf32	inhibition	0.9
hsa-miR-1305	C4orf32	inhibition	0.9
hsa-miR-19a-5p	SLITRK4	inhibition	0.9
hsa-miR-32-5p	SESN3	inhibition	0.9
hsa-miR-32-5p	SESN3	inhibition	0.9
hsa-miR-130a-5p	SESN3	inhibition	0.9
hsa-miR-33a-5p	TMEM86A	inhibition	0.9
hsa-miR-33b-5p	TMEM86A	inhibition	0.9
hsa-miR-33a-5p	VCAN	inhibition	0.9
hsa-miR-190a	VCAN	inhibition	0.9
hsa-miR-33b-5p	VCAN	inhibition	0.9
hsa-miR-130a-5p	VCAN	inhibition	0.9
hsa-miR-190a	KLHL23	inhibition	0.9
hsa-miR-190a	KLHL23	inhibition	0.9
hsa-miR-33b-3p	TIGD2	inhibition	0.9
hsa-miR-29b-3p	DIO2	inhibition	0.9
hsa-miR-190a	DIO2	inhibition	0.9
hsa-miR-190a	ARID3A	inhibition	0.9
hsa-miR-32-5p	DUSP5	inhibition	0.9
hsa-miR-190a	EFNA3	inhibition	0.9
hsa-miR-7-5p	MEGF9	inhibition	0.9
hsa-miR-33a-5p	ABCA1	inhibition	0.9
hsa-miR-33a-5p	ABCA1	inhibition	0.9
hsa-miR-33a-5p	ABCA1	inhibition	0.9
hsa-miR-33b-5p	ABCA1	inhibition	0.9
hsa-miR-33b-5p	ABCA1	inhibition	0.9
hsa-miR-33b-5p	ABCA1	inhibition	0.9
hsa-miR-27b-5p	ETS1	inhibition	0.9
hsa-miR-29b-3p	CHSY1	inhibition	0.9
hsa-miR-33a-5p	MLXIP	inhibition	0.9
hsa-miR-33b-5p	MLXIP	inhibition	0.9
hsa-miR-32-5p	GOLGA8A	inhibition	0.9
hsa-miR-190a	SAMD4A	inhibition	0.9
hsa-miR-1305	ENDOD1	inhibition	0.9
hsa-miR-33b-3p	FRMD4B	inhibition	0.9
hsa-miR-190a	SYT11	inhibition	0.9
hsa-miR-190a	DTX4	inhibition	0.9
hsa-miR-130a-5p	ADGRL2	inhibition	0.9
hsa-miR-190a	SLC39A14	inhibition	0.9
hsa-miR-190a	SLC7A11	inhibition	0.9
hsa-miR-190a	SLC7A11	inhibition	0.9
hsa-miR-19a-5p	FLRT3	inhibition	0.9
hsa-miR-190a	FAM26E	inhibition	0.9
hsa-miR-190a	FAM26E	inhibition	0.9
hsa-miR-33a-5p	KIAA1549L	inhibition	0.9
hsa-miR-33b-5p	KIAA1549L	inhibition	0.9
hsa-miR-19a-5p	KIAA1549L	inhibition	0.9
hsa-miR-101-5p	SLITRK5	inhibition	0.9
hsa-miR-101-5p	SLITRK5	inhibition	0.9
hsa-miR-130a-5p	NR6A1	inhibition	0.9
hsa-miR-130a-5p	GLS	inhibition	0.9
hsa-miR-19a-5p	ANK3	inhibition	0.9
hsa-miR-32-5p	GTF2A1	inhibition	0.9
hsa-miR-32-5p	GRHL1	inhibition	0.9
hsa-miR-190a	GRHL1	inhibition	0.9
hsa-miR-100-3p	PACSIN1	inhibition	0.9
hsa-miR-29b-3p	RAX	inhibition	0.9
hsa-miR-190a	HLF	inhibition	0.9
hsa-miR-190a	HSPA9	inhibition	0.9
hsa-miR-190a	ID2	inhibition	0.9
hsa-miR-100-3p	ID4	inhibition	0.9
hsa-miR-190a	IL1RAP	inhibition	0.9
hsa-miR-130a-5p	IL6R	inhibition	0.9
hsa-miR-190a	AR	inhibition	0.9
hsa-miR-190a	LDLR	inhibition	0.9
hsa-miR-7-5p	RGS7BP	inhibition	0.9
hsa-miR-100-3p	KLHL31	inhibition	0.9
hsa-miR-29b-3p	MXD1	inhibition	0.9
hsa-miR-190a	SMAD6	inhibition	0.9
hsa-miR-190a	SMAD6	inhibition	0.9
hsa-miR-190a	MAN1A1	inhibition	0.9
hsa-miR-190a	MEF2C	inhibition	0.9
hsa-miR-29b-3p	MMP15	inhibition	0.9
hsa-miR-32-5p	NOX4	inhibition	0.9
hsa-miR-190a	NOX4	inhibition	0.9
hsa-miR-19a-5p	PBX1	inhibition	0.9
hsa-miR-32-5p	PCDH7	inhibition	0.9
hsa-miR-190a	PCDH7	inhibition	0.9
hsa-miR-1305	PCDH9	inhibition	0.9
hsa-miR-29b-3p	ANGPTL4	inhibition	0.9
hsa-miR-190a	CXXC5	inhibition	0.9
hsa-miR-29b-3p	PDGFRB	inhibition	0.9
hsa-miR-190a	PHEX	inhibition	0.9
hsa-miR-190a	GTPBP2	inhibition	0.9
hsa-miR-33a-5p	CROT	inhibition	0.9
hsa-miR-33a-5p	CROT	inhibition	0.9
hsa-miR-33b-5p	CROT	inhibition	0.9
hsa-miR-7-5p	LRRC1	inhibition	0.9
hsa-miR-130a-5p	PCMTD2	inhibition	0.9
hsa-miR-130a-5p	LGR4	inhibition	0.9
hsa-miR-190a	PRKAR2B	inhibition	0.9
hsa-miR-29b-3p	PCDHA12	inhibition	0.9
hsa-miR-100-3p	FEM1C	inhibition	0.9
hsa-miR-1305	FEM1C	inhibition	0.9
hsa-miR-32-5p	MFF	inhibition	0.9
hsa-miR-190a	ACKR3	inhibition	0.9
hsa-miR-190a	ACKR3	inhibition	0.9
hsa-miR-33b-3p	STRIP2	inhibition	0.9
hsa-miR-4521	SRGAP1	inhibition	0.9
hsa-miR-32-5p	ARRDC3	inhibition	0.9
hsa-miR-29b-3p	ARRDC3	inhibition	0.9
hsa-miR-101-5p	BAHCC1	inhibition	0.9
hsa-miR-100-3p	ZSWIM5	inhibition	0.9
hsa-miR-29b-3p	BACH2	inhibition	0.9
hsa-miR-190a	BACH2	inhibition	0.9
hsa-miR-190a	RORA	inhibition	0.9
hsa-miR-33b-5p	RORA	inhibition	0.9
hsa-miR-32-5p	BCL11B	inhibition	0.9
hsa-miR-190a	BCL11B	inhibition	0.9
hsa-miR-190a	RAPH1	inhibition	0.9
hsa-miR-190a	SOWAHC	inhibition	0.9
hsa-miR-190a	ZBTB10	inhibition	0.9
hsa-miR-190a	TEC	inhibition	0.9
hsa-miR-29b-3p	TGFB3	inhibition	0.9
hsa-miR-130a-5p	TNFAIP3	inhibition	0.9
hsa-miR-27b-5p	TRAF1	inhibition	0.9
hsa-miR-29b-3p	VEGFA	inhibition	0.9
hsa-miR-29b-3p	VEGFA	inhibition	0.9
hsa-miR-190a	VEGFA	inhibition	0.9
hsa-miR-190a	VEGFA	inhibition	0.9
hsa-miR-33b-3p	CACNA1D	inhibition	0.9
hsa-miR-33b-3p	CSRNP3	inhibition	0.9
hsa-miR-33a-5p	FOSL1	inhibition	0.9
hsa-miR-32-5p	SLC25A32	inhibition	0.9
hsa-miR-1305	OR51E2	inhibition	0.9
hsa-miR-7-5p	SLC7A5	inhibition	0.9
hsa-miR-130a-5p	NUAK2	inhibition	0.9
hsa-miR-190a	SPRY4	inhibition	0.9
hsa-miR-29b-3p	CRISPLD1	inhibition	0.9
hsa-miR-190a	TMTC1	inhibition	0.9
hsa-miR-29b-3p	HMCN1	inhibition	0.9
hsa-miR-33a-5p	ARID5B	inhibition	0.9
hsa-miR-33b-5p	ARID5B	inhibition	0.9
hsa-miR-7-5p	SGIP1	inhibition	0.9
hsa-miR-190a	SGIP1	inhibition	0.9
hsa-miR-130a-5p	KBTBD8	inhibition	0.9
hsa-miR-32-5p	ST6GAL2	inhibition	0.9
hsa-miR-190a	CAT	inhibition	0.9
hsa-miR-190a	PLXDC2	inhibition	0.9
hsa-miR-32-5p	UBASH3B	inhibition	0.9
hsa-miR-7-5p	PIK3R3	inhibition	0.9
hsa-miR-1305	CAV1	inhibition	0.9
hsa-miR-190a	PLPP3	inhibition	0.9
hsa-miR-27b-5p	DYNLL1	inhibition	0.9
hsa-miR-130a-5p	SLC4A4	inhibition	0.9
hsa-miR-29b-3p	HRK	inhibition	0.9
hsa-miR-365a-5p	TNFRSF10A	inhibition	0.9
hsa-miR-7-5p	KSR1	inhibition	0.9
hsa-miR-130a-5p	ALDH1A2	inhibition	0.9
hsa-miR-29b-3p	BMF	inhibition	0.9
hsa-miR-29b-3p	BMF	inhibition	0.9
hsa-miR-29b-3p	PIAS2	inhibition	0.9
hsa-miR-29b-3p	CLDN1	inhibition	0.9
hsa-miR-29b-3p	CLDN1	inhibition	0.9
hsa-miR-190a	CLDN1	inhibition	0.9
hsa-miR-29b-3p	IL32	inhibition	0.9
hsa-miR-32-5p	KLF4	inhibition	0.9
hsa-miR-7-5p	KLF4	inhibition	0.9
hsa-miR-7-5p	KLF4	inhibition	0.9
hsa-miR-29b-3p	NREP	inhibition	0.9
hsa-miR-7-5p	NREP	inhibition	0.9
hsa-miR-7-5p	NREP	inhibition	0.9
hsa-miR-190a	SLC25A27	inhibition	0.9
hsa-miR-33b-3p	DOCK4	inhibition	0.9
hsa-miR-190a	LZTS3	inhibition	0.9
hsa-miR-190a	NUP58	inhibition	0.9

## Sheet: Transcript connections
Degree	Transcript name
181	LRRK2
125	MAPK13
117	MAPK7
66	PRKCE
64	PRKCH
64	SGK494
58	hsa-miR-190a
52	RND3
44	DIRAS3
43	RASD2
43	RASL11B
37	PDGFRB
36	ARHGEF3
36	IQGAP2
35	ARL14
35	ARL4A
35	ARL4D
35	ARL9
34	KDR
28	ACACB
28	CBL
28	FGFR1
28	MAP3K5
26	PIK3C2B
25	ERBB4
25	hsa-miR-29b-3p
24	JUP
23	VEGFA
23	WNT2B
22	SH3PXD2A
21	BMP4
20	TEC
18	GNB3
18	PARD6B
17	hsa-miR-130a-5p
16	hsa-miR-32-5p
15	CXCL8
15	EPHA3
15	HSP90AA1
15	IL11
15	IRAK2
15	STAT1
14	ADCY1
14	EPHB1
14	GUCY1B3
14	NPR3
14	PTPN6
14	TRIB3
13	EGR1
13	MAP3K9
13	PIK3R3
13	STAT5A
12	DNAJC22
12	hsa-miR-33a-5p
12	NIM1K
12	STK40
12	TESK2
12	TRIB2
11	CACNA1D
11	CXCR4
11	hsa-miR-33b-5p
11	hsa-miR-7-5p
10	LRRK1
9	DYRK3
9	FGF9
9	FOXQ1
9	FOXS1
9	FZD2
9	IL6R
9	MEF2C
9	PTPRN
9	PTPRZ1
8	CAMK2A
8	CDKN1B
8	DDX58
8	DUSP1
8	DUSP4
8	FZD4
8	HELZ2
8	HSPA9
8	IL12RB2
8	KLF4
8	PPP2R2B
8	SHC3
7	ABCA1
7	ATF3
7	BIRC3
7	CAMK4
7	DUSP5
7	FGF18
7	hsa-miR-33b-3p
7	IL4R
7	NOG
7	PRKAR2B
7	SFRP4
6	AR
6	BMP6
6	CREB5
6	DUSP6
6	FOSL1
6	GLI1
6	HBEGF
6	hsa-miR-1305
6	IL1RAP
6	KLF6
6	MAP2K6
6	PDGFD
6	TBC1D2
5	ADCYAP1
5	ANKRD45
5	CCL2
5	DUSP19
5	EFNA3
5	FEM1C
5	HIST2H3D
5	hsa-miR-100-3p
5	hsa-miR-19a-5p
5	HSPA4L
5	HSPA5
5	HSPA6
5	HSPH1
5	IRF1
5	JUND
5	MITF
5	MMP15
5	PIAS2
5	PTPDC1
5	SOWAHC
5	SSH3
4	ANGPTL4
4	ASB14
4	ASB9
4	BAMBI
4	BCL11B
4	CAMK1G
4	CAPS
4	ETS1
4	hsa-miR-101-5p
4	IL1A
4	IL20RB
4	IL21R
4	IL7R
4	MEIS1
4	NFKBIE
4	NOX4
4	OSMR
4	SMAD6
4	TGFA
4	TGFB3
4	TIMP3
4	TRIM25
4	VCAN
3	ANK3
3	C4orf32
3	CASP6
3	CAV1
3	CLDN1
3	CNR1
3	CROT
3	DDIT3
3	ENPP2
3	FOSB
3	GDF15
3	GNRH1
3	GRHL1
3	hsa-miR-27b-5p
3	ID2
3	IL1RN
3	ISG15
3	KIAA1549L
3	MLXIP
3	MSX1
3	NAMPT
3	NR2F1
3	NREP
3	PBX1
3	PCDH9
3	PCDHA12
3	SESN3
3	TXNIP
3	ZBTB10
2	ACKR3
2	ALDH1A2
2	ARID5B
2	ARRDC3
2	BACH2
2	BMF
2	CDH18
2	CDH4
2	CDH6
2	CRB2
2	CXCL14
2	CXCL3
2	DIO2
2	DKK1
2	DSC1
2	ETV4
2	FAM26E
2	FAT4
2	FPGT-TNNI3K
2	GJA1
2	GLCCI1
2	GLIS1
2	GLS
2	GRM1
2	GTF2A1
2	HEY1
2	IGFBP5
2	ITGA10
2	ITGB6
2	KCNMB2
2	KCNMB4
2	KLHL23
2	MARCKS
2	MARK1
2	NRG2
2	PBX3
2	PCDH17
2	PCDH18
2	PCDH7
2	PCDHB15
2	PCDHB2
2	PIP5K1B
2	PLAGL1
2	PPP2R5B
2	RAPGEF4
2	RORA
2	SGIP1
2	SLC7A11
2	SLITRK5
2	SPRY1
2	SPRY2
2	SPRY4
2	TBX3
2	THBS2
2	TLR1
2	TMEM86A
2	TRAF5
2	XBP1
2	ZBTB21
2	ZFP14
2	ZFP92
2	ZNF214
2	ZNF223
2	ZNF233
2	ZNF26
2	ZNF467
2	ZNF470
2	ZNF491
2	ZNF584
2	ZNF697
2	ZNF732
2	ZNF778
1	ADAMTS1
1	ADGRL2
1	AFDN
1	ALOX5AP
1	ARID3A
1	BAHCC1
1	BST2
1	C10orf10
1	CA1
1	CAT
1	CHI3L1
1	CHSY1
1	CRISPLD1
1	CSRNP3
1	CXXC5
1	CYP1A1
1	DOCK4
1	DOK5
1	DTX4
1	DYNLL1
1	EIF4EBP1
1	ENDOD1
1	EXOSC6
1	FAXDC2
1	FLRT3
1	FRMD4B
1	FSHR
1	GATA5
1	GOLGA8A
1	GTPBP2
1	HERC5
1	HES1
1	HLF
1	HMCN1
1	HMGCS1
1	HOMER1
1	HRK
1	hsa-miR-365a-5p
1	hsa-miR-4521
1	ID4
1	IFIT3
1	IL32
1	ITGB3
1	KBTBD8
1	KCNB1
1	KLHL31
1	KSR1
1	LDLR
1	LGR4
1	LRRC1
1	LZTS3
1	MAN1A1
1	MAOB
1	MAP1LC3B
1	MEGF9
1	MFF
1	MXD1
1	MYO7A
1	NR6A1
1	NUAK2
1	NUP58
1	OAS1
1	OAS2
1	OAS3
1	OASL
1	ONECUT2
1	OR51E2
1	OTX2
1	PACSIN1
1	PAG1
1	PAPD7
1	PCMTD2
1	PDK4
1	PHEX
1	PLPP3
1	PLXDC2
1	POLR2A
1	PPP1R15A
1	RAB39B
1	RAPH1
1	RAX
1	RELB
1	RGS7BP
1	SAMD4A
1	SCTR
1	SLC25A27
1	SLC25A32
1	SLC26A6
1	SLC39A14
1	SLC45A2
1	SLC4A4
1	SLC7A5
1	SLITRK4
1	SMPD3
1	SOX4
1	SPHK1
1	SRGAP1
1	ST6GAL2
1	STRIP2
1	SYT11
1	TIAM1
1	TIGD2
1	TMTC1
1	TNFAIP3
1	TNFRSF10A
1	TNFRSF9
1	TRAF1
1	UBASH3B
1	XPOT
1	ZSWIM5
